# Supplementary material for: Crystal growth, structure elucidation and CHARDI/BVS investigations of β-KCoFe(PO4)2
Source: Acta Crystallogr E Crystallogr Commun. 2022 Jun 28;78(Pt 7):746–9. doi: 10.1107/S2056989022006521 (PMC9260352; doi:10.1107/S2056989022006521)
Supplement: Supplementary file 1 [file e-78-00746-sup1.cif]

##############################################################################
#                                                                            #
# This CIF contains the data in a paper accepted for publication in          #
# Acta Crystallographica Section E. It conforms to the requirements of       #
# Notes for Authors for Acta Crystallographica Section E, and has been       #
# peer reviewed under the auspices of the IUCr Commission on Journals.       #
#                                                                            #
# Full details of the Crystallographic Information File format               #
# are given in the paper "The Crystallographic Information File (CIF):       #
# a New Standard Archive File for Crystallography" by S. R. Hall, F. H.      #
# Allen and I. D. Brown [Acta Cryst. (1991), A47, 655-685].                  #
#                                                                            #
# The current version of the core CIF dictionary is obtainable from          #
# ftp://ftp.iucr.org/pub/cif_core.dic.                                       #
#                                                                            #
# Software is freely available for graphical display of the structure(s)     #
# in this CIF. For information consult the CIF software page                 #
# http://www.iucr.org/resources/cif/software.                                #
#                                                                            #
# This file may be used for bona fide research purposes within the           #
# scientific community so long as proper attribution is given to the journal # 
# article from which it was obtained.                                        #
#                                                                            #
##############################################################################
data_I
_audit_creation_method     'SHELXL-2018/3'
_journal_date_recd_electronic     2022-05-02
_journal_date_accepted     2022-06-23
_journal_name_full     'Acta Crystallographica, Section E'
_journal_year     2022
_journal_volume     78
_journal_issue      7
_journal_page_first     0
_journal_page_last     0
_journal_paper_category     GI
_journal_paper_doi     10.1107/S2056989022006521
_journal_coeditor_code     WM5647
_publ_contact_author_name     'Adam Bouraima'
_publ_contact_author_address
;
Laboratoire de Chimie Appliqu\'ee des Mat\'eriaux,
Centre des Sciences des Mat\'eriaux, Faculty of Science,
Mohammed V University in Rabat, Avenue Ibn Batouta, B.P. 1014, Rabat, Morocco
;
_publ_contact_author_email     'bouraima_adam@yahoo.com'
_publ_section_title
;
Crystal growth, structure elucidation and CHARDI/BVS investigations of
\b-KCoFe(PO~4~)~2~
;
loop_
    _publ_author_name
    _publ_author_footnote
    _publ_author_address
    'Bouraima, Adam' .
;
Laboratoire de Chimie Appliqu\'ee des Mat\'eriaux,
Centre des Sciences des Mat\'eriaux, Faculty of Science,
Mohammed V University in Rabat, Avenue Ibn Batouta, BP 1014, Rabat, Morocco
Laboratoire de Chimie des Mat\'eriaux Inorganiques, Facult\'e des Sciences,
D\'epartement de Chimie, Universit\'e des Sciences et Techniques de Masuku,
BP 943, Franceville, Gabon
;
    'Ouaatta, Said' .
;
Laboratoire de Chimie Appliqu\'ee des Mat\'eriaux,
Centre des Sciences des Mat\'eriaux, Faculty of Science,
Mohammed V University in Rabat, Avenue Ibn Batouta, BP 1014, Rabat, Morocco
;
    'Khmiyas, Jamal' .
;
Laboratoire de Chimie Appliqu\'ee des Mat\'eriaux,
Centre des Sciences des Mat\'eriaux, Faculty of Science,
Mohammed V University in Rabat, Avenue Ibn Batouta, BP 1014, Rabat, Morocco
;
    'Anguil\`e, Jean jacques' .
;
Laboratoire de Chimie des Mat\'eriaux Inorganiques, Facult\'e des Sciences,
D\'epartement de Chimie, Universit\'e des Sciences et Techniques de Masuku,
BP 943, Franceville, Gabon
;
    'Makani, Thomas' .
;
Laboratoire de Chimie des Mat\'eriaux Inorganiques, Facult\'e des Sciences,
D\'epartement de Chimie, Universit\'e des Sciences et Techniques de Masuku,
BP 943, Franceville, Gabon
;
    'Assani, Abderrazzak' .
;
Laboratoire de Chimie Appliqu\'ee des Mat\'eriaux,
Centre des Sciences des Mat\'eriaux, Faculty of Science,
Mohammed V University in Rabat, Avenue Ibn Batouta, BP 1014, Rabat, Morocco
;
    'Saadi, Mohamed' .
;
Laboratoire de Chimie Appliqu\'ee des Mat\'eriaux,
Centre des Sciences des Mat\'eriaux, Faculty of Science,
Mohammed V University in Rabat, Avenue Ibn Batouta, BP 1014, Rabat, Morocco
;
    'El Ammari, Lahcen' .
;
Laboratoire de Chimie Appliqu\'ee des Mat\'eriaux,
Centre des Sciences des Mat\'eriaux, Faculty of Science,
Mohammed V University in Rabat, Avenue Ibn Batouta, BP 1014, Rabat, Morocco
;
_publ_section_synopsis
;
The crystal structure of \b-KCoFe(PO~4~)~2~ is isotypic with that of
KZnFe(PO~4~)~2~.
;
_chemical_name_systematic
;
Potassium cobalt(II) iron(III) bis(orthophosphate)
;
_chemical_name_common     ?
_chemical_formula_moiety     'Co Fe K O8 P2'
_chemical_formula_sum     'Co Fe K O8 P2'
_chemical_formula_structural     'Co Fe K (P O4)2'
_chemical_formula_iupac     'K Co Fe (P O4)2'
_chemical_formula_weight     343.82
_chemical_melting_point     ?
_space_group_crystal_system     monoclinic
_space_group_name_H-M_alt     'C 2/c'
_space_group_name_Hall     '-C 2yc'
loop_
    _space_group_symop_operation_xyz
    'x, y, z'
    '-x, y, -z+1/2'
    'x+1/2, y+1/2, z'
    '-x+1/2, y+1/2, -z+1/2'
    '-x, -y, -z'
    'x, -y, z-1/2'
    '-x+1/2, -y+1/2, -z'
    'x+1/2, -y+1/2, z-1/2'
_cell_length_a     13.5860(6)
_cell_length_b     13.2320(6)
_cell_length_c     8.7316(4)
_cell_angle_alpha     90
_cell_angle_beta     100.335(2)
_cell_angle_gamma     90
_cell_volume     1544.21(12)
_cell_formula_units_Z     8
_cell_measurement_reflns_used     3574
_cell_measurement_theta_min     2.166
_cell_measurement_theta_max     35.631
_cell_measurement_temperature     296(2)
_exptl_crystal_description     'parallelepiped'
_exptl_crystal_colour     'purple'
_exptl_crystal_size_max     0.36
_exptl_crystal_size_mid     0.27
_exptl_crystal_size_min     0.15
_exptl_crystal_density_diffrn     2.958
_exptl_crystal_density_meas     ?
_exptl_crystal_density_method     ?
_exptl_crystal_F_000     1328
_exptl_absorpt_coefficient_mu     4.989
_exptl_absorpt_correction_type     multi-scan
_exptl_absorpt_process_details
;
(<i>SADABS;</i> Krause <i>et al.</i>, 2015)
;
_exptl_absorpt_correction_T_min     0.3910
_exptl_absorpt_correction_T_max     0.7470
_diffrn_ambient_temperature     296(2)
_diffrn_radiation_type     MoK\a
_diffrn_radiation_wavelength     0.71073
_diffrn_radiation_source     'INCOATEC I\mS micro-focus source'
_diffrn_radiation_monochromator     'HELIOS mirror optics'
_diffrn_measurement_device_type     'Bruker D8 VENTURE Super DUO'
_diffrn_measurement_method     '\f and \w scans'
_diffrn_detector     'PHOTON100 CMOS area-detector'
_diffrn_detector_area_resol_mean     10.4167
_diffrn_reflns_number     30042
_diffrn_reflns_av_R_equivalents     0.0675
_diffrn_reflns_av_unetI/netI     0.0407
_diffrn_reflns_theta_min     2.166
_diffrn_reflns_theta_max     35.631
_diffrn_reflns_theta_full     25.242
_diffrn_measured_fraction_theta_max     1.000
_diffrn_measured_fraction_theta_full     1.000
_diffrn_reflns_limit_h_min     -13
_diffrn_reflns_limit_h_max     22
_diffrn_reflns_limit_k_min     -21
_diffrn_reflns_limit_k_max     21
_diffrn_reflns_limit_l_min     -14
_diffrn_reflns_limit_l_max     14
_reflns_number_total     3574
_reflns_number_gt     2633
_reflns_threshold_expression     'I > 2\s(I)'
_refine_ls_structure_factor_coef     Fsqd
_refine_ls_matrix_type     full
_refine_ls_R_factor_all     0.0601
_refine_ls_R_factor_gt     0.0361
_refine_ls_wR_factor_gt     0.0780
_refine_ls_wR_factor_ref     0.0876
_refine_ls_goodness_of_fit_ref     1.038
_refine_ls_restrained_S_all     1.038
_refine_ls_number_reflns     3574
_refine_ls_number_parameters     118
_refine_ls_number_restraints     0
_refine_ls_hydrogen_treatment     .
_refine_ls_weighting_scheme     calc
_refine_ls_weighting_details
              'w=1/[\s^2^(Fo^2^)+(0.0363P)^2^+2.2954P] where P=(Fo^2^+2Fc^2^)/3'
_atom_sites_solution_hydrogens     .
_atom_sites_solution_primary     direct
_atom_sites_solution_secondary     difmap
_refine_ls_shift/su_max     0.001
_refine_ls_shift/su_mean     0.000
_refine_diff_density_max     0.978
_refine_diff_density_min     -0.908
_refine_ls_extinction_method     none
_refine_ls_extinction_coef     .
loop_
    _atom_type_symbol
    _atom_type_description
    _atom_type_scat_dispersion_real
    _atom_type_scat_dispersion_imag
    _atom_type_scat_source
    'O' 'O' 0.0106 0.0060
                         'International Tables Vol C Tables 4.2.6.8 and 6.1.1.4'
    'P' 'P' 0.1023 0.0942
                         'International Tables Vol C Tables 4.2.6.8 and 6.1.1.4'
    'K' 'K' 0.2009 0.2494
                         'International Tables Vol C Tables 4.2.6.8 and 6.1.1.4'
    'Fe' 'Fe' 0.3463 0.8444
                         'International Tables Vol C Tables 4.2.6.8 and 6.1.1.4'
    'Co' 'Co' 0.3494 0.9721
                         'International Tables Vol C Tables 4.2.6.8 and 6.1.1.4'
_computing_data_collection
;
APEX3 (Bruker, 2016)
;
_computing_cell_refinement
;
SAINT (Bruker, 2016)
;
_computing_data_reduction
;
SAINT (Bruker, 2016)
;
_computing_structure_solution
;
<i>SHELXT2014/7</i> (Sheldrick, 2015<i>a</i>)
;
_computing_structure_refinement
;
<i>SHELXL2018/3</i> (Sheldrick, 2015<i>b</i>)
;
_computing_molecular_graphics
;
Ortep-3 for Windows (Farrugia, 2012), DIAMOND (Brandenburg,
2006)
;
_computing_publication_material
;
publCIF (Westrip, 2010)
;
loop_
    _atom_site_type_symbol
    _atom_site_label
    _atom_site_fract_x
    _atom_site_fract_y
    _atom_site_fract_z
    _atom_site_U_iso_or_equiv
    _atom_site_adp_type
    _atom_site_calc_flag
    _atom_site_occupancy
    _atom_site_disorder_assembly
    _atom_site_disorder_group
    Fe Fe1 0.37263(3) 0.06558(3) 0.61452(4) 0.01728(8) Uani d 0.5725 . .
    Co Co1 0.37263(3) 0.06558(3) 0.61452(4) 0.01728(8) Uani d 0.4275 . .
    Co Co2 0.07555(3) 0.11785(3) 0.04344(4) 0.01854(8) Uani d 0.5725 . .
    Fe Fe2 0.07555(3) 0.11785(3) 0.04344(4) 0.01854(8) Uani d 0.4275 . .
    P P1 0.42702(5) 0.14198(5) -0.01872(7) 0.01656(12) Uani d 1 . .
    P P2 0.14880(5) 0.06783(5) 0.41434(7) 0.01769(12) Uani d 1 . .
    K K1 0.31255(6) 0.25345(6) 0.27514(8) 0.03896(17) Uani d 1 . .
    O O1 0.39529(17) 0.07417(15) 0.1059(2) 0.0288(4) Uani d 1 . .
    O O2 0.54020(16) 0.13970(16) -0.0087(2) 0.0313(4) Uani d 1 . .
    O O3 0.39339(19) 0.24769(14) 0.0152(3) 0.0338(5) Uani d 1 . .
    O O4 0.37488(19) 0.1089(2) -0.1801(2) 0.0411(6) Uani d 1 . .
    O O5 0.14870(17) -0.04718(15) 0.4068(2) 0.0312(4) Uani d 1 . .
    O O6 0.1372(2) 0.11411(18) 0.2542(2) 0.0431(6) Uani d 1 . .
    O O7 0.24615(14) 0.11037(15) 0.5076(2) 0.0262(4) Uani d 1 . .
    O O8 0.06510(17) 0.1025(2) 0.4989(3) 0.0475(7) Uani d 1 . .
loop_
    _atom_site_aniso_label
    _atom_site_aniso_U_11
    _atom_site_aniso_U_22
    _atom_site_aniso_U_33
    _atom_site_aniso_U_12
    _atom_site_aniso_U_13
    _atom_site_aniso_U_23
    Fe1 0.01435(16) 0.02100(16) 0.01659(14) 0.00191(12) 0.00307(11) -0.00249(11)
    Co1 0.01435(16) 0.02100(16) 0.01659(14) 0.00191(12) 0.00307(11) -0.00249(11)
    Co2 0.01525(16) 0.02218(16) 0.01902(15) 0.00088(12) 0.00533(11) 0.00266(11)
    Fe2 0.01525(16) 0.02218(16) 0.01902(15) 0.00088(12) 0.00533(11) 0.00266(11)
    P1 0.0185(3) 0.0157(2) 0.0169(2) 0.0005(2) 0.0071(2) -0.00144(19)
    P2 0.0128(3) 0.0229(3) 0.0171(2) -0.0018(2) 0.0021(2) 0.0034(2)
    K1 0.0399(4) 0.0476(4) 0.0342(3) -0.0028(3) 0.0197(3) -0.0083(3)
    O1 0.0370(12) 0.0246(9) 0.0273(9) -0.0062(8) 0.0130(8) 0.0033(7)
    O2 0.0196(10) 0.0354(11) 0.0416(11) 0.0015(8) 0.0129(8) -0.0039(9)
    O3 0.0478(14) 0.0212(9) 0.0388(11) 0.0109(8) 0.0254(10) 0.0033(8)
    O4 0.0407(14) 0.0625(16) 0.0201(9) -0.0067(11) 0.0057(9) -0.0133(9)
    O5 0.0352(12) 0.0231(9) 0.0373(11) -0.0083(8) 0.0116(9) 0.0011(8)
    O6 0.0560(16) 0.0449(13) 0.0247(10) -0.0090(11) -0.0027(10) 0.0135(9)
    O7 0.0160(9) 0.0289(10) 0.0314(10) -0.0003(7) -0.0019(7) -0.0038(7)
    O8 0.0173(11) 0.0795(19) 0.0482(14) 0.0017(11) 0.0124(10) -0.0163(13)
_geom_special_details
;
 All esds (except the esd in the dihedral angle between two l.s. planes)
 are estimated using the full covariance matrix.  The cell esds are taken
 into account individually in the estimation of esds in distances, angles
 and torsion angles; correlations between esds in cell parameters are only
 used when they are defined by crystal symmetry.  An approximate (isotropic)
 treatment of cell esds is used for estimating esds involving l.s. planes.
;
loop_
    _geom_bond_atom_site_label_1
    _geom_bond_atom_site_label_2
    _geom_bond_site_symmetry_2
    _geom_bond_distance
    _geom_bond_publ_flag
    Fe1/Co1 O4 1_556 1.877(2) ?
    Fe1/Co1 O1 6_556 1.8783(19) ?
    Fe1/Co1 O7 . 1.8972(19) ?
    Fe1/Co1 O2 2_655 1.900(2) ?
    Co2/Fe2 O6 . 1.881(2) ?
    Co2/Fe2 O8 2 1.891(2) ?
    Co2/Fe2 O3 7 1.9191(19) ?
    Co2/Fe2 O5 6 1.927(2) ?
    P1 O3 . 1.5172(19) ?
    P1 O4 . 1.524(2) ?
    P1 O2 . 1.525(2) ?
    P1 O1 . 1.5306(19) ?
    P2 O6 . 1.509(2) ?
    P2 O5 . 1.523(2) ?
    P2 O7 . 1.5308(19) ?
    P2 O8 . 1.533(2) ?
    K1 O3 . 2.694(2) ?
    K1 O7 7_556 2.832(2) ?
    K1 O6 . 2.991(3) ?
    K1 O2 2_655 2.994(2) ?
    K1 O8 7_556 3.019(3) ?
    K1 O7 . 3.029(2) ?
    K1 O1 . 3.110(2) ?
    K1 O4 7 3.120(3) ?
    K1 O5 4 3.172(2) ?
loop_
    _geom_angle_atom_site_label_1
    _geom_angle_atom_site_label_2
    _geom_angle_atom_site_label_3
    _geom_angle_site_symmetry_1
    _geom_angle_site_symmetry_3
    _geom_angle
    _geom_angle_publ_flag
    O4 Fe1/Co1 O1 1_556 6_556 111.34(10) ?
    O4 Fe1/Co1 O7 1_556 . 103.45(10) ?
    O1 Fe1/Co1 O7 6_556 . 115.36(9) ?
    O4 Fe1/Co1 O2 1_556 2_655 113.73(10) ?
    O1 Fe1/Co1 O2 6_556 2_655 111.57(9) ?
    O7 Fe1/Co1 O2 . 2_655 100.83(9) ?
    O6 Co2/Fe2 O8 . 2 116.47(11) ?
    O6 Co2/Fe2 O3 . 7 101.81(11) ?
    O8 Co2/Fe2 O3 2 7 108.09(12) ?
    O6 Co2/Fe2 O5 . 6 113.85(11) ?
    O8 Co2/Fe2 O5 2 6 116.25(11) ?
    O3 Co2/Fe2 O5 7 6 97.02(9) ?
    O3 P1 O4 . . 109.84(14) ?
    O3 P1 O2 . . 110.05(13) ?
    O4 P1 O2 . . 110.14(13) ?
    O3 P1 O1 . . 105.59(12) ?
    O4 P1 O1 . . 110.20(13) ?
    O2 P1 O1 . . 110.93(12) ?
    O6 P2 O5 . . 111.47(13) ?
    O6 P2 O7 . . 106.28(13) ?
    O5 P2 O7 . . 112.60(12) ?
    O6 P2 O8 . . 111.23(16) ?
    O5 P2 O8 . . 108.96(14) ?
    O7 P2 O8 . . 106.18(13) ?
    O3 K1 O7 . 7_556 142.04(6) ?
    O3 K1 O6 . . 111.80(7) ?
    O7 K1 O6 7_556 . 96.69(7) ?
    O3 K1 O2 . 2_655 103.65(7) ?
    O7 K1 O2 7_556 2_655 95.61(6) ?
    O6 K1 O2 . 2_655 99.16(6) ?
    O3 K1 O8 . 7_556 107.98(8) ?
    O7 K1 O8 7_556 7_556 49.37(6) ?
    O6 K1 O8 . 7_556 140.19(7) ?
    O2 K1 O8 2_655 7_556 69.51(7) ?
    O3 K1 O7 . . 139.67(6) ?
    O7 K1 O7 7_556 . 78.19(6) ?
    O6 K1 O7 . . 47.65(5) ?
    O2 K1 O7 2_655 . 58.15(5) ?
    O8 K1 O7 7_556 . 98.73(7) ?
    O3 K1 O1 . . 48.80(5) ?
    O7 K1 O1 7_556 . 166.58(6) ?
    O6 K1 O1 . . 81.51(7) ?
    O2 K1 O1 2_655 . 71.69(6) ?
    O8 K1 O1 7_556 . 126.06(7) ?
    O7 K1 O1 . . 91.04(5) ?
    O3 K1 O4 . 7 103.24(7) ?
    O7 K1 O4 7_556 7 59.48(5) ?
    O6 K1 O4 . 7 74.98(7) ?
    O2 K1 O4 2_655 7 152.69(6) ?
    O8 K1 O4 7_556 7 97.61(7) ?
    O7 K1 O4 . 7 102.49(6) ?
    O1 K1 O4 . 7 131.79(6) ?
    O3 K1 O5 . 4 58.15(5) ?
    O7 K1 O5 7_556 4 84.15(6) ?
    O6 K1 O5 . 4 133.14(6) ?
    O2 K1 O5 2_655 4 127.49(6) ?
    O8 K1 O5 7_556 4 71.38(7) ?
    O7 K1 O5 . 4 162.10(6) ?
    O1 K1 O5 . 4 106.85(5) ?
    O4 K1 O5 7 4 65.29(6) ?
    O3 K1 O3 . 7 77.20(8) ?
    O7 K1 O3 7_556 7 102.00(5) ?
    O6 K1 O3 . 7 54.25(5) ?
    O2 K1 O3 2_655 7 149.32(6) ?
    O8 K1 O3 7_556 7 140.19(7) ?
    O7 K1 O3 . 7 101.04(5) ?
    O1 K1 O3 . 7 87.81(5) ?
    O4 K1 O3 7 7 44.42(5) ?
    O5 K1 O3 4 7 79.62(6) ?
_shelx_space_group_comment
;
The symmetry employed for this shelxl refinement is uniquely defined
by the following loop, which should always be used as a source of
symmetry information in preference to the above space-group names.
They are only intended as comments.
;
_shelx_hkl_file
;
   2   0   0  287.97   10.70
   4   0   0 9397.86  312.87
   6   0   0  943.11   35.80
   6   0   0  934.61   33.10
   8   0   0    1.80    1.70
   8   0   0   -0.80    3.00
   8   0   0   -2.00    2.90
  10   0   0  276.57   12.10
  10   0   0  284.97   12.20
  10   0   0  267.57   16.20
  10   0   0  291.77   16.20
  10   0   0  279.07   14.30
  12   0   0   10.40    5.80
  12   0   0    7.10    2.90
  12   0   0   12.20    5.90
  12   0   0    9.70    4.30
  14   0   0  505.65   27.80
  14   0   0  559.44   28.70
  16   0   0  312.27   21.90
  16   0   0  297.57   23.60
  16   0   0  299.07   21.40
  18   0   0  221.38   24.50
  18   0   0  139.39   18.10
  20   0   0  115.39   19.50
  20   0   0   68.99   14.50
  22   0   0   16.00   11.30
  22   0   0   31.00   12.80
   1  -1   0   -0.30    0.60
  -1  -1   0   -0.60    0.40
  -1  -1   0   -0.10    0.60
   1  -1   0   -0.70    0.40
  -1  -1   0    0.10    0.60
  -1  -1   0   -0.10    0.10
   1   1   0   -0.20    0.40
   1   1   0   -0.10    0.50
   1   1   0    0.00    0.40
   1   1   0    0.70    0.60
  -1   1   0    0.20    0.60
  -1   1   0   -0.10    0.40
   3  -1   0    1.70    1.10
   3  -1   0   -0.80    1.60
   3   1   0    2.70    1.30
   3   1   0    1.60    1.60
   3   1   0    1.60    0.90
   3   1   0    2.20    1.50
   5  -1   0  209.38   10.00
   5  -1   0  208.08    8.60
   5   1   0  206.68    9.80
   5   1   0  205.18    8.20
   5   1   0  201.48    8.90
   5   1   0  201.88   10.00
   7  -1   0  323.27   16.10
   7  -1   0  304.67   14.30
   7  -1   0  300.57   12.30
   7   1   0  309.67   14.50
   7   1   0  301.17   12.10
   7   1   0  315.07   12.90
   7   1   0  302.97   14.60
   9  -1   0  911.81   37.60
   9  -1   0  902.91   35.40
   9  -1   0  898.81   32.20
   9  -1   0  898.91   32.50
   9   1   0  886.91   36.10
   9   1   0  905.61   36.00
   9   1   0  916.81   33.30
   9   1   0  880.71   32.50
  11  -1   0   95.29   11.60
  11  -1   0  113.59   10.50
  11  -1   0   96.49    5.80
  11  -1   0   96.39    6.40
  11  -1   0   94.29   11.70
  11   1   0   92.79    6.50
  11   1   0  101.69    8.10
  11   1   0   92.59    6.40
  11   1   0  119.89   11.70
  11   1   0  104.99   11.10
  13  -1   0  850.31   39.00
  13  -1   0  865.61   35.90
  13  -1   0  820.32   38.20
  13  -1   0  818.92   32.00
  13   1   0  841.72   37.50
  13   1   0  821.92   32.30
  13   1   0  844.62   37.10
  15  -1   0   13.40    7.80
  15  -1   0    4.20    6.30
  15   1   0   10.00    6.30
  15   1   0    2.30    6.30
  15   1   0   -1.10    6.10
  17  -1   0  124.09   17.00
  17  -1   0  106.79   16.70
  17   1   0  139.19   19.10
  17   1   0  137.49   16.40
  19  -1   0   22.00   10.50
  19  -1   0   24.40   11.50
  19   1   0   16.80   10.80
  19   1   0    5.60    8.20
  21  -1   0   -0.30    9.20
  21  -1   0   25.20   10.90
  21   1   0   14.00    9.90
  21   1   0   16.40   11.50
   0  -2   0  678.23   24.40
   0  -2   0  670.23   24.40
   0  -2   0  674.83   24.10
   0  -2   0  671.53   23.90
   0   2   0  649.24   24.30
   0   2   0  654.53   23.70
   0   2   0  671.33   24.50
   0   2   0  693.53   24.20
   2  -2   0   54.19    4.30
  -2  -2   0   53.19    3.30
  -2  -2   0   52.79    4.10
   2  -2   0   54.89    3.70
   2  -2   0   57.59    2.60
  -2   2   0   57.69    4.10
   2   2   0   52.19    3.80
   2   2   0   49.99    3.20
   2   2   0   49.50    3.30
  -2   2   0   53.39    3.40
   2   2   0   45.10    3.90
  -4  -2   0 1387.46   48.90
   4  -2   0 1377.56   49.50
   4  -2   0 1476.85   48.30
   4  -2   0 1366.06   48.10
   4   2   0 1398.76   47.60
   4   2   0 1349.66   48.40
   4   2   0 1426.36   48.70
   4   2   0 1337.17   47.70
   4   2   0 1356.46   49.80
   6  -2   0    0.80    1.60
   6  -2   0    2.00    2.50
   6  -2   0    2.60    1.40
   6   2   0    1.50    2.50
   6   2   0    2.10    2.30
   6   2   0    5.00    2.20
   6   2   0    3.80    1.60
   6   2   0    2.20    1.90
   8  -2   0 1146.29   46.80
   8  -2   0 1157.08   44.70
   8  -2   0 1190.08   41.90
   8   2   0 1173.18   42.90
   8   2   0 1227.28   47.00
   8   2   0 1173.08   42.00
   8   2   0 1175.58   43.60
   8   2   0 1213.98   44.60
  10  -2   0  409.06   22.50
  10  -2   0  421.86   20.70
  10  -2   0  405.86   16.60
  10  -2   0  439.06   17.10
  10   2   0  463.25   20.10
  10   2   0  421.86   17.50
  10   2   0  407.96   17.90
  10   2   0  403.76   20.40
  10   2   0  404.96   22.40
  12  -2   0   72.79   10.80
  12  -2   0   68.99    9.30
  12  -2   0   76.69   12.10
  12  -2   0   76.49    6.30
  12   2   0   68.59    8.10
  12   2   0   79.79    7.30
  12   2   0   69.79   11.40
  12   2   0   86.39    9.70
  12   2   0   52.69    8.60
  12   2   0   73.29    7.60
  14  -2   0  142.29   16.50
  14  -2   0  185.78   16.10
  14  -2   0  166.38   17.30
  14   2   0  140.29   17.50
  14   2   0  167.38   13.20
  14   2   0  125.59   13.70
  16  -2   0  -11.10    5.40
  16  -2   0   -0.80    7.20
  16   2   0    7.40    7.70
  16   2   0    1.60    5.50
  18  -2   0   -7.50    7.40
  18  -2   0    4.00    9.00
  18   2   0    7.80    7.80
  18   2   0    9.80    8.10
  20  -2   0   -9.50    7.30
  20  -2   0   -6.30    7.20
  20   2   0    3.40    9.20
  20   2   0    2.90    8.50
  22  -2   0   11.00    9.40
  22  -2   0   -6.70    8.40
  22   2   0    1.90    8.20
  -1  -3   0    2.10    2.00
   1  -3   0    3.50    2.30
  -1  -3   0    5.10    2.00
  -1  -3   0    4.40    2.40
  -1  -3   0    6.00    2.60
   1  -3   0    0.60    2.30
   1  -3   0    4.40    1.60
  -1   3   0    2.60    1.60
   1   3   0    1.60    2.00
   1   3   0    0.80    1.90
   1   3   0    4.50    2.60
  -1   3   0    2.00    2.70
   1   3   0    1.80    1.60
  -1   3   0    4.80    2.80
  -1   3   0    2.80    2.10
  -3  -3   0   45.00    3.60
  -3  -3   0   43.50    4.80
  -3  -3   0   45.30    3.70
   3   3   0   49.40    4.90
   3   3   0   42.70    4.00
   3   3   0   49.20    4.10
   3   3   0   36.70    4.50
   3   3   0   36.40    4.30
   5  -3   0  156.08    7.90
  -5  -3   0  158.18    8.60
   5  -3   0  154.38    9.40
   5  -3   0  146.89    7.70
   5  -3   0  146.99    7.10
   5   3   0  140.79    7.70
   5   3   0  150.48    6.40
   5   3   0  134.19    8.00
   5   3   0  133.69    7.10
   5   3   0  142.79    9.20
   7  -3   0   52.49    7.90
   7  -3   0   43.40    4.80
   7  -3   0   43.10    4.30
   7  -3   0   44.50    6.10
   7  -3   0   43.80    4.60
   7   3   0   30.80    4.80
   7   3   0   39.20    5.00
   7   3   0   33.50    6.20
   7   3   0   41.50    4.50
   7   3   0   49.90    4.60
   9  -3   0   74.19   10.40
   9  -3   0   78.69    5.80
   9  -3   0   79.69    7.30
   9  -3   0   77.19    5.50
   9  -3   0   84.19    9.10
   9   3   0   81.59    7.30
   9   3   0   72.19    7.10
   9   3   0   64.39    7.70
   9   3   0   75.69    5.90
   9   3   0   74.39   10.00
  11  -3   0   15.60    6.90
  11  -3   0   15.90    6.00
  11  -3   0    9.40    2.60
  11  -3   0   13.10    4.00
  11  -3   0   11.30    3.20
  11   3   0   21.30    4.40
  11   3   0   17.40    4.70
  11   3   0    9.90    3.50
  11   3   0   10.00    5.00
  11   3   0    6.40    5.50
  13  -3   0    4.70    3.10
  13  -3   0   -7.50    4.90
  13  -3   0    2.90    5.30
  13  -3   0   -1.80    4.80
  13   3   0    6.80    5.40
  13   3   0    1.30    5.40
  13   3   0    1.20    4.10
  15  -3   0   20.60    8.90
  15  -3   0   15.50    7.50
  15  -3   0   10.60    7.60
  15   3   0   26.60    7.90
  15   3   0   32.20    9.40
  17  -3   0   12.00    8.70
  17  -3   0   19.20    9.80
  17   3   0   10.80    7.50
  17   3   0   19.00    9.10
  19  -3   0   40.00   12.90
  19  -3   0   11.10   10.10
  19   3   0   34.80   10.70
  19   3   0   20.80   10.30
  21  -3   0    9.50   11.00
  21  -3   0   -3.20    8.00
  21   3   0   19.50   10.80
   0  -4   0 4352.06  149.49
   0  -4   0 4549.54  149.09
   0  -4   0 4457.65  149.69
   0  -4   0 4473.25  148.69
   0   4   0 4314.77  149.69
   0   4   0 4385.46  149.29
   0   4   0 4354.16  149.99
   0   4   0 4277.97  148.29
   2  -4   0 2022.60   69.99
  -2  -4   0 1987.40   68.39
   2  -4   0 1991.20   69.09
   2  -4   0 2021.50   67.09
  -2  -4   0 2000.30   69.69
  -2  -4   0 1979.10   69.69
  -2  -4   0 1978.00   68.39
   2  -4   0 1954.40   69.89
   2   4   0 1989.40   69.69
   2   4   0 2006.00   69.79
   2   4   0 1914.61   68.99
   2   4   0 1958.50   67.69
  -2   4   0 1943.41   69.69
  -2   4   0 1923.61   66.99
  -2   4   0 1931.21   70.79
   4  -4   0  132.59    5.90
   4  -4   0  145.49    7.60
  -4  -4   0  133.89    8.60
   4  -4   0  129.39    8.00
  -4  -4   0  142.89    7.10
   4  -4   0  127.49    9.10
   4   4   0  130.29    8.50
   4   4   0  126.29    7.20
   4   4   0  143.29    8.50
   4   4   0  132.89    8.80
   4   4   0  144.99    7.60
  -4   4   0  128.99    8.70
   6  -4   0 2549.44   93.49
   6  -4   0 2586.64   91.19
  -6  -4   0 2608.54   92.29
   6  -4   0 2707.33   90.69
   6   4   0 2615.14   91.09
   6   4   0 2690.53   92.39
   6   4   0 2670.63   88.49
   6   4   0 2603.24   93.69
   6   4   0 2639.74   90.89
   8  -4   0   84.29   10.20
   8  -4   0   94.79    6.70
   8  -4   0  100.79    7.10
   8  -4   0  113.89   11.00
   8  -4   0   89.59    6.60
   8   4   0   96.09    7.40
   8   4   0   82.29    6.20
   8   4   0   86.59    8.20
   8   4   0   69.09    8.70
   8   4   0   83.39    5.50
  10  -4   0  308.57   18.20
  10  -4   0  287.17   13.80
  10  -4   0  274.27   19.00
  10  -4   0  285.57   14.70
  10  -4   0  314.77   14.50
  10   4   0  291.97   18.70
  10   4   0  297.57   14.60
  10   4   0  314.87   14.00
  10   4   0  312.57   15.50
  10   4   0  337.17   16.80
  12  -4   0  230.98   16.50
  12  -4   0  243.28   12.60
  12  -4   0  221.28   17.70
  12  -4   0  214.08   12.70
  12   4   0  214.38   14.70
  12   4   0  230.58   13.60
  12   4   0  237.58   13.30
  12   4   0  241.98   17.90
  14  -4   0  413.26   24.40
  14  -4   0  425.86   27.00
  14   4   0  395.56   26.20
  14   4   0  403.76   22.90
  16  -4   0   15.10    8.80
  16  -4   0   28.20    9.50
  16   4   0   37.90   11.20
  16   4   0   27.80    8.40
  18  -4   0   52.59   14.00
  18  -4   0   50.19   13.10
  18   4   0   43.00   11.30
  18   4   0   60.99   13.80
  20  -4   0   63.59   14.90
  20  -4   0   62.19   15.40
  20   4   0   84.79   18.60
  22  -4   0   23.90   13.10
  22  -4   0   17.40   10.90
  22   4   0   21.60   12.10
  22   4   0   23.40   12.30
  -1  -5   0  156.38    9.10
   1  -5   0  162.98    9.60
  -1  -5   0  143.49    9.50
   1  -5   0  166.58   10.10
  -1  -5   0  162.38    9.20
  -1  -5   0  161.58    8.80
   1  -5   0  152.58    8.00
   1   5   0  162.08    9.80
  -1   5   0  169.38    7.90
   1   5   0  162.28    9.70
  -1   5   0  167.18   10.50
   1   5   0  157.48    8.10
  -1   5   0  170.98    9.70
  -1   5   0  157.88    9.80
   1   5   0  162.08    9.10
  -3  -5   0   82.39    5.80
   3  -5   0   81.89    4.40
   3  -5   0   69.69    5.80
  -3  -5   0   73.49    5.60
   3  -5   0   83.99    8.20
   3  -5   0   92.29    6.90
  -3  -5   0   81.59    7.70
   3   5   0   83.39    5.50
  -3   5   0   86.69    8.00
  -3   5   0   73.79    4.60
  -3   5   0   89.79    9.60
   3   5   0   78.79    6.60
   3   5   0   80.89    7.40
   3   5   0   75.59    7.50
   5  -5   0   17.50    4.20
   5  -5   0   17.90    2.10
  -5  -5   0   14.00    3.90
  -5  -5   0   16.50    3.00
   5  -5   0   18.20    3.60
   5  -5   0   16.70    4.80
   5   5   0   19.70    4.90
   5   5   0   23.30    4.50
   5   5   0   14.30    3.30
  -5   5   0   23.00    4.90
   5   5   0   15.80    4.50
   5   5   0   18.10    3.50
   7  -5   0  476.55   20.80
   7  -5   0  456.65   18.00
   7  -5   0  477.85   20.00
   7  -5   0  472.05   24.30
   7  -5   0  480.95   23.10
   7  -5   0  467.05   20.50
  -7  -5   0  453.15   21.40
   7   5   0  519.15   20.70
   7   5   0  473.55   20.20
   7   5   0  480.55   23.00
   7   5   0  488.25   21.60
   7   5   0  482.65   22.80
   9  -5   0  373.46   21.00
   9  -5   0  379.86   17.60
   9  -5   0  365.46   17.30
   9  -5   0  383.06   22.40
   9  -5   0  390.36   17.90
   9   5   0  364.96   17.50
   9   5   0  387.96   18.30
   9   5   0  363.56   21.00
   9   5   0  373.76   18.60
   9   5   0  407.56   14.80
  11  -5   0   62.39    7.50
  11  -5   0   66.19    9.90
  11  -5   0   50.19    6.20
  11  -5   0   53.39    7.00
  11  -5   0   49.70   10.30
  11   5   0   49.99    7.80
  11   5   0   63.09    8.10
  11   5   0   36.70    8.10
  13  -5   0  415.46   27.70
  13  -5   0  484.25   26.80
  13   5   0  520.55   24.80
  13   5   0  483.65   28.40
  15  -5   0   16.60    9.50
  15  -5   0    1.50    7.90
  15   5   0    7.80    7.10
  15   5   0   32.40    8.30
  17  -5   0   29.80   11.70
  17  -5   0   36.30   10.90
  17   5   0   43.90   10.70
  17   5   0   23.00   10.00
  19  -5   0    4.90    9.80
  19  -5   0    6.00   10.10
  19   5   0    4.60    7.90
  19   5   0    0.20    8.00
  21  -5   0    8.30   11.90
  21  -5   0   -0.30    9.40
  21   5   0    9.50    8.90
  21   5   0   -4.80    7.60
   0  -6   0 6329.57  211.38
   0  -6   0 6430.36  211.98
   0  -6   0 6325.57  212.98
   0  -6   0 6224.28  212.78
   0   6   0 6283.27  212.48
   0   6   0 6136.89  213.48
   0   6   0 6013.00  212.78
   0   6   0 6225.68  210.48
   2  -6   0  306.47   15.50
   2  -6   0  285.27   15.70
  -2  -6   0  333.97   14.70
  -2  -6   0  343.47   16.20
  -2  -6   0  332.87   15.00
   2  -6   0  293.57   12.90
   2   6   0  322.87   15.90
   2   6   0  312.67   13.60
   2   6   0  314.17   15.10
   2   6   0  287.87   15.60
  -2   6   0  310.47   17.10
  -2   6   0  277.37   15.40
  -2   6   0  300.07   12.70
   4  -6   0 1932.51   72.19
   4  -6   0 1959.40   70.09
   4  -6   0 1995.50   66.79
  -4  -6   0 1972.20   71.49
  -4  -6   0 2008.60   69.29
   4  -6   0 1993.00   70.69
   4   6   0 1942.81   71.59
  -4   6   0 1940.71   71.49
  -4   6   0 2003.40   67.69
   4   6   0 1926.41   71.19
   4   6   0 1974.00   68.89
   4   6   0 1912.31   71.79
  -6  -6   0   74.99    8.20
  -6  -6   0   71.49    5.50
   6  -6   0   48.10    6.70
   6  -6   0   59.39    8.40
   6  -6   0   69.49    7.50
   6   6   0   59.19    7.80
   6   6   0   75.59    8.40
   6   6   0   65.79    8.70
  -6   6   0   65.69    8.40
   6   6   0   76.59    6.90
   8  -6   0  305.27   15.50
   8  -6   0  302.37   15.20
   8  -6   0  262.77   17.40
   8  -6   0  288.57   11.80
   8  -6   0  296.27   18.90
   8  -6   0  307.17   15.80
  -8  -6   0  293.47   16.40
   8   6   0  287.47   17.40
   8   6   0  309.27   15.00
   8   6   0  308.57   16.50
   8   6   0  273.87   17.30
   8   6   0  315.87   15.40
  10  -6   0   -3.40    4.60
  10  -6   0    0.30    2.90
  10  -6   0    6.30    5.90
  10  -6   0    2.10    3.40
  10  -6   0    2.00    4.10
  10   6   0    4.00    3.80
  10   6   0    1.40    3.60
  10   6   0    1.40    4.90
  10   6   0    1.40    5.20
  12  -6   0   78.49   13.60
  12  -6   0   63.39   11.40
  12  -6   0  101.69   10.00
  12   6   0   78.99   12.90
  12   6   0   74.49   12.40
  12   6   0   71.89    9.70
  12   6   0   76.69    9.60
  14  -6   0   -3.30    6.40
  14  -6   0   -0.10    6.70
  14   6   0   14.90    7.40
  14   6   0    2.40    5.40
  14   6   0    6.20    6.30
  16  -6   0   88.19   14.40
  16  -6   0   46.80   13.60
  16   6   0   75.89   15.00
  16   6   0   88.99   13.00
  16   6   0   65.39   14.50
  18  -6   0   27.90   13.50
  18  -6   0    8.00    8.90
  18   6   0    2.20    7.50
  18   6   0   24.20   11.40
  20  -6   0    6.80   11.70
  20  -6   0   -6.90    8.20
  20   6   0    2.00    8.10
  20   6   0    2.20    9.00
   1  -7   0   33.90    5.80
   1  -7   0   28.60    5.00
  -1  -7   0   35.90    5.60
  -1  -7   0   33.90    5.90
  -1  -7   0   38.50    5.30
   1  -7   0   38.30    4.90
   1  -7   0   39.30    6.30
  -1  -7   0   53.29    6.70
   1   7   0   48.50    5.60
   1   7   0   47.40    7.30
  -1   7   0   32.20    6.60
  -1   7   0   33.40    6.00
  -1   7   0   32.30    4.30
   1   7   0   47.90    6.40
  -1   7   0   45.20    6.60
   1   7   0   42.70    6.60
   3  -7   0  114.79    6.40
  -3  -7   0  108.69    7.80
   3  -7   0  113.09   10.10
  -3  -7   0  108.89   10.10
   3  -7   0  110.49   11.10
  -3  -7   0  102.89    8.00
  -3  -7   0  117.99    6.10
  -3   7   0  117.29    9.60
   3   7   0   97.49    9.50
  -3   7   0  132.19   13.40
   3   7   0  103.29    7.10
   3   7   0  112.39    9.20
  -3   7   0  115.89    6.10
   3   7   0  120.49   11.50
   5  -7   0  499.85   24.50
   5  -7   0  507.55   22.20
   5  -7   0  474.55   22.40
  -5  -7   0  492.95   23.50
  -5  -7   0  492.15   20.90
   5   7   0  518.85   23.60
   5   7   0  499.95   23.60
  -5   7   0  497.15   23.70
   5   7   0  502.85   24.10
   5   7   0  508.75   20.90
  -7  -7   0   70.99    9.00
   7  -7   0   61.29   10.00
   7  -7   0   50.39    6.90
  -7  -7   0   69.39    6.60
   7  -7   0   44.50    7.10
   7  -7   0   55.09    8.90
   7   7   0   64.99    7.10
   7   7   0   41.70    7.20
   7   7   0   60.39    9.30
   7   7   0   54.19    8.30
   9  -7   0  501.95   29.00
   9  -7   0  560.74   28.60
   9  -7   0  556.14   25.20
  -9  -7   0  578.94   26.60
   9  -7   0  589.24   26.00
   9   7   0  559.64   24.40
   9   7   0  565.44   26.60
   9   7   0  505.45   27.50
   9   7   0  549.45   28.10
  11  -7   0   14.10    7.40
  11  -7   0    4.80    4.60
  11  -7   0   -2.30    5.80
  11  -7   0    2.40    4.10
  11   7   0   -0.40    3.80
  11   7   0   10.00    5.30
  11   7   0   19.90    7.60
  11   7   0    3.70    5.40
  13  -7   0  213.38   22.70
  13  -7   0  223.38   21.20
  13   7   0  194.18   20.70
  13   7   0  204.38   21.00
  13   7   0  200.58   14.60
  13   7   0  180.78   14.20
  15  -7   0   44.10   12.50
  15  -7   0   39.20   11.60
  15   7   0   38.60   11.10
  15   7   0   43.00    9.50
  15   7   0   39.40   10.90
  17  -7   0   64.69   15.40
  17  -7   0   69.79   15.60
  17  -7   0   75.09   18.60
  17   7   0   94.29   17.70
  17   7   0   80.99   15.90
  19  -7   0   54.59   15.60
  19  -7   0   75.79   16.30
  19   7   0   60.29   15.00
  19   7   0   49.70   13.40
  21  -7   0   14.10   13.10
  21  -7   0   11.00   12.10
  21   7   0   31.40   13.60
  21   7   0    8.80   10.80
   0  -8   0  428.36   20.00
   0  -8   0  442.66   21.90
   0  -8   0  432.76   21.90
   0  -8   0  480.05   21.20
   0   8   0  461.55   23.20
   0   8   0  422.46   21.90
   0   8   0  471.55   21.90
   0   8   0  464.55   19.50
  -2  -8   0  209.08   13.10
   2  -8   0  203.48   13.90
  -2  -8   0  211.68   14.10
   2  -8   0  184.08   13.00
  -2  -8   0  224.18   10.90
   2  -8   0  190.38   10.70
   2  -8   0  206.98   12.80
  -2  -8   0  229.08   12.60
   2   8   0  215.98   14.10
  -2   8   0  224.88   10.50
   2   8   0  202.68   12.90
  -2   8   0  194.68   13.50
   2   8   0  219.88   14.00
  -2   8   0  209.88   15.00
   2   8   0  212.08   11.40
   4  -8   0  487.75   25.30
  -4  -8   0  542.75   22.80
   4  -8   0  515.35   19.60
  -4  -8   0  562.04   18.90
  -4  -8   0  510.15   22.60
   4  -8   0  520.15   24.10
  -4  -8   0  481.15   24.30
  -4   8   0  487.55   24.30
   4   8   0  484.95   21.40
  -4   8   0  542.25   19.50
   4   8   0  477.75   23.90
   4   8   0  471.45   24.30
   4   8   0  502.15   25.00
  -4   8   0  529.75   27.10
  -6  -8   0  964.70   40.60
   6  -8   0 1012.20   42.20
   6  -8   0  963.60   39.60
   6  -8   0  985.90   42.70
   6  -8   0  901.51   41.50
  -6  -8   0  978.00   37.20
   6   8   0  995.80   37.40
   6   8   0  991.00   40.80
  -6   8   0  934.21   40.60
   6   8   0 1011.10   41.30
   6   8   0  961.10   41.40
  -8  -8   0 1690.93   65.69
  -8  -8   0 1709.23   61.09
   8  -8   0 1707.43   67.69
   8  -8   0 1757.12   64.29
   8  -8   0 1639.64   68.59
   8   8   0 1676.43   66.89
   8   8   0 1760.72   66.39
   8   8   0 1633.94   66.69
   8   8   0 1751.42   62.49
  10  -8   0  151.78   13.30
  10  -8   0  123.49   12.50
  10  -8   0  128.59   15.40
  10  -8   0  130.69   16.30
  10   8   0  145.79   10.80
  10   8   0  112.99   13.90
  10   8   0  137.39   15.70
  10   8   0  124.09   13.60
  12  -8   0  440.56   27.60
  12  -8   0  469.75   29.30
  12   8   0  465.35   23.10
  12   8   0  435.56   24.40
  12   8   0  434.46   27.00
  14  -8   0   15.20    9.20
  14  -8   0    5.70    7.80
  14   8   0   -0.50    6.60
  14   8   0    7.90    6.00
  14   8   0    9.70    7.70
  16  -8   0    6.20    9.40
  16  -8   0   28.10   11.60
  16   8   0   26.10   11.40
  16   8   0    5.70    7.70
  18  -8   0    5.90   10.40
  18  -8   0   14.00   10.70
  18   8   0   10.60   10.20
  18   8   0   11.20   10.40
  20  -8   0    8.70   11.60
  20  -8   0    0.90   11.50
  20   8   0   22.00   12.70
  20   8   0   15.00   10.80
   1  -9   0  815.32   36.70
  -1  -9   0  872.01   33.60
  -1  -9   0  886.11   36.30
   1  -9   0  839.42   35.20
  -1  -9   0  832.72   36.40
   1  -9   0  837.62   36.40
  -1  -9   0  880.81   35.50
   1   9   0  827.22   33.60
   1   9   0  886.41   36.30
  -1   9   0  825.62   36.70
   1   9   0  843.02   37.40
   1   9   0  841.72   36.80
  -1   9   0  833.52   37.80
  -1   9   0  796.82   36.10
  -1   9   0  867.11   32.80
  -3  -9   0   -6.20    3.40
  -3  -9   0    1.20    2.20
  -3  -9   0    2.30    3.10
   3  -9   0   -0.40    4.20
   3  -9   0   -1.80    3.90
  -3  -9   0    0.50    3.50
   3   9   0    4.80    3.20
   3   9   0    3.90    4.00
   3   9   0    1.20    4.20
  -3   9   0    3.20    4.50
  -3   9   0   -0.70    1.90
   3   9   0   -1.20    3.90
  -3   9   0    4.50    4.90
   5  -9   0  493.55   26.60
   5  -9   0  501.65   26.90
   5  -9   0  492.05   24.90
  -5  -9   0  516.65   23.20
  -5  -9   0  571.34   23.80
  -5  -9   0  530.05   26.20
   5   9   0  489.75   26.00
   5   9   0  507.75   22.40
  -5   9   0  539.55   26.00
   5   9   0  570.84   26.90
   5   9   0  504.65   25.50
   7  -9   0  283.87   20.30
  -7  -9   0  299.27   18.40
   7  -9   0  285.37   17.60
   7  -9   0  294.67   20.10
  -7  -9   0  307.37   15.30
   7   9   0  295.37   18.40
   7   9   0  344.57   19.60
   7   9   0  295.97   19.40
  -7   9   0  307.17   18.90
   7   9   0  303.27   15.40
  -9  -9   0   18.10    6.30
   9  -9   0    9.70    7.20
   9  -9   0   17.40    6.30
   9  -9   0   17.20    7.70
   9   9   0   15.00    6.00
   9   9   0   15.10    6.50
   9   9   0   13.90    5.10
   9   9   0   11.70    6.30
  11  -9   0    0.00    4.50
  11  -9   0    1.30    5.40
  11  -9   0    2.60    6.10
  11  -9   0    2.50    7.10
  11   9   0    5.80    4.80
  11   9   0    1.40    5.10
  11   9   0   -5.80    5.50
  11   9   0   -4.30    4.30
  13  -9   0   12.60    9.00
  13  -9   0   -6.50    6.40
  13   9   0    6.20    6.50
  13   9   0    0.40    5.20
  13   9   0    4.90    7.20
  13   9   0   11.40    6.30
  15  -9   0  147.49   21.30
  15  -9   0  198.38   22.40
  15   9   0  154.68   20.00
  15   9   0  178.18   21.20
  17  -9   0   21.80   12.60
  17  -9   0   27.30   13.10
  17   9   0    8.00    9.60
  17   9   0   32.90   11.60
  19  -9   0  105.49   20.30
  19  -9   0  178.38   25.40
  19   9   0  105.09   19.50
  19   9   0  151.78   23.10
   0 -10   0  679.63   31.40
   0 -10   0  680.13   29.00
   0 -10   0  628.24   31.10
   0 -10   0  696.53   30.20
   0  10   0  691.83   32.10
   0  10   0  686.63   31.20
   0  10   0  603.24   31.90
   0  10   0  681.53   27.80
   2 -10   0    8.90    5.60
   2 -10   0    5.40    3.90
  -2 -10   0   13.60    4.10
   2 -10   0    1.40    3.90
  -2 -10   0    7.80    4.90
  -2 -10   0    3.90    4.00
   2 -10   0    8.60    5.90
  -2 -10   0    2.60    3.60
  -2  10   0   11.80    5.80
  -2  10   0    8.60    3.30
   2  10   0    8.10    5.00
   2  10   0   13.50    6.60
   2  10   0   12.80    5.40
  -2  10   0    0.30    5.50
  -4 -10   0  263.67   17.90
   4 -10   0  222.28   16.70
  -4 -10   0  278.67   15.90
  -4 -10   0  270.77   16.10
  -4 -10   0  297.47   12.20
   4 -10   0  276.47   17.60
   4 -10   0  285.67   18.90
   4  10   0  262.47   14.50
  -4  10   0  283.47   20.20
   4  10   0  284.87   17.60
  -4  10   0  293.07   17.90
   4  10   0  285.77   18.30
   4  10   0  287.77   18.70
   6 -10   0  133.89   14.80
  -6 -10   0  131.49   10.20
   6 -10   0  139.99   13.60
  -6 -10   0  118.39   13.60
   6 -10   0  135.29   14.90
  -6  10   0  150.18   14.40
   6  10   0  107.49   13.10
   6  10   0  133.29   14.80
   6  10   0  132.29   15.30
   6  10   0  144.59    9.80
   8 -10   0    6.40    6.90
  -8 -10   0    2.00    2.80
   8 -10   0    6.50    6.40
   8 -10   0    3.30    5.40
  -8 -10   0    1.70    4.50
   8  10   0    2.70    3.50
   8  10   0    0.00    5.00
   8  10   0    3.90    4.80
   8  10   0    4.20    5.20
  10 -10   0   -0.60    6.10
  10 -10   0   -2.10    5.30
  10 -10   0    1.20    4.90
 -10 -10   0   -3.60    4.10
  10 -10   0   -7.50    6.00
  10  10   0   -3.80    4.90
  10  10   0    0.30    4.80
  10  10   0    1.10    4.20
  10  10   0    2.20    5.80
  12 -10   0   49.50   12.10
  12 -10   0   38.70   11.00
  12  10   0   32.80    9.40
  12  10   0   39.40   10.80
  12  10   0   49.40   10.50
  12  10   0   58.29    9.00
  14 -10   0   11.80    9.60
  14 -10   0   -4.50    8.20
  14  10   0    3.80    8.10
  14  10   0    8.40    8.10
  16 -10   0   14.80   11.20
  16 -10   0    1.70   10.10
  16  10   0   -3.80    8.80
  16  10   0    1.00    7.90
  18 -10   0    5.50   11.50
  18  10   0   18.40   11.40
  18  10   0   -1.50    9.50
  20  10   0   -5.00   10.20
  20  10   0  -11.70    8.10
   1 -11   0   47.70    7.80
   1 -11   0   13.60    5.50
   1 -11   0   45.90    9.30
  -1 -11   0   31.40    6.70
  -1 -11   0   25.10    7.10
   1 -11   0   38.70    8.50
  -1 -11   0   31.80    7.70
  -1 -11   0   25.90    5.70
   1  11   0   26.70    7.90
   1  11   0   30.00    7.70
   1  11   0   35.50    6.30
   1  11   0   28.30    8.40
  -1  11   0   35.80    6.20
  -1  11   0   17.40    7.10
  -1  11   0   26.40    8.10
   3 -11   0   27.50    7.40
   3 -11   0   26.00    7.70
  -3 -11   0   30.80    7.00
   3 -11   0   41.10    8.10
  -3 -11   0   26.50    7.50
  -3 -11   0   36.30    5.50
   3 -11   0   39.20    7.80
  -3 -11   0   22.60    5.80
   3  11   0   30.70    6.30
   3  11   0   42.60    9.70
   3  11   0   43.10    8.80
  -3  11   0   29.00    7.60
   3  11   0   48.70    9.20
  -3  11   0   25.60    8.10
   5 -11   0   12.70    6.30
  -5 -11   0   10.80    6.00
   5 -11   0   19.80    8.00
   5 -11   0   10.60    6.10
  -5 -11   0    4.30    4.40
  -5  11   0   11.10    5.90
   5  11   0   12.20    6.80
   5  11   0   10.30    5.70
   5  11   0   12.80    6.40
   5  11   0   18.80    5.10
  -7 -11   0   16.30    7.00
   7 -11   0   11.20    6.70
   7 -11   0   13.80    6.30
   7 -11   0   12.00    7.30
  -7 -11   0   24.80    5.70
   7  11   0   17.50    6.70
   7  11   0   12.00    6.30
  -7  11   0   16.80    6.70
   7  11   0   15.00    5.20
   7  11   0   18.10    7.00
   9 -11   0    6.70    7.20
   9 -11   0   11.70    7.50
  -9 -11   0   16.00    6.80
   9 -11   0    3.60    6.30
   9  11   0    8.00    6.40
   9  11   0   10.70    6.90
   9  11   0    4.70    6.50
   9  11   0    6.70    4.80
  11 -11   0   13.00    8.80
  11 -11   0    3.60    6.90
  11 -11   0    6.00    6.80
  11 -11   0   -2.10    6.20
  11  11   0    1.20    6.00
  11  11   0    8.40    7.20
  11  11   0   30.60    9.20
  13 -11   0    1.20    7.80
  13 -11   0   -6.90    8.10
  13  11   0    0.80    7.10
  13  11   0   -0.60    6.50
  13  11   0    0.70    7.70
  15 -11   0   10.10   11.20
  15 -11   0    0.60    9.80
  15  11   0    9.90    8.90
  15  11   0   -4.30    8.40
  17 -11   0   26.30   13.80
  17 -11   0    6.60   12.30
  17  11   0   13.10   11.20
  17  11   0   -1.60    7.80
  19 -11   0   12.90   10.40
  19 -11   0  -10.60   10.20
  19  11   0   14.60   13.40
  19  11   0   -9.60    8.20
   0 -12   0   18.40    6.70
   0 -12   0   21.60    6.90
   0 -12   0   25.70    6.90
   0 -12   0   15.10    5.60
   0  12   0   22.10    8.10
   0  12   0   25.90    5.80
   0  12   0   30.00    9.00
   2 -12   0  126.49   13.50
   2 -12   0  154.38   15.30
   2 -12   0  131.09   14.70
  -2 -12   0  152.38   10.50
  -2 -12   0  151.48   14.70
  -2 -12   0  139.29   14.60
  -2 -12   0  173.58   16.90
   2 -12   0  137.59   13.90
   2  12   0  138.29   15.70
   2  12   0  152.18   15.70
   2  12   0  144.09   16.70
  -2  12   0  120.19   15.50
   2  12   0  145.69   11.50
  -2  12   0  105.19   13.30
   4 -12   0    3.60    5.50
   4 -12   0    7.50    5.50
  -4 -12   0    6.10    5.00
  -4 -12   0    7.50    6.20
   4 -12   0   -0.80    5.80
   4 -12   0    9.50    6.20
  -4  12   0    6.10    7.90
   4  12   0   14.10    7.40
   4  12   0    6.40    5.60
   4  12   0   12.20    6.80
  -4  12   0    1.30    5.50
   4  12   0    7.50    4.60
   6 -12   0  208.18   16.50
   6 -12   0  242.58   17.20
   6 -12   0  227.88   18.30
  -6 -12   0  209.78   19.50
   6 -12   0  223.18   18.80
  -6 -12   0  203.18   14.30
   6  12   0  223.98   17.80
   6  12   0  209.98   17.00
   6  12   0  223.98   18.30
   6  12   0  219.88   13.80
  -6  12   0  227.98   16.80
  -8 -12   0   71.19    9.10
   8 -12   0   79.59   14.00
  -8 -12   0   85.49   13.40
   8 -12   0   87.89   12.20
   8 -12   0   94.79   14.20
   8  12   0   90.39   10.20
   8  12   0   67.79   12.60
   8  12   0   91.99   14.50
   8  12   0   85.79   12.80
  -8  12   0   94.29   13.10
  10 -12   0   31.40   10.70
  10 -12   0   17.90    8.90
  10 -12   0   30.80    8.90
 -10 -12   0   18.00    7.20
  10  12   0   19.10    8.20
  10  12   0   13.50    7.80
  10  12   0   26.70    9.30
  12 -12   0   90.39   17.30
  12 -12   0   90.39   16.50
  12  12   0  116.29   17.20
  12  12   0  104.79   16.00
  12  12   0   86.09   14.70
  14 -12   0   87.99   17.70
  14 -12   0  103.39   18.90
  14  12   0   71.09   15.70
  14  12   0  122.09   19.30
  16 -12   0   -7.30   11.00
  16 -12   0   -5.70    9.20
  16  12   0    2.50    9.80
  16  12   0    5.20    9.80
  18 -12   0   18.00   13.70
  18 -12   0    6.90   12.00
  18  12   0   14.40   12.60
  18  12   0    6.30   10.30
   1 -13   0  489.65   26.80
  -1 -13   0  519.15   28.90
  -1 -13   0  494.85   26.70
   1 -13   0  491.05   25.80
   1 -13   0  510.55   29.00
  -1 -13   0  531.25   24.70
  -1 -13   0  491.55   27.90
   1 -13   0  544.25   28.80
   1  13   0  522.05   30.60
   1  13   0  470.85   27.80
   1  13   0  532.25   24.80
  -1  13   0  521.55   28.90
  -1  13   0  468.95   29.80
  -3 -13   0   -4.30    4.20
   3 -13   0    6.40    5.50
  -3 -13   0    1.50    5.30
   3 -13   0   -7.30    5.40
   3 -13   0   -5.60    5.50
   3 -13   0    1.90    4.90
  -3  13   0    1.30    5.60
   3  13   0    0.20    4.10
   3  13   0  -10.20    4.80
   3  13   0    1.40    6.10
   3  13   0    2.80    6.20
  -3  13   0   -4.80    5.90
  -5 -13   0  302.27   22.70
   5 -13   0  357.16   22.60
  -5 -13   0  396.26   22.00
   5 -13   0  366.46   23.40
   5 -13   0  392.96   23.50
   5 -13   0  396.66   25.90
   5  13   0  363.46   23.40
   5  13   0  372.36   19.60
  -5  13   0  356.26   22.50
   5  13   0  369.06   24.40
   5  13   0  345.87   24.40
   7 -13   0  131.69   16.70
  -7 -13   0  140.69   17.00
  -7 -13   0  153.78   12.60
   7 -13   0  131.69   15.10
   7 -13   0  149.19   16.00
   7 -13   0  145.39   18.20
   7  13   0  178.68   19.30
   7  13   0  140.59   16.50
  -7  13   0  157.88   16.50
   7  13   0  166.98   19.80
   7  13   0  168.58   14.40
  -9 -13   0    8.50    6.30
   9 -13   0   10.30    9.10
   9 -13   0    5.70    7.20
   9 -13   0   -9.80    6.10
   9  13   0   -2.00    5.70
   9  13   0    4.30    7.20
   9  13   0   10.20    7.00
 -11 -13   0   -1.70    5.30
  11 -13   0   13.40    9.40
  11 -13   0   -1.60    9.50
  11  13   0   -3.20    6.50
  11  13   0    0.70    7.30
  11  13   0    1.20    7.00
  13 -13   0   28.00   12.40
  13 -13   0   27.50   14.00
  13  13   0   29.50   10.90
  13  13   0   23.70   12.00
  15 -13   0   50.09   15.60
  15 -13   0   64.79   16.70
  15  13   0   59.29   15.20
  15  13   0   49.60   14.40
  17 -13   0   12.50   12.40
  17 -13   0    6.60   13.40
  17  13   0    9.20   12.10
  17  13   0    7.70    9.90
   0 -14   0   66.09   11.50
   0 -14   0   73.59   10.50
   0 -14   0   65.59   10.90
   0 -14   0   74.39   12.30
   0  14   0   49.20   12.00
   0  14   0   78.09   13.30
   2 -14   0   21.90    7.60
   2 -14   0   11.10    7.70
   2 -14   0   21.00    7.40
  -2 -14   0   17.10    7.30
   2 -14   0   22.50    8.40
  -2 -14   0   23.90    8.20
  -2  14   0   26.40    8.90
  -2  14   0   13.20    7.70
   2  14   0    7.80    7.80
   2  14   0   23.50    8.70
   2  14   0   25.10    7.00
   4 -14   0  154.18   17.30
  -4 -14   0  140.89   16.80
   4 -14   0  154.98   18.60
   4 -14   0  193.28   19.00
   4 -14   0  147.59   16.70
  -4 -14   0  193.98   18.10
  -4  14   0  156.88   17.20
   4  14   0  162.68   18.30
  -4  14   0  119.49   18.10
   4  14   0  181.78   17.70
   4  14   0  133.49   17.40
  -6 -14   0    3.80    6.60
   6 -14   0    1.80    6.90
  -6 -14   0    6.10    5.50
   6 -14   0   11.90    7.20
   6 -14   0   15.70    7.90
   6 -14   0    9.70    8.10
   6  14   0    5.20    7.60
  -6  14   0   -3.10    6.30
   6  14   0   12.20    8.00
   6  14   0   16.50    8.60
   8 -14   0  100.59   14.10
   8 -14   0   93.39   13.80
   8 -14   0   68.79   14.20
  -8 -14   0  101.79   14.80
   8 -14   0   80.49   14.30
   8  14   0   69.49   13.50
   8  14   0   87.19   14.40
   8  14   0   89.89   15.30
  -8  14   0   94.99   14.30
  10 -14   0   32.40   11.80
 -10 -14   0   39.90   10.90
  10 -14   0   26.30    9.10
  10 -14   0   30.90   10.90
  10 -14   0   44.10   11.30
  10  14   0   35.10   11.30
  10  14   0   40.70   11.60
  10  14   0   55.99   12.80
  12 -14   0   39.90   14.20
  12 -14   0   80.79   16.60
  12  14   0   35.70   11.20
  12  14   0   57.69   13.20
  14 -14   0   24.70   12.80
  14 -14   0    6.20   12.80
  14  14   0    7.20   10.40
  14  14   0   19.40   11.40
  16 -14   0   -0.50    9.90
  16 -14   0  -13.00   11.90
  16  14   0  -10.30    8.80
  16  14   0   -6.40    8.30
   1 -15   0  106.79   13.20
  -1 -15   0   60.99   11.60
  -1 -15   0   74.19   12.50
   1 -15   0   75.69   12.40
   1 -15   0   95.89   14.30
   1 -15   0  117.39   16.20
  -1  15   0   83.29   15.40
   1  15   0   92.69   15.90
  -1  15   0   81.29   13.80
   1  15   0   83.49   14.30
   3 -15   0    2.90    6.90
  -3 -15   0    2.60    6.40
  -3 -15   0   -5.40    5.00
   3 -15   0    8.10    6.80
   3 -15   0   -3.90    6.50
   3 -15   0   -0.20    5.40
   3  15   0    7.60    8.00
   3  15   0    8.30    8.00
  -3  15   0   16.40    8.10
  -3  15   0   -1.60    6.80
  -5 -15   0   38.60   10.20
   5 -15   0   43.20   10.50
   5 -15   0   62.49   12.20
   5 -15   0   69.79   12.70
   5 -15   0   50.09   12.10
  -5 -15   0   51.49   10.30
   5  15   0   65.19   11.80
  -5  15   0   62.39   11.40
   5  15   0   53.69   12.60
   5  15   0   44.40   12.00
   7 -15   0   13.10    7.90
   7 -15   0    1.70    7.80
   7 -15   0   -7.10    6.00
   7 -15   0   -2.30    7.40
  -7 -15   0    2.30    7.20
   7  15   0    1.40    7.50
  -7  15   0    1.80    6.60
   7  15   0   -2.50    7.00
   9 -15   0    8.90    9.50
   9 -15   0    6.50    8.80
   9 -15   0    4.20    7.80
   9 -15   0   29.90   11.30
  -9 -15   0   20.00    8.70
   9  15   0   35.30   11.20
   9  15   0   31.90   11.50
  11 -15   0   22.80   11.50
  11 -15   0    9.00    8.00
 -11 -15   0   10.40    7.50
  11 -15   0   11.00   10.60
  11  15   0   -1.00    8.70
  11  15   0   -3.00    8.20
  13 -15   0   17.50    9.60
  13 -15   0   26.60   12.30
  13 -15   0   20.80   13.60
  13  15   0   28.10   11.90
  13  15   0   26.70   11.60
  15 -15   0   31.60   12.00
  15 -15   0   18.60   13.10
  15 -15   0    3.70   12.10
  15  15   0   49.50   15.30
  15  15   0   30.80   13.30
   0 -16   0  571.34   33.60
   0 -16   0  579.54   33.80
   0  16   0  592.84   34.80
   0  16   0  552.94   36.00
  -2 -16   0   -2.20    5.60
   2 -16   0    5.50    6.90
   2 -16   0    2.70    6.00
   2 -16   0   10.60    7.90
   2 -16   0   -7.20    6.00
  -2 -16   0   -0.50    5.40
   2  16   0  -10.90    7.40
   2  16   0   -3.60    7.10
  -2  16   0    5.80    8.10
  -2  16   0   -4.20    7.40
  -4 -16   0  219.38   21.80
   4 -16   0  255.17   25.90
   4 -16   0  216.78   22.10
   4 -16   0  204.88   20.70
   4 -16   0  248.88   23.20
  -4 -16   0  254.37   24.70
   4  16   0  241.98   27.10
   4  16   0  310.97   23.60
  -4  16   0  172.48   21.70
  -4  16   0  241.88   19.90
   6 -16   0    4.60    6.80
   6 -16   0    0.90    8.60
   6 -16   0    8.60    9.10
  -6 -16   0   20.30    8.40
   6 -16   0    1.90    7.30
  -6 -16   0    3.00    6.90
  -6  16   0   -5.90    6.60
   6  16   0    0.10    7.80
   6  16   0    3.90    8.40
   6  16   0    5.20    6.90
   8 -16   0    2.90    8.60
  -8 -16   0   11.10    8.10
   8 -16   0   19.20   10.00
   8 -16   0    3.90    7.60
   8 -16   0   -0.40    9.80
   8  16   0   -0.30    8.00
   8  16   0   15.80    8.90
   8  16   0   16.10   10.70
  -8  16   0   23.20    9.20
  10 -16   0   -0.20    7.60
  10 -16   0    0.40    9.90
 -10 -16   0    1.70    6.80
  10 -16   0    6.00    8.90
  10  16   0    0.30    8.70
  10  16   0    8.40    9.70
  12 -16   0   -0.50    8.80
  12 -16   0   -3.70   11.10
  12 -16   0    1.60    8.50
  12  16   0    0.20    9.40
  12  16   0   -1.80    8.30
  14 -16   0   18.40   10.50
  14 -16   0   22.50   15.20
  14 -16   0   16.40   11.50
  14  16   0   36.30   13.50
  14  16   0   25.10   13.10
   1 -17   0   83.29   14.80
  -1 -17   0   92.69   15.20
  -1 -17   0   75.29   14.00
   1 -17   0   45.50   12.20
   1  17   0  105.59   17.60
   1  17   0   84.79   16.10
  -1  17   0  103.99   17.20
  -1  17   0   66.79   15.00
  -3 -17   0    5.70    7.60
   3 -17   0   14.80    8.80
   3 -17   0   20.50   10.40
   3 -17   0   -4.10    6.70
   3 -17   0   11.00    7.50
  -3 -17   0    5.20    7.40
  -3  17   0   19.70   11.00
  -3  17   0   10.40    8.40
   3  17   0    3.30    9.60
   3  17   0   27.60   11.60
   5 -17   0   23.10    9.10
  -5 -17   0   12.90    8.20
   5 -17   0   15.40   10.70
   5 -17   0   10.50    9.50
  -5 -17   0   17.70    9.30
   5 -17   0   38.20   11.40
   5  17   0    0.20    8.70
  -5  17   0    6.40    8.30
   5  17   0    3.80    9.40
  -7 -17   0  160.08   20.70
   7 -17   0  162.08   22.90
   7 -17   0  175.98   21.70
   7 -17   0  129.99   17.80
   7 -17   0  202.28   22.10
  -7  17   0  173.78   19.50
   7  17   0  150.18   22.20
   7  17   0  159.88   21.10
  -9 -17   0  104.29   17.80
   9 -17   0   91.49   16.30
   9 -17   0   74.39   14.50
   9 -17   0  106.59   20.60
   9 -17   0  105.29   18.00
   9  17   0  109.69   19.90
   9  17   0  110.09   17.70
   9  17   0  118.89   18.40
  11 -17   0   42.00   15.40
  11 -17   0   33.40   11.10
  11 -17   0   55.29   17.20
  11  17   0   37.50   14.20
  11  17   0   47.10   15.20
  11  17   0   31.50   11.80
  13 -17   0   80.69   15.60
  13 -17   0   88.19   19.00
  13 -17   0   97.19   21.00
  13  17   0  147.09   22.90
  13  17   0  136.29   24.80
   0 -18   0   -1.10    7.30
   0 -18   0    1.80    7.70
   0  18   0    0.40    9.30
   0  18   0    5.60    9.50
   2 -18   0    6.60    8.80
  -2 -18   0    1.60    7.60
  -2 -18   0   -1.40    7.30
   2 -18   0   -0.20    7.90
  -2  18   0   -6.00    8.40
   2  18   0   -9.90    9.00
  -2  18   0   14.60   11.00
   2  18   0    2.30   10.50
  -4 -18   0    9.30    8.60
   4 -18   0   18.10   11.10
  -4 -18   0    8.10    7.70
   4 -18   0    0.80    7.80
   4 -18   0   24.40   12.40
  -4  18   0   19.40   11.70
  -4  18   0    9.60    9.40
   4  18   0    2.40    8.20
   4  18   0   -5.80   10.40
   6 -18   0   -0.40    8.60
  -6 -18   0    0.60    7.60
   6 -18   0    3.20    9.00
   6 -18   0   11.10   10.10
   6 -18   0    7.00    7.80
   6  18   0    5.80   10.20
  -6  18   0   -1.50    7.90
   6  18   0    1.60    8.90
   8 -18   0   -1.00    9.20
   8 -18   0   15.90   14.20
  -8 -18   0   20.40   10.40
   8 -18   0   10.00    9.60
   8 -18   0   31.70   11.70
   8  18   0    7.80   10.00
   8  18   0   11.50   10.40
  10 -18   0   39.00   13.30
 -10 -18   0   16.20    8.80
  10 -18   0   20.70   10.20
  10 -18   0  -10.10   11.00
  10  18   0   11.60   11.20
  10  18   0    7.60   11.20
  12 -18   0   13.10    9.60
  12 -18   0    8.30   15.10
  12 -18   0   -6.00   10.00
  12  18   0   -3.50   10.70
  12  18   0   -7.60    9.70
   1 -19   0    3.10    8.70
  -1 -19   0    5.30    8.70
  -1 -19   0    1.60    8.60
   1 -19   0    0.80    8.40
   1  19   0   10.90   11.60
  -1  19   0   18.10   12.10
  -1  19   0  -13.60    9.20
   1  19   0  -11.70    9.00
   3 -19   0   -4.20    7.90
  -3 -19   0   -9.60    6.80
  -3 -19   0    4.70    8.50
   3 -19   0    3.30    8.70
   3  19   0    5.10   10.70
  -3  19   0    4.80    9.40
  -3  19   0    6.80    8.80
   3  19   0  -12.10   10.30
   5 -19   0   -8.20    9.30
   5 -19   0    9.70    9.50
   5 -19   0   15.80    9.90
  -5 -19   0    0.80    8.30
   5  19   0   10.30   11.40
   5  19   0    5.40   11.10
   7 -19   0    7.20    9.70
   7 -19   0  -16.20    8.80
  -7 -19   0    1.80    9.00
   7 -19   0    0.50    9.60
   7 -19   0   -4.80    9.20
   7  19   0   -9.60    9.90
   7  19   0    4.20   10.40
   9 -19   0   10.50    9.70
   9 -19   0   -3.00    9.30
  -9 -19   0    1.80    8.20
   9 -19   0    4.00   11.90
   9  19   0   -6.20    9.70
   9  19   0    2.20   10.00
  11 -19   0    4.70   10.10
  11 -19   0    5.20   14.00
  11 -19   0    7.50   10.90
  11  19   0    7.90   12.70
  11  19   0   -4.00   10.50
   0 -20   0    1.80    8.60
   0 -20   0   -0.50    8.30
   0  20   0   -2.90   10.00
   0  20   0   13.40   11.30
   2 -20   0   -3.00    9.10
   2 -20   0  -13.70    7.50
  -2 -20   0   -6.00    8.10
  -2 -20   0    2.00    9.50
   2  20   0    6.10   11.30
  -2  20   0   -2.20    9.00
   2  20   0   -0.70   11.00
  -2  20   0   -0.10   12.10
   4 -20   0   15.90   11.30
  -4 -20   0    1.60    8.30
   4 -20   0    9.10   10.00
   4  20   0  -11.10    9.60
   4  20   0    9.00   13.00
  -6 -20   0   -4.40    7.70
   6 -20   0    4.00   12.80
   6 -20   0    9.30   11.00
   6 -20   0   -4.30    9.50
   6  20   0   -3.50   10.70
   6  20   0    5.70   13.20
   8 -20   0    5.80   11.50
  -8 -20   0    5.80    9.10
   8 -20   0   13.70   10.10
   8  20   0   -4.70   10.30
   8  20   0   11.10   13.10
  -1 -21   0   17.80   11.20
  -1 -21   0   23.50   11.80
   1 -21   0   22.20   10.60
   1 -21   0   13.30   10.60
  -1  21   0   11.90   12.00
   1  21   0   16.60   21.00
   1  21   0   27.00   14.20
  -3 -21   0    6.70    9.90
   3 -21   0   14.30   10.90
   3 -21   0   -5.00    9.00
   3  21   0   28.10   15.60
   3  21   0   -6.00   12.00
  -5 -21   0    9.70   10.20
   5 -21   0   -1.50   10.50
   5 -21   0   -5.60   12.20
   5  21   0  -21.60   11.10
   5  21   0   13.60   12.10
  -7 -21   0   38.60   13.70
   7 -21   0   42.70   16.90
   7 -21   0   46.80   15.40
   7  21   0   45.90   17.30
   7  21   0   48.30   18.70
   0 -22   0   81.39   17.60
   0 -22   0   61.69   15.10
   0  22   0   59.99   18.30
   2 -22   0   -8.20    9.20
  -2 -22   0   -5.20    9.30
   2 -22   0    7.20   10.00
   2  22   0    6.20   11.10
  -2  22   0   11.90   11.70
  22   0  -1  -10.40    7.70
  20   0  -1    7.90    7.40
  20   0  -1   -4.90    6.40
  18   0  -1    0.50    6.70
  18   0  -1  -10.40    5.80
  16   0  -1   -1.60    6.70
  16   0  -1    0.10    5.90
  16   0  -1    8.60    6.20
  14   0  -1   -1.90    4.70
  14   0  -1    1.90    4.30
  14   0  -1    5.60    5.30
  12   0  -1    0.30    4.00
  12   0  -1   -0.60    4.60
  10   0  -1    2.50    4.10
   8   0  -1    3.50    3.60
   6   0  -1    0.10    2.80
   4   0  -1   -0.20    2.10
  -2   0   1    0.30    0.60
   0   0  -1   -6.90    0.70
   0   0   1   -5.40    0.70
   0   0  -1   -8.60    0.90
   0   0   1   -6.20    0.70
   0   0  -1   -7.30    0.60
   0   0   1   -7.20    0.70
   0   0  -1   -4.40    0.70
   0   0   1   -6.30    0.80
   2   0   1    2.80    1.70
   2   0   1   -0.40    1.20
   2   0   1   -2.30    1.50
  -2   0  -1   -1.10    1.80
  -2   0  -1   -1.10    1.50
   2   0   1    0.30    1.10
  -2   0  -1    0.40    0.70
  -2   0  -1   -1.40    0.50
   2   0   1   -1.20    1.10
   4   0   1   -0.30    1.50
   4   0   1    1.10    2.20
   4   0   1   -3.30    1.80
   4   0   1   -2.00    1.40
   4   0   1   -1.10    1.10
  -4   0  -1    0.00    2.00
   6   0   1    0.50    2.60
   6   0   1    1.40    1.50
   6   0   1   -0.30    1.60
   6   0   1   -2.00    1.80
   6   0   1    0.20    2.50
   8   0   1    0.20    3.30
   8   0   1    1.00    2.20
   8   0   1   -1.70    2.40
   8   0   1    7.60    3.70
   8   0   1    1.80    1.90
  10   0   1   -1.90    2.40
  10   0   1   -1.20    2.10
  10   0   1    0.80    4.40
  10   0   1    2.70    3.40
  10   0   1   -3.20    4.00
  12   0   1    2.00    4.70
  12   0   1    1.70    3.80
  12   0   1    2.80    2.80
  12   0   1   -2.00    4.80
  12   0   1    1.10    4.90
  14   0   1   13.10    7.00
  14   0   1   -4.40    5.30
  16   0   1   12.00    7.80
  16   0   1   -1.90    7.10
  16   0   1    2.20    7.30
  18   0   1    1.00    6.70
  18   0   1   -3.00    7.00
  20   0   1    9.10    9.30
  20   0   1   11.00    9.50
  22   0   1   -5.20    9.20
  22   0   1    9.30   10.60
  21  -1  -1   -0.70    8.20
  21  -1  -1   -3.50    8.20
  21   1  -1    3.40    9.20
  21   1  -1   10.20    9.50
  19  -1  -1   42.20   12.60
  19  -1  -1   25.70   10.30
  19   1  -1   42.90   12.20
  19   1  -1   63.79   12.40
  17  -1  -1   61.39   12.30
  17  -1  -1   55.39   12.10
  17   1  -1   82.79   12.80
  17   1  -1   62.49   13.10
  15  -1  -1   51.09   11.10
  15  -1  -1   45.50    9.50
  15  -1  -1   65.69    9.80
  15   1  -1   40.50    8.60
  15   1  -1   42.20   10.50
  15   1  -1   40.70    9.30
  13  -1  -1   28.60    7.80
  13  -1  -1   26.20    8.20
  13  -1  -1   15.00    5.50
  13   1  -1   60.19    9.60
  13   1  -1   21.10    6.60
  11  -1  -1    8.70    5.00
  11   1  -1    3.90    4.10
  11   1  -1    5.30    4.30
   9   1  -1 1474.15   54.29
   9   1  -1 1450.35   50.29
   7   1  -1  721.53   25.70
   5   1  -1 2244.88   75.89
  -3   1   1 1194.38   40.30
   3   1  -1 1190.58   41.80
   1  -1  -1  134.89    6.40
  -1  -1   1  124.39    6.10
   1  -1  -1  134.29    6.00
   1  -1  -1  126.59    6.10
  -1  -1   1  125.49    5.70
   1  -1  -1  129.59    5.50
  -1   1   1  124.89    5.90
   1   1  -1  123.39    5.50
  -1   1   1  140.79    6.00
   1   1  -1  122.79    6.00
   1   1  -1  128.29    6.60
  -1   1   1  129.79    5.80
   1   1  -1  129.39    5.40
  -1  -1  -1  241.08    9.60
  -1  -1  -1  248.68    9.60
   1  -1   1  240.98   10.20
  -1  -1  -1  249.68   10.40
   1  -1   1  251.17   10.20
  -1  -1  -1  245.18   10.50
   1  -1   1  239.08    9.90
   1   1   1  240.98    9.90
  -1   1  -1  239.88    9.60
   1   1   1  249.78   10.10
  -1   1  -1  249.88    9.50
  -1   1  -1  248.38   10.60
   1   1   1  255.47    9.90
   1   1   1  247.38    9.70
  -1   1  -1  242.78   10.30
   3  -1   1 1988.70   68.89
  -3  -1  -1 2042.80   68.09
   3  -1   1 1934.71   68.29
   3  -1   1 1922.91   69.89
  -3  -1  -1 2067.59   70.09
   3  -1   1 2049.89   69.19
  -3   1  -1 2011.20   70.29
  -3   1  -1 2014.80   68.59
   3   1   1 1978.50   68.39
   3   1   1 2035.90   69.19
   3   1   1 1994.40   69.19
   3   1   1 2034.70   68.99
   5  -1   1  201.18   11.30
   5  -1   1  218.38    9.50
  -5  -1  -1  218.38   11.50
   5  -1   1  209.98   10.30
   5  -1   1  214.78   10.20
   5   1   1  222.18   10.30
   5   1   1  209.08    9.50
   5   1   1  226.58    8.70
   5   1   1  203.08   10.40
   5   1   1  226.58   11.00
   7  -1   1    2.80    2.70
   7  -1   1    4.00    1.90
   7  -1   1   -1.30    2.70
   7  -1   1    2.80    3.40
   7  -1   1    0.90    2.00
   7   1   1    2.90    2.90
   7   1   1    2.30    1.80
   7   1   1    1.30    2.80
   7   1   1    5.10    2.10
   7   1   1    4.70    2.40
   9  -1   1  713.83   27.90
   9  -1   1  695.03   30.00
   9  -1   1  658.83   26.10
   9  -1   1  673.23   26.70
   9  -1   1  689.83   30.50
   9   1   1  667.33   28.70
   9   1   1  633.74   26.20
   9   1   1  693.23   29.40
   9   1   1  653.93   26.90
   9   1   1  713.73   26.00
  11  -1   1  574.44   24.30
  11  -1   1  612.34   26.10
  11  -1   1  580.94   24.40
  11  -1   1  591.54   28.80
  11  -1   1  582.74   29.10
  11   1   1  630.74   28.00
  11   1   1  642.84   24.20
  11   1   1  599.74   28.30
  11   1   1  566.74   24.70
  11   1   1  584.94   24.50
  13  -1   1  111.19   13.90
  13  -1   1  110.29   14.20
  13  -1   1  128.19   15.10
  13   1   1  111.49   12.90
  13   1   1  100.99   14.30
  13   1   1   89.09   12.30
  15  -1   1  184.68   19.20
  15  -1   1  220.08   18.30
  15   1   1  192.78   18.60
  15   1   1  209.08   16.90
  15   1   1  160.98   19.50
  17  -1   1   37.20   11.20
  17  -1   1   26.40   11.30
  17   1   1   21.50    9.30
  17   1   1   40.60   12.10
  19  -1   1    0.40    8.10
  19  -1   1   30.80   11.30
  19   1   1    4.10    9.00
  19   1   1   28.00   10.40
  21  -1   1   31.10   13.00
  21  -1   1   25.80   12.60
  21   1   1   28.40   12.00
  21   1   1    3.10    9.20
  22  -2  -1   33.40   12.60
  22  -2  -1   39.80   13.20
  22   2  -1   38.50   13.10
  22   2  -1   39.40   13.60
  20  -2  -1   32.50   12.20
  20  -2  -1   38.80   12.10
  20   2  -1   67.69   13.50
  20   2  -1   34.70   12.60
  18  -2  -1   66.19   13.90
  18  -2  -1   52.79   12.90
  18   2  -1   51.19   11.40
  18   2  -1   46.40   12.60
  16  -2  -1  110.69   16.10
  16  -2  -1  118.29   15.70
  16   2  -1  120.29   14.40
  16   2  -1   85.79   14.20
  14  -2  -1  100.39   14.40
  14  -2  -1  121.49   13.30
  14  -2  -1   88.89   12.60
  14   2  -1   90.69   11.60
  14   2  -1  104.79   11.90
  14   2  -1   83.89   12.70
  12  -2  -1  112.49   11.60
  12  -2  -1  128.49   14.50
  12   2  -1  101.89    6.80
  12   2  -1  102.79   10.80
  12   2  -1  121.39   11.70
  12   2  -1   93.69   12.00
  10  -2  -1   34.30    6.20
  10   2  -1   20.40    6.00
  10   2  -1   27.80    5.50
  10   2  -1   25.50    3.60
  10   2  -1   28.70    3.50
  10   2  -1   22.70    5.20
   8   2  -1  117.09    6.00
   8   2  -1  129.69    8.30
   8   2  -1  131.19    6.60
   8   2  -1  117.59    6.70
   8   2  -1  140.09    9.90
   6  -2  -1   17.70    1.90
   6   2  -1   13.40    3.60
   6   2  -1   14.80    3.00
   6   2  -1   15.30    2.10
   6   2  -1   15.30    2.60
   6   2  -1   11.60    2.10
   4   2  -1   80.19    4.30
   4   2  -1   82.99    4.50
   4   2  -1   86.19    5.20
   4   2  -1   79.69    4.60
   4   2  -1   78.39    5.60
  -2  -2   1   68.69    3.50
   2  -2  -1   56.39    4.20
  -2  -2   1   64.59    4.50
  -2  -2   1   71.09    4.10
   2  -2  -1   60.29    3.40
  -2  -2   1   50.29    4.40
   2  -2  -1   62.79    4.60
   2   2  -1   65.89    2.80
   2   2  -1   61.09    4.20
  -2   2   1   59.29    3.90
  -2   2   1   66.09    5.10
   2   2  -1   64.09    4.00
   2   2  -1   62.89    4.70
   0  -2  -1    1.20    1.60
   0  -2   1   -2.40    1.70
   0  -2   1    1.40    1.70
   0  -2  -1   -0.60    1.50
   0  -2  -1    4.60    2.20
   0  -2   1    0.10    1.70
   0  -2  -1   -5.30    1.40
   0   2  -1   -0.80    2.10
   0   2   1    0.50    1.70
   0   2  -1   -1.30    1.60
   0   2  -1   -2.30    2.20
   0   2   1   -0.10    1.10
   0   2   1    0.50    1.90
   0   2  -1    0.90    1.80
   0   2   1   -0.50    1.60
  -2  -2  -1  291.17   13.00
   2  -2   1  281.97   11.60
   2  -2   1  280.17   12.20
  -2  -2  -1  294.87   11.90
   2  -2   1  260.47   12.50
  -2  -2  -1  283.57   10.20
   2  -2   1  262.47   12.30
  -2  -2  -1  278.57   11.30
   2  -2   1  277.97   10.80
   2   2   1  290.77   11.80
  -2   2  -1  277.97   10.30
  -2   2  -1  270.97   12.40
   2   2   1  292.87   12.20
   2   2   1  285.87   11.10
   2   2   1  282.27   12.30
  -2   2  -1  280.97   12.70
   4  -2   1  345.47   16.70
  -4  -2  -1  381.56   15.10
   4  -2   1  364.86   14.90
  -4  -2  -1  375.86   17.00
   4  -2   1  372.06   15.60
   4  -2   1  354.76   15.90
   4  -2   1  380.26   13.80
   4   2   1  364.66   16.50
  -4   2  -1  363.16   16.60
   4   2   1  389.96   15.90
   4   2   1  374.36   14.80
   4   2   1  381.26   15.70
   4   2   1  370.26   14.80
   6  -2   1   21.70    4.40
   6  -2   1   30.10    3.90
   6  -2   1   28.20    4.10
   6  -2   1   33.50    3.20
   6  -2   1   19.40    4.80
   6   2   1   28.70    4.20
   6   2   1   36.40    4.20
   6   2   1   31.60    4.90
   6   2   1   27.30    5.00
   6   2   1   28.80    4.30
   8  -2   1  259.77   12.00
   8  -2   1  264.17   11.20
   8  -2   1  260.47   15.50
   8  -2   1  257.17   12.50
   8  -2   1  260.57   13.90
   8   2   1  247.78   14.00
   8   2   1  255.77   15.60
   8   2   1  261.57   10.60
   8   2   1  262.37   13.30
   8   2   1  241.78   12.10
   8   2   1  259.77   13.00
  10  -2   1   -1.10    4.60
  10  -2   1   -1.10    2.10
  10  -2   1    2.30    2.50
  10  -2   1    5.90    2.90
  10  -2   1   -2.10    4.30
  10  -2   1   -0.20    3.80
  10   2   1   -0.50    2.50
  10   2   1    2.50    4.20
  10   2   1    3.60    4.70
  10   2   1    1.10    2.30
  10   2   1    3.50    4.00
  10   2   1   -0.50    2.30
  12  -2   1  201.08   12.80
  12  -2   1  195.78   15.50
  12  -2   1  229.08   17.20
  12  -2   1  194.38   13.90
  12   2   1  215.18   14.10
  12   2   1  227.68   15.10
  12   2   1  196.48   12.00
  12   2   1  196.08   19.30
  14  -2   1   11.80    7.60
  14  -2   1   -1.30    5.80
  14   2   1    5.80    5.60
  14   2   1    2.20    6.60
  14   2   1    4.10    5.90
  16  -2   1   26.70   10.20
  16  -2   1   30.00   10.10
  16   2   1   14.70    8.60
  16   2   1    2.30    6.50
  18  -2   1   34.30   11.60
  18  -2   1   31.40   12.30
  18   2   1   33.90   11.50
  18   2   1   31.40   10.70
  20  -2   1    2.20    8.80
  20  -2   1   15.50   10.70
  20   2   1   17.10    9.20
  20   2   1   -0.20    8.50
  22  -2   1   69.89   18.40
  22   2   1  134.89   24.10
  21  -3  -1    2.60   10.10
  21  -3  -1    3.60    9.10
  21   3  -1    5.20    9.40
  21   3  -1    2.10    8.10
  19  -3  -1  129.59   18.90
  19  -3  -1  135.59   20.80
  19   3  -1  117.09   19.90
  19   3  -1  134.99   16.80
  17  -3  -1   21.70    9.90
  17  -3  -1    5.50    7.30
  17   3  -1    6.50    6.50
  17   3  -1    1.30    7.60
  15  -3  -1    4.80    7.00
  15  -3  -1    4.10    6.20
  15   3  -1   -2.60    5.40
  15   3  -1   18.40    6.60
  13  -3  -1  162.38   17.60
  13  -3  -1  189.68   14.50
  13  -3  -1  179.28   12.30
  13   3  -1  174.78   13.00
  13   3  -1  158.38   10.70
  13   3  -1  190.68   12.40
  13   3  -1  163.28   16.90
  11  -3  -1   62.49   10.90
  11  -3  -1   61.89    9.10
  11  -3  -1   48.40    7.10
  11   3  -1   56.69    7.80
  11   3  -1   57.79    7.20
  11   3  -1   60.19    6.20
  11   3  -1   67.89    6.30
  11   3  -1   50.69    9.00
   9  -3  -1 1777.72   62.69
   9  -3  -1 1709.23   58.49
   9  -3  -1 1716.73   64.29
   9   3  -1 1703.13   65.09
   9   3  -1 1692.33   61.09
   9   3  -1 1750.82   61.39
   9   3  -1 1685.83   62.09
   9   3  -1 1707.73   60.09
   7  -3  -1   12.90    3.40
   7  -3  -1   26.00    3.00
   7   3  -1    9.70    2.80
   7   3  -1   13.80    4.10
   7   3  -1   15.50    3.20
   7   3  -1   14.20    2.90
   7   3  -1   17.70    2.70
   5  -3  -1  787.22   29.20
   5  -3  -1  759.72   28.50
   5   3  -1  743.43   28.00
   5   3  -1  722.63   29.80
   5   3  -1  726.33   29.50
   5   3  -1  791.82   28.80
   5   3  -1  762.92   27.60
   5   3  -1  779.32   27.60
   3  -3  -1 3409.86  118.69
  -3  -3   1 3458.15  119.79
  -3  -3   1 3517.25  119.19
   3  -3  -1 3480.95  119.59
  -3  -3   1 3536.45  117.09
   3   3  -1 3498.25  120.09
   3   3  -1 3523.35  117.39
  -3   3   1 3669.03  118.79
  -3   3   1 3367.96  118.79
   3   3  -1 3552.04  118.69
   3   3  -1 3580.64  118.89
   3   3  -1 3494.25  119.69
   3   3  -1 3485.45  119.59
   1  -3  -1 3725.83  128.39
   1  -3  -1 3699.63  128.09
  -1  -3   1 3887.41  127.19
  -1  -3   1 3849.01  128.39
   1  -3  -1 3770.42  127.99
  -1  -3   1 3883.81  128.29
   1  -3  -1 3772.62  127.49
   1   3  -1 3868.11  127.89
  -1   3   1 3719.43  128.09
  -1   3   1 3818.22  127.19
  -1   3   1 3735.73  127.99
   1   3  -1 3785.42  128.19
   1   3  -1 3665.53  128.49
   1   3  -1 3652.83  128.49
  -1   3   1 3808.12  128.79
  -1  -3  -1  554.14   21.40
   1  -3   1  575.94   22.60
  -1  -3  -1  575.44   21.20
   1  -3   1  572.74   22.20
  -1  -3  -1  556.14   22.60
   1  -3   1  562.34   21.50
  -1  -3  -1  579.74   22.40
  -1   3  -1  580.54   21.70
   1   3   1  560.64   22.20
  -1   3  -1  573.84   22.50
   1   3   1  565.74   21.50
  -1   3  -1  576.54   22.90
  -1   3  -1  584.74   23.40
   1   3   1  560.54   21.20
   1   3   1  576.24   22.40
  -3  -3  -1 1218.08   45.30
   3  -3   1 1242.98   43.50
   3  -3   1 1157.58   44.90
   3  -3   1 1210.88   42.70
   3  -3   1 1253.57   44.40
   3  -3   1 1162.18   44.60
  -3  -3  -1 1231.28   41.60
  -3  -3  -1 1243.58   43.80
   3   3   1 1251.27   43.60
   3   3   1 1234.98   44.30
   3   3   1 1214.78   42.10
  -3   3  -1 1172.98   44.00
   3   3   1 1234.48   44.70
  -3   3  -1 1202.28   44.90
   5  -3   1  410.06   17.30
   5  -3   1  372.36   18.60
  -5  -3  -1  415.36   19.10
  -5  -3  -1  399.06   16.80
   5  -3   1  389.16   15.40
   5  -3   1  407.96   16.50
   5  -3   1  389.06   17.90
   5   3   1  400.36   18.40
   5   3   1  384.96   16.90
   5   3   1  394.86   17.30
   5   3   1  390.56   16.30
   5   3   1  400.46   15.60
  -5   3  -1  372.46   17.90
   7  -3   1  388.86   15.40
   7  -3   1  384.26   16.60
   7  -3   1  376.36   19.80
   7  -3   1  373.86   18.20
   7  -3   1  401.36   17.30
   7   3   1  390.66   17.60
   7   3   1  393.26   19.60
   7   3   1  387.86   17.90
   7   3   1  391.36   16.60
   7   3   1  358.06   16.10
   9  -3   1 1553.34   55.59
   9  -3   1 1578.94   54.09
   9  -3   1 1536.65   57.89
   9  -3   1 1497.15   60.39
   9  -3   1 1529.15   55.89
   9   3   1 1504.85   57.69
   9   3   1 1499.55   60.39
   9   3   1 1581.34   56.89
   9   3   1 1524.15   55.79
   9   3   1 1508.85   55.59
  11  -3   1  342.97   20.40
  11  -3   1  331.57   15.70
  11  -3   1  346.67   19.00
  11  -3   1  342.97   16.10
  11  -3   1  332.47   21.00
  11  -3   1  340.67   14.70
  11   3   1  323.07   21.00
  11   3   1  300.27   16.40
  11   3   1  332.47   17.00
  11   3   1  294.47   18.00
  13  -3   1   28.60    7.40
  13  -3   1   10.60    7.20
  13  -3   1   16.80    8.10
  13   3   1   37.50    7.50
  13   3   1   32.00    8.80
  13   3   1   35.10    8.30
  15  -3   1  453.95   28.20
  15  -3   1  420.96   27.10
  15   3   1  383.36   27.40
  15   3   1  423.56   25.10
  17  -3   1   13.30   10.10
  17  -3   1    6.00    8.40
  17   3   1   16.80    9.90
  17   3   1   12.20    7.60
  19  -3   1   -7.80    9.80
  19  -3   1    7.80    9.80
  19   3   1    8.20    8.30
  19   3   1    7.60    8.60
  21  -3   1   -5.20    9.20
  21  -3   1   20.80   12.20
  21   3   1    8.40    9.40
  21   3   1   -3.10    9.00
  22  -4  -1   10.00   10.50
  22  -4  -1   23.80   12.80
  22   4  -1   37.30   13.30
  22   4  -1   47.30   14.90
  20  -4  -1   22.90   11.30
  20  -4  -1   61.29   15.30
  20   4  -1   45.70   13.70
  20   4  -1   37.00   11.80
  18  -4  -1  121.79   17.70
  18  -4  -1  163.88   22.10
  18   4  -1  160.68   20.80
  18   4  -1  152.08   17.90
  18   4  -1  148.49   20.80
  16  -4  -1  177.38   18.80
  16  -4  -1  173.08   20.80
  16   4  -1  174.08   17.30
  16   4  -1  150.68   19.40
  14  -4  -1  125.49    9.00
  14  -4  -1  143.69   15.70
  14  -4  -1  148.29   13.30
  14  -4  -1  129.09   16.30
  14   4  -1  158.38   14.70
  14   4  -1  163.48   18.40
  12  -4  -1  169.48   15.60
  12  -4  -1  157.58   11.60
  12  -4  -1  166.78   18.10
  12  -4  -1  170.48    9.50
  12   4  -1  172.68   12.20
  12   4  -1  165.38   12.70
  12   4  -1  159.48   16.00
  12   4  -1  170.38   12.10
  12   4  -1  154.38   15.60
  10  -4  -1   43.10    7.70
  10  -4  -1   39.90    3.90
  10  -4  -1   38.60    6.20
  10   4  -1   50.99    8.60
  10   4  -1   42.90    6.40
  10   4  -1   42.40    5.10
  10   4  -1   44.50    6.00
  10   4  -1   28.20    4.50
   8  -4  -1   93.99    8.60
   8  -4  -1   79.49    5.70
   8  -4  -1   84.19    9.30
   8   4  -1   91.59   10.20
   8   4  -1   86.99    5.20
   8   4  -1   89.89    7.00
   8   4  -1   79.39    7.30
   8   4  -1   78.19    5.90
   6  -4  -1  140.89    8.10
   6  -4  -1  147.89    9.50
   6  -4  -1  142.49   10.20
   6   4  -1  159.28    9.20
   6   4  -1  158.58    8.20
   6   4  -1  160.38    6.20
   6   4  -1  150.08    8.50
   6   4  -1  140.89    9.70
   6   4  -1  149.09    7.70
   6   4  -1  133.19    9.60
  -4  -4   1   94.89    6.30
   4  -4  -1   97.09    6.80
  -4  -4   1   89.49    7.70
   4  -4  -1   88.99    7.10
   4  -4  -1   89.79    5.70
  -4   4   1   91.69    6.00
   4   4  -1   92.79    4.90
   4   4  -1   86.19    6.80
   4   4  -1   89.89    7.10
   4   4  -1   96.49    6.30
   4   4  -1   96.39    6.80
   4   4  -1   87.69    5.80
  -2  -4   1  212.38    9.70
  -2  -4   1  208.68   10.30
  -2  -4   1  197.68   10.50
   2  -4  -1  205.58    9.70
   2  -4  -1  214.08   10.70
   2  -4  -1  198.28    9.60
  -2  -4   1  212.08    8.50
   2  -4  -1  186.98   10.50
   2   4  -1  190.78   10.20
   2   4  -1  201.78   10.00
   2   4  -1  200.58    8.20
   2   4  -1  200.48   10.40
  -2   4   1  184.48    9.80
  -2   4   1  204.98   11.40
  -2   4   1  197.28    9.70
   0  -4  -1   86.99    5.90
   0  -4  -1   83.59    5.50
   0  -4  -1   87.59    6.60
   0  -4   1   77.99    6.40
   0  -4   1   73.59    5.80
   0  -4  -1   75.09    6.00
   0  -4   1   75.49    5.50
   0   4  -1   70.79    5.60
   0   4   1   79.39    5.20
   0   4  -1   69.69    6.80
   0   4   1   83.19    6.40
   0   4  -1   74.59    6.00
   0   4   1   80.59    5.50
   0   4  -1   78.19    7.40
   0   4   1   81.59    6.00
   2  -4   1  227.48   12.40
  -2  -4  -1  235.48   10.60
  -2  -4  -1  231.38   12.40
   2  -4   1  238.48   11.20
  -2  -4  -1  247.08   11.00
   2  -4   1  247.08   12.30
  -2  -4  -1  247.58   12.10
   2   4   1  223.48   10.80
  -2   4  -1  226.78   12.80
   2   4   1  239.58   11.90
  -2   4  -1  244.58   11.10
  -2   4  -1  245.38   13.00
   2   4   1  247.38   11.20
   2   4   1  246.18   12.20
  -2   4  -1  241.58   11.60
  -4  -4  -1  261.37   14.40
   4  -4   1  260.47   14.30
  -4  -4  -1  274.47   13.20
   4  -4   1  294.07   12.90
   4  -4   1  269.77   12.10
   4  -4   1  274.77   14.30
  -4  -4  -1  279.17   10.60
   4   4   1  270.87   10.80
  -4   4  -1  256.37   14.10
   4   4   1  248.78   13.70
   4   4   1  283.97   13.60
   4   4   1  263.87   12.50
  -4   4  -1  261.37   13.10
   6  -4   1  158.68   11.20
  -6  -4  -1  168.98    9.80
   6  -4   1  173.28    8.90
   6  -4   1  172.98    9.70
   6  -4   1  167.08   11.90
  -6  -4  -1  168.48   12.00
   6  -4   1  172.78   10.20
   6   4   1  169.38   10.00
   6   4   1  161.68    9.20
   6   4   1  169.58   10.40
   6   4   1  168.38    8.10
   6   4   1  174.88   11.50
   8  -4   1  441.66   18.30
   8  -4   1  454.95   23.60
   8  -4   1  467.75   19.80
   8  -4   1  456.45   22.10
   8  -4   1  455.05   20.10
   8   4   1  442.86   19.50
   8   4   1  436.56   20.40
   8   4   1  433.36   20.50
   8   4   1  430.86   22.80
   8   4   1  450.45   18.40
  10  -4   1   28.40    4.50
  10  -4   1   32.60    5.60
  10  -4   1   39.20    7.80
  10  -4   1   25.20    5.00
  10  -4   1   34.80    8.90
  10   4   1   27.80    6.40
  10   4   1   30.90    5.90
  10   4   1   37.80    5.60
  10   4   1   32.70    7.80
  12  -4   1  148.19   16.50
  12  -4   1  177.58   15.80
  12   4   1  128.09    9.80
  12   4   1  131.59   16.20
  12   4   1   98.79   11.80
  12   4   1  119.89   10.10
  14  -4   1   92.69   14.60
  14  -4   1   96.19   15.50
  14  -4   1   92.99   12.90
  14   4   1   83.29   11.50
  14   4   1   88.49   14.20
  16  -4   1   19.90   10.10
  16  -4   1   16.20    9.30
  16   4   1   26.00    9.00
  16   4   1    9.70    8.10
  18  -4   1  167.08   21.60
  18  -4   1  137.99   21.20
  18   4   1  162.48   23.40
  18   4   1  149.39   18.10
  20  -4   1   26.90   14.80
  20  -4   1   12.90   11.40
  20   4   1   28.60   12.00
  20   4   1   35.80   11.60
  21  -5  -1    4.10   10.60
  21  -5  -1   13.80   12.20
  21   5  -1   26.80   11.20
  21   5  -1   34.50   13.20
  19  -5  -1   30.30   11.20
  19  -5  -1   51.69   14.10
  19   5  -1   21.70   11.00
  19   5  -1   35.00   12.50
  17  -5  -1  260.17   25.30
  17  -5  -1  256.47   23.80
  17  -5  -1  251.07   25.50
  17   5  -1  265.17   27.10
  17   5  -1  209.78   23.90
  17   5  -1  267.07   20.80
  15  -5  -1  164.38   20.10
  15  -5  -1  140.39   17.20
  15   5  -1  141.19   18.40
  15   5  -1  163.08   15.50
  15   5  -1  149.39   18.60
  13  -5  -1  173.58   19.40
  13  -5  -1  164.58   10.60
  13  -5  -1  174.48   12.40
  13  -5  -1  171.78   17.30
  13   5  -1  151.18   17.00
  13   5  -1  135.49   15.90
  13   5  -1  164.58   12.40
  11  -5  -1  993.30   46.10
  11  -5  -1 1018.30   40.00
  11  -5  -1 1055.99   41.10
  11  -5  -1 1001.90   38.10
  11  -5  -1  991.50   44.00
  11   5  -1 1052.49   40.40
  11   5  -1 1015.20   40.30
  11   5  -1 1025.30   44.70
  11   5  -1 1032.30   45.10
   9  -5  -1    2.60    3.60
   9  -5  -1    4.20    3.10
   9  -5  -1    9.30    3.10
   9  -5  -1    8.90    5.10
   9   5  -1    7.40    5.10
   9   5  -1    3.70    4.70
   9   5  -1    7.20    3.00
   9   5  -1    3.20    3.30
   9   5  -1   11.80    3.80
   7  -5  -1  222.48   10.90
   7  -5  -1  228.48   12.50
   7  -5  -1  235.78   14.20
   7   5  -1  211.58   13.40
   7   5  -1  234.68   11.60
   7   5  -1  200.88   13.30
   7   5  -1  236.58   12.70
   7   5  -1  212.58   10.70
  -5  -5   1  429.46   18.20
   5  -5  -1  420.46   20.20
   5  -5  -1  428.16   17.30
   5  -5  -1  450.75   19.20
  -5  -5   1  444.26   19.90
   5   5  -1  418.56   16.90
   5   5  -1  398.86   19.40
   5   5  -1  433.76   19.50
   5   5  -1  460.65   18.50
   5   5  -1  415.86   18.60
   5   5  -1  418.66   20.00
  -3  -5   1 1124.39   42.00
   3  -5  -1 1104.89   41.70
  -3  -5   1 1106.79   41.00
   3  -5  -1 1088.59   42.10
  -3  -5   1 1144.39   38.10
   3  -5  -1 1114.09   39.90
   3   5  -1 1110.49   42.00
   3   5  -1 1106.49   38.80
  -3   5   1 1085.59   43.40
   3   5  -1 1125.69   41.20
  -3   5   1 1099.79   40.80
   3   5  -1 1119.29   41.90
  -3   5   1 1066.09   41.10
   3   5  -1 1093.39   42.10
   1  -5  -1  204.98   10.40
  -1  -5   1  197.08    9.70
  -1  -5   1  204.98   11.20
   1  -5  -1  197.88   11.40
  -1  -5   1  199.88   11.10
   1  -5  -1  214.68   11.30
   1  -5  -1  203.48   10.60
   1   5  -1  207.58   10.90
  -1   5   1  208.48   10.50
  -1   5   1  213.18   11.10
   1   5  -1  206.58   11.40
  -1   5   1  219.28   12.00
   1   5  -1  207.18   11.40
  -1   5   1  199.38   10.20
   1  -5   1  822.12   31.40
   1  -5   1  785.62   31.90
  -1  -5  -1  806.92   31.90
  -1  -5  -1  804.42   31.70
  -1  -5  -1  808.72   30.70
  -1  -5  -1  792.92   30.60
   1  -5   1  788.02   31.00
  -1   5  -1  823.82   31.30
   1   5   1  815.22   30.40
   1   5   1  800.22   31.90
  -1   5  -1  799.62   30.80
  -1   5  -1  804.72   32.90
  -1   5  -1  778.02   32.60
   1   5   1  813.02   31.80
   1   5   1  834.52   30.50
  -3  -5  -1  531.35   23.10
   3  -5   1  538.75   23.90
  -3  -5  -1  540.75   21.00
   3  -5   1  542.55   22.10
   3  -5   1  568.14   24.00
  -3  -5  -1  544.15   21.90
  -3  -5  -1  545.05   24.10
  -3   5  -1  556.04   22.10
   3   5   1  532.95   23.40
   3   5   1  537.55   23.20
  -3   5  -1  542.35   24.20
   3   5   1  532.35   21.80
   3   5   1  555.94   22.60
   5  -5   1   53.29    5.70
  -5  -5  -1   57.79    6.80
  -5  -5  -1   51.89    7.20
   5  -5   1   56.59    6.30
   5  -5   1   55.59    7.70
  -5  -5  -1   59.99    4.00
   5  -5   1   48.50    7.20
  -5   5  -1   61.99    6.80
   5   5   1   54.19    3.50
  -5   5  -1   68.89    8.20
   5   5   1   54.99    6.00
   5   5   1   46.50    6.50
   5   5   1   54.09    6.90
   7  -5   1  619.34   28.30
   7  -5   1  621.54   24.50
   7  -5   1  638.64   26.60
   7  -5   1  604.14   29.10
  -7  -5  -1  602.74   26.20
   7  -5   1  640.14   25.90
   7   5   1  613.24   22.70
   7   5   1  594.14   28.20
   7   5   1  608.24   26.70
   7   5   1  608.94   25.80
   7   5   1  630.24   25.50
   9  -5   1  184.88   11.70
   9  -5   1  164.48   15.60
   9  -5   1  180.28   11.50
   9  -5   1  139.69   14.90
   9  -5   1  182.48   10.60
   9   5   1  191.88   14.60
   9   5   1  198.58    9.60
   9   5   1  189.28   12.30
   9   5   1  207.28   12.70
  11  -5   1   11.40    6.10
  11  -5   1   11.00    6.40
  11  -5   1    9.10    4.00
  11   5   1    9.80    5.40
  11   5   1    0.30    3.10
  11   5   1   -4.20    4.60
  13  -5   1  176.78   19.30
  13  -5   1  194.68   16.10
  13   5   1  187.38   16.70
  13   5   1  181.48   19.70
  13   5   1  151.48   12.30
  15  -5   1   34.30   10.50
  15  -5   1   20.40   10.60
  15  -5   1   52.99   11.00
  15   5   1   21.90    8.00
  15   5   1   39.50   11.60
  17  -5   1  164.78   21.70
  17  -5   1  257.87   27.40
  17   5   1  202.68   20.50
  17   5   1  202.28   23.90
  19  -5   1    4.10   10.80
  19  -5   1    9.80   10.00
  19   5   1   23.00   10.50
  19   5   1   23.60   11.50
  21  -5   1   11.50   16.60
  21  -5   1    3.10   10.70
  21   5   1   -9.10    7.70
  21   5   1    4.60   10.40
  20  -6  -1    5.30   10.30
  20  -6  -1    8.40   11.00
  20   6  -1   11.40   10.10
  20   6  -1   16.00   10.10
  18  -6  -1   23.30   11.40
  18  -6  -1  -10.00    7.70
  18   6  -1   14.00    9.30
  18   6  -1    4.70    8.60
  16  -6  -1  -11.60    7.40
  16  -6  -1   -6.00    6.80
  16   6  -1   10.50    7.60
  16   6  -1    8.40    8.50
  14  -6  -1   45.90   11.20
  14  -6  -1   56.39   12.10
  14   6  -1   36.60    7.90
  14   6  -1   44.40   10.60
  14   6  -1   46.70   11.50
  12  -6  -1    5.40    6.90
  12  -6  -1   18.50    5.50
  12  -6  -1   14.50    7.00
  12   6  -1    5.30    5.60
  12   6  -1    4.80    4.60
  12   6  -1    7.60    4.60
  12   6  -1    4.50    5.80
  10  -6  -1  198.48   11.40
  10  -6  -1  199.28   11.40
  10  -6  -1  207.88   11.40
  10  -6  -1  208.78   15.90
  10  -6  -1  188.78   13.10
  10   6  -1  210.18   12.00
  10   6  -1  190.48   15.20
  10   6  -1  192.48   15.10
  10   6  -1  211.78   13.30
   8  -6  -1   47.10    7.00
   8  -6  -1   49.40    5.30
   8  -6  -1   52.59    8.90
   8   6  -1   35.50    7.10
   8   6  -1   51.79    6.30
   8   6  -1   37.00    7.10
   8   6  -1   51.49    5.90
   8   6  -1   49.40    7.30
   6  -6  -1  242.08   11.50
   6  -6  -1  231.48   15.20
  -6  -6   1  267.77   12.80
  -6  -6   1  247.28   14.40
   6  -6  -1  245.68   13.90
   6   6  -1  252.77   13.00
   6   6  -1  262.57   14.40
   6   6  -1  248.88   14.50
   6   6  -1  255.07   11.50
   4  -6  -1  763.02   32.60
   4  -6  -1  808.02   31.90
  -4  -6   1  806.92   30.80
   4  -6  -1  780.32   29.20
  -4  -6   1  781.32   32.00
   4   6  -1  769.72   32.10
   4   6  -1  776.12   28.50
  -4   6   1  813.92   34.20
   4   6  -1  735.83   31.70
  -4   6   1  767.32   31.10
   4   6  -1  765.32   32.00
  -4   6   1  778.92   30.90
  -2  -6   1   -1.70    1.60
   2  -6  -1    0.70    2.50
   2  -6  -1    2.00    3.50
   2  -6  -1    4.80    2.70
  -2  -6   1    0.30    2.50
  -2  -6   1    1.70    2.30
   2  -6  -1    1.50    2.20
  -2  -6   1   -1.20    2.80
   2   6  -1    0.60    2.40
   2   6  -1    1.20    2.60
   2   6  -1   -1.10    2.80
  -2   6   1   -2.80    2.50
  -2   6   1    1.90    2.40
  -2   6   1   -1.50    3.00
   0  -6  -1  374.56   18.50
   0  -6   1  389.96   18.10
   0  -6   1  395.46   17.00
   0  -6  -1  367.56   17.50
   0  -6  -1  383.16   17.60
   0  -6   1  356.06   18.10
   0  -6  -1  378.46   17.10
   0   6   1  375.86   16.90
   0   6  -1  393.36   18.90
   0   6   1  379.66   18.00
   0   6   1  392.86   16.90
   0   6  -1  404.76   17.50
   0   6   1  361.76   18.20
   0   6  -1  388.36   18.60
  -2  -6  -1   -0.30    2.20
  -2  -6  -1   -0.50    2.90
   2  -6   1   -7.10    2.40
   2  -6   1   -1.70    2.50
  -2  -6  -1    2.20    3.40
  -2  -6  -1    0.40    2.10
   2  -6   1   -4.10    2.90
  -2   6  -1   -0.20    3.40
  -2   6  -1   -1.60    2.50
   2   6   1    1.60    3.20
   2   6   1    0.10    2.30
   2   6   1   -2.10    2.40
  -2   6  -1    1.30    3.60
   2   6   1   -1.60    2.30
   4  -6   1    9.80    4.30
   4  -6   1   12.80    4.70
  -4  -6  -1   11.00    4.20
  -4  -6  -1   16.50    3.70
   4  -6   1   14.10    4.00
  -4  -6  -1   11.10    4.20
  -4  -6  -1   16.00    3.00
   4   6   1    8.90    3.50
  -4   6  -1   11.00    4.70
   4   6   1   11.10    3.50
   4   6   1    4.50    3.70
  -4   6  -1   17.20    3.80
   4   6   1    4.00    2.80
   6  -6   1  153.98   12.50
   6  -6   1  159.68    9.90
  -6  -6  -1  157.58   10.70
  -6  -6  -1  169.08    7.80
   6  -6   1  144.89   10.70
   6  -6   1  146.19   12.20
   6  -6   1  171.58   10.70
   6   6   1  168.48   11.30
   6   6   1  152.08   10.00
  -6   6  -1  160.98   10.30
   6   6   1  163.88   11.50
   6   6   1  159.18   11.90
  -6   6  -1  155.08   12.20
   8  -6   1   -1.40    3.50
  -8  -6  -1   -1.80    3.30
   8  -6   1   -1.80    3.00
   8  -6   1    0.00    4.70
   8  -6   1    1.70    3.80
   8  -6   1   -3.10    4.60
   8   6   1   -1.90    3.50
   8   6   1    0.30    1.40
   8   6   1    0.30    3.30
   8   6   1    4.00    3.80
  10  -6   1  221.68   12.10
  10  -6   1  211.58   17.10
  10  -6   1  196.18   13.00
  10  -6   1  204.68   15.90
  10   6   1  187.88   13.20
  10   6   1  210.58   14.00
  10   6   1  217.98   16.50
  12  -6   1   21.70    8.10
  12  -6   1    8.70    7.50
  12   6   1   20.10    6.00
  12   6   1   32.00    7.40
  12   6   1   23.10    7.80
  14  -6   1  151.58   19.10
  14  -6   1  154.28   17.10
  14   6   1  120.79   14.50
  14   6   1  147.79   18.90
  16  -6   1   41.70   11.80
  16  -6   1   83.89   16.00
  16   6   1  101.19   14.30
  16   6   1   66.19   14.20
  18  -6   1   20.90   12.50
  18  -6   1   72.09   16.50
  18   6   1   54.69   14.20
  18   6   1   39.80   11.20
  18   6   1   30.80   11.90
  20  -6   1   13.70   12.70
  20  -6   1   12.70   10.80
  20   6   1   14.80    9.80
  20   6   1   42.20   14.20
  21  -7  -1   15.00   11.20
  21  -7  -1   16.80   12.20
  21   7  -1    6.80   10.50
  21   7  -1   10.10   10.30
  19  -7  -1   16.90   11.40
  19  -7  -1   -5.20    8.50
  19   7  -1    5.60    9.40
  19   7  -1   10.90    9.60
  17  -7  -1   52.49   13.80
  17  -7  -1   91.49   16.70
  17   7  -1   72.39   15.40
  17   7  -1   71.29   15.20
  15  -7  -1   32.50   11.20
  15  -7  -1   64.39   13.00
  15   7  -1   59.89   12.90
  15   7  -1   51.69   12.00
  13  -7  -1  110.79   16.10
  13  -7  -1  130.39   16.30
  13  -7  -1  149.39   14.30
  13   7  -1  169.58   14.30
  13   7  -1  132.89   16.90
  13   7  -1  157.28   17.50
  11  -7  -1   -1.60    4.30
  11  -7  -1   -1.40    5.40
  11  -7  -1    0.50    5.80
  11   7  -1   -6.50    2.80
  11   7  -1    1.40    5.10
  11   7  -1   -2.20    3.70
  11   7  -1    0.80    4.80
   9  -7  -1  180.08   13.20
   9  -7  -1  164.18   10.80
   9  -7  -1  166.98   15.90
   9  -7  -1  169.08    9.80
   9   7  -1  166.58   13.70
   9   7  -1  176.88   12.70
   9   7  -1  182.48   10.70
   9   7  -1  203.68   14.90
   7  -7  -1  106.29    7.50
   7  -7  -1  124.99   11.70
  -7  -7   1  183.38   12.50
  -7  -7   1  154.48    9.70
   7  -7  -1  106.79   12.20
   7   7  -1  163.58   11.70
   7   7  -1  158.68    8.70
   7   7  -1  155.08   12.00
  -5  -7   1  341.87   17.90
   5  -7  -1  338.47   14.40
  -5  -7   1  305.37   15.60
   5  -7  -1  320.57   17.20
   5  -7  -1  296.17   17.90
   5   7  -1  318.17   17.50
   5   7  -1  338.87   17.90
   5   7  -1  318.97   14.00
   5   7  -1  357.36   18.00
  -5   7   1  332.47   16.70
   3  -7  -1  608.14   23.70
  -3  -7   1  618.74   24.90
  -3  -7   1  602.24   22.00
  -3  -7   1  583.44   25.20
   3  -7  -1  591.64   25.00
   3  -7  -1  565.14   25.80
   3  -7  -1  573.74   26.40
  -3  -7   1  558.64   25.90
  -3   7   1  612.34   25.40
  -3   7   1  582.74   27.60
   3   7  -1  548.95   25.90
   3   7  -1  611.24   22.90
   3   7  -1  601.14   26.70
   3   7  -1  562.84   25.90
  -3   7   1  555.64   25.30
  -1  -7   1   10.10    3.30
  -1  -7   1   10.10    4.00
  -1  -7   1    8.50    3.30
   1  -7  -1    6.40    3.50
   1  -7  -1   19.10    5.00
   1  -7  -1    5.10    3.10
  -1  -7   1    3.30    3.60
   1  -7  -1    6.90    3.00
   1   7  -1    1.40    3.50
   1   7  -1   13.80    4.90
   1   7  -1    8.80    3.60
  -1   7   1    4.30    3.70
  -1   7   1    6.80    3.70
  -1   7   1    6.90    3.20
   1  -7   1  124.89   10.30
   1  -7   1  145.59    9.50
  -1  -7  -1  117.69    9.10
  -1  -7  -1  126.49    9.50
   1  -7   1  143.09    9.90
  -1  -7  -1  127.79    8.80
  -1  -7  -1  119.89   11.10
  -1   7  -1  137.29   11.10
  -1   7  -1  136.99    9.30
   1   7   1  130.29   10.40
  -1   7  -1  136.79   11.00
   1   7   1  124.09    9.60
   1   7   1  129.29    8.90
   1   7   1  127.49    8.50
   3  -7   1 1561.94   59.79
   3  -7   1 1534.95   58.89
   3  -7   1 1535.35   57.49
  -3  -7  -1 1541.45   58.79
  -3  -7  -1 1707.13   57.29
  -3  -7  -1 1547.25   59.19
  -3  -7  -1 1536.25   56.39
   3   7   1 1553.74   56.49
  -3   7  -1 1528.55   60.59
  -3   7  -1 1547.05   55.99
  -3   7  -1 1593.44   60.09
   3   7   1 1586.34   57.59
   3   7   1 1443.46   58.69
   3   7   1 1542.65   58.89
   5  -7   1  136.59   11.60
  -5  -7  -1  101.79    9.70
   5  -7   1  136.89   13.10
  -5  -7  -1  135.79    8.10
  -5  -7  -1  136.29   10.70
  -5  -7  -1  137.89   13.20
   5  -7   1  145.29   10.10
   5   7   1  151.48   10.70
   5   7   1  141.99    9.40
  -5   7  -1  145.09   11.80
  -5   7  -1  153.38    9.30
   5   7   1  131.59   10.60
   5   7   1  152.88   11.60
   7  -7   1   57.69   10.10
  -7  -7  -1   58.69    8.20
   7  -7   1   59.69    8.60
   7  -7   1   53.69    9.50
   7  -7   1   46.80    8.20
   7  -7   1   63.39    7.70
  -7  -7  -1   55.39    4.60
   7   7   1   54.39    8.80
   7   7   1   57.59    8.40
   7   7   1   63.69    8.90
   7   7   1   64.19    8.00
  -9  -7  -1  148.29   13.40
   9  -7   1  148.49   15.80
   9  -7   1  161.68   10.80
   9  -7   1  151.78   15.30
   9  -7   1  158.38   12.10
   9   7   1  160.68   12.40
   9   7   1  136.79   10.90
   9   7   1  134.79   14.70
   9   7   1  145.79   15.00
  11  -7   1   59.89   11.30
  11  -7   1   27.20    9.60
  11  -7   1   51.59    8.20
  11   7   1   52.39    8.70
  11   7   1   43.90    7.90
  11   7   1   50.69   10.20
  11   7   1   59.09   10.80
  13  -7   1   -2.40    7.00
  13  -7   1   17.10    8.90
  13   7   1   18.10    8.40
  13   7   1   17.00    6.00
  13   7   1    7.30    6.40
  13   7   1   13.10    6.90
  15  -7   1   40.90   11.50
  15  -7   1   50.29   12.70
  15  -7   1   45.10   12.70
  15   7   1   56.39   13.10
  15   7   1   30.70    9.00
  15   7   1   50.19   12.50
  17  -7   1   19.20   11.20
  17  -7   1   11.10    9.20
  17   7   1   -0.70    8.60
  17   7   1   23.40    9.70
  17   7   1   12.00   10.10
  19  -7   1   16.40   12.70
  19  -7   1   -3.20   10.30
  19   7   1   16.20   10.70
  19   7   1   12.70   10.40
  21   7   1   21.20   12.60
  20  -8  -1    2.20   10.20
  20  -8  -1   19.70   11.80
  20   8  -1   -0.60    8.40
  20   8  -1   -3.80    9.40
  18  -8  -1   54.59   14.20
  18  -8  -1   38.60   13.70
  18   8  -1   51.59   13.20
  18   8  -1   54.09   14.60
  16  -8  -1   58.79   14.30
  16  -8  -1   66.59   15.00
  16   8  -1  104.99   17.50
  16   8  -1   52.99   13.10
  14  -8  -1    2.90    8.00
  14  -8  -1    0.50    6.70
  14   8  -1    7.30    7.10
  14   8  -1   14.50    8.20
  12  -8  -1   39.00    8.40
  12  -8  -1   34.70    9.80
  12  -8  -1   23.00    8.40
  12   8  -1   59.69   11.90
  12   8  -1   37.70    7.10
  12   8  -1   49.40   10.30
  12   8  -1   56.89    9.70
  10  -8  -1   68.69   10.20
  10  -8  -1   59.89   11.00
  10   8  -1   77.99   11.60
  10   8  -1   60.49   10.70
  10   8  -1   89.39   11.10
  10   8  -1   76.09    8.30
   8  -8  -1   99.79   11.20
  -8  -8   1  104.39    9.30
   8  -8  -1   90.59   12.50
   8  -8  -1   88.79    6.30
  -8  -8   1  103.29   11.90
   8   8  -1  130.59   13.40
   8   8  -1   83.99   11.40
   8   8  -1   94.39    8.30
   8   8  -1   74.19   10.80
   6  -8  -1   26.00    6.70
  -6  -8   1   41.70    8.00
   6  -8  -1   26.50    6.90
   6  -8  -1   39.50    4.80
  -6  -8   1   37.10    5.80
   6   8  -1   27.90    6.70
   6   8  -1   35.90    7.70
   6   8  -1   33.80    4.80
  -6   8   1   40.60    7.20
   6   8  -1   29.10    6.90
   4  -8  -1  232.18   11.70
   4  -8  -1  248.68   14.70
  -4  -8   1  244.68   15.00
  -4  -8   1  239.28   13.00
   4  -8  -1  208.18   14.90
   4  -8  -1  227.38   13.60
  -4  -8   1  222.08   13.30
  -4  -8   1  242.78    9.50
  -4   8   1  218.58   15.90
   4   8  -1  240.08   15.00
  -4   8   1  213.98   13.70
   4   8  -1  228.58   11.30
   4   8  -1  228.78   14.80
   4   8  -1  221.48   14.60
  -4   8   1  240.08   13.90
   2  -8  -1    0.10    2.70
   2  -8  -1    0.40    3.50
  -2  -8   1   -1.60    2.40
  -2  -8   1    3.40    3.60
  -2  -8   1    2.80    2.60
   2  -8  -1    1.20    3.60
   2  -8  -1    0.30    2.80
  -2  -8   1    1.30    3.60
  -2   8   1   -2.30    2.60
   2   8  -1    0.00    3.70
  -2   8   1    2.80    4.50
   2   8  -1    4.20    3.40
  -2   8   1    1.00    3.60
   2   8  -1    6.10    4.10
   0  -8   1   21.40    4.80
   0  -8   1   17.80    5.40
   0  -8  -1   28.10    6.10
   0  -8   1   19.80    5.70
   0  -8  -1   16.40    4.50
   0  -8  -1    8.30    4.00
   0  -8   1   23.70    4.90
   0  -8  -1   10.80    3.60
   0   8  -1   26.00    5.10
   0   8   1   19.70    5.20
   0   8  -1   20.20    5.90
   0   8  -1   14.70    5.00
   0   8   1   17.40    4.80
   0   8   1   21.10    6.00
   0   8   1   15.70    4.10
   2  -8   1   24.30    5.50
  -2  -8  -1   27.60    6.30
   2  -8   1   37.30    6.50
  -2  -8  -1   27.60    5.30
   2  -8   1   27.70    6.30
  -2  -8  -1   27.50    5.40
  -2  -8  -1   35.60    6.40
   2   8   1   37.90    7.00
  -2   8  -1   26.40    6.70
  -2   8  -1   37.10    5.70
  -2   8  -1   40.00    7.60
   2   8   1   26.20    6.50
   2   8   1   33.60    5.40
   2   8   1   27.60    5.60
  -4  -8  -1   85.89   10.10
  -4  -8  -1   92.39   10.50
  -4  -8  -1   89.49    7.50
  -4  -8  -1  103.69    9.20
   4  -8   1   85.49   10.50
   4  -8   1   81.09    9.10
   4  -8   1   81.69   10.30
   4   8   1   79.09   10.00
   4   8   1   94.19    8.90
  -4   8  -1   92.59    7.30
   4   8   1   79.99    8.90
   4   8   1   93.39   10.30
  -4   8  -1   95.49   11.10
   6  -8   1   23.30    7.30
  -6  -8  -1   14.30    5.50
  -6  -8  -1   11.00    3.20
   6  -8   1    0.40    5.00
  -6  -8  -1    5.40    3.50
   6  -8   1   15.30    5.30
  -6   8  -1   10.50    3.80
   6   8   1    9.30    4.70
   6   8   1   14.40    4.70
  -6   8  -1   17.70    6.50
   6   8   1    6.10    5.10
   6   8   1    6.90    4.60
   8  -8   1  138.49   15.10
   8  -8   1  130.19   15.60
   8  -8   1  112.19   12.30
   8  -8   1  140.29   11.00
  -8  -8  -1  139.49   13.60
   8   8   1  122.69   13.30
   8   8   1  137.09   10.50
   8   8   1  113.99   12.80
   8   8   1  135.29   13.60
  10  -8   1  169.38   13.60
 -10  -8  -1  166.48   13.20
  10  -8   1  192.78   12.70
  10  -8   1  174.58   19.30
  10  -8   1  207.28   17.00
  10   8   1  199.28   18.50
  10   8   1  157.88   16.90
  10   8   1  206.88   14.90
  10   8   1  177.18   12.90
  12  -8   1   -1.50    6.90
  12  -8   1    0.50    6.90
  12   8   1    0.40    4.50
  12   8   1    2.80    6.00
  12   8   1    2.30    6.10
  12   8   1   -1.20    4.90
  14  -8   1   23.90    9.70
  14  -8   1    7.20    8.50
  14   8   1   12.60    8.60
  14   8   1   24.30    8.20
  14   8   1   13.00    7.90
  16  -8   1   13.40   10.70
  16  -8   1   27.60   10.60
  16  -8   1    4.80    9.90
  16   8   1    3.80    7.10
  16   8   1   16.20    9.60
  16   8   1   10.10    9.30
  18  -8   1   20.10   13.90
  18  -8   1   28.80   13.50
  18   8   1   30.40   13.70
  18   8   1   22.20   10.70
  20  -8   1    8.50   11.00
  20  -8   1   14.20   12.50
  20   8   1    0.30    8.20
  20   8   1    0.00   10.80
  19  -9  -1   13.70   11.70
  19   9  -1    0.50    8.80
  19   9  -1   -5.40    8.90
  17  -9  -1   79.19   17.40
  17  -9  -1  123.69   19.40
  17   9  -1  110.59   18.00
  17   9  -1   97.39   17.20
  15  -9  -1  118.09   17.90
  15  -9  -1  100.39   17.90
  15   9  -1  115.19   17.40
  15   9  -1   92.59   16.00
  13  -9  -1  173.18   20.30
  13  -9  -1  152.78   19.80
  13  -9  -1  181.38   18.20
  13   9  -1  162.48   19.30
  13   9  -1  168.98   19.90
  11  -9  -1  156.08   18.40
  11  -9  -1  188.78   20.40
  11  -9  -1  192.88   15.30
  11   9  -1  191.28   12.10
  11   9  -1  175.88   17.90
  11   9  -1  218.28   19.20
  11   9  -1  184.28   19.30
   9  -9  -1    4.00    5.80
   9  -9  -1   18.30    6.60
  -9  -9   1   28.00    5.40
   9   9  -1   23.70    7.00
   9   9  -1   15.70    4.60
   9   9  -1   25.50    7.80
   9   9  -1   26.10    7.50
  -7  -9   1    6.20    3.60
   7  -9  -1   -0.50    5.10
  -7  -9   1   13.00    5.70
   7  -9  -1    1.40    2.60
   7  -9  -1   10.70    6.30
   7   9  -1   15.40    6.50
   7   9  -1    1.60    3.00
   7   9  -1    5.10    5.50
   7   9  -1    2.20    5.00
   5  -9  -1   29.90    6.50
   5  -9  -1   45.20    8.20
   5  -9  -1   13.90    5.90
  -5  -9   1   39.60    6.70
  -5  -9   1   22.00    6.00
   5  -9  -1   25.10    4.60
   5   9  -1   35.50    5.10
   5   9  -1   25.30    6.30
   5   9  -1   18.10    6.30
   5   9  -1   29.50    7.20
  -5   9   1   32.20    8.70
  -5   9   1   24.50    6.10
  -3  -9   1   54.59    8.10
   3  -9  -1   78.69    7.70
   3  -9  -1   60.19    9.10
  -3  -9   1   62.39    8.90
   3  -9  -1   73.39    8.60
  -3  -9   1   72.59    6.40
  -3  -9   1   79.79    9.10
   3  -9  -1   50.49    8.70
  -3   9   1   63.89    8.40
  -3   9   1   81.09   11.60
   3   9  -1   68.89   10.20
  -3   9   1   62.29    8.60
   3   9  -1   51.89    8.70
   3   9  -1   49.90    7.90
  -1  -9   1  659.23   29.10
  -1  -9   1  699.63   27.80
  -1  -9   1  629.94   29.90
   1  -9  -1  643.84   30.10
   1  -9  -1  683.63   28.30
   1  -9  -1  684.23   29.30
  -1  -9   1  687.53   30.60
   1  -9  -1  670.93   30.60
   1   9  -1  665.63   28.60
   1   9  -1  643.24   31.10
  -1   9   1  688.73   25.40
  -1   9   1  616.64   31.10
   1   9  -1  647.74   30.40
  -1   9   1  665.03   29.30
  -1   9   1  643.14   30.20
   1  -9   1  141.09   13.20
  -1  -9  -1  157.28   11.90
   1  -9   1  150.38   11.20
   1  -9   1  134.39   13.30
  -1  -9  -1  155.78   12.70
  -1  -9  -1  152.28   10.90
  -1  -9  -1  161.68   11.70
  -1   9  -1  178.98   17.00
  -1   9  -1  173.78   15.90
   1   9   1  167.38   13.10
   1   9   1  167.48   11.00
   1   9   1  157.68   11.50
  -1   9  -1  159.08   11.00
   1   9   1  155.28   12.20
  -3  -9  -1 1703.53   66.09
   3  -9   1 1674.73   64.59
   3  -9   1 1714.03   65.59
  -3  -9  -1 1727.53   63.69
  -3  -9  -1 1785.92   63.89
   3  -9   1 1647.14   66.39
  -3  -9  -1 1708.03   65.79
   3   9   1 1700.93   66.29
   3   9   1 1666.63   66.49
   3   9   1 1717.23   64.39
  -3   9  -1 1708.73   61.59
  -3   9  -1 1787.82   67.09
  -3   9  -1 1693.73   68.09
   3   9   1 1684.43   62.69
   5  -9   1   75.69    9.60
  -5  -9  -1   99.79    9.80
   5  -9   1   58.79    9.80
   5  -9   1   66.69   10.90
  -5  -9  -1   69.29   10.10
  -5  -9  -1   90.39    8.40
   5   9   1   82.39   11.00
   5   9   1   83.79    9.30
  -5   9  -1   75.69    7.70
   5   9   1   77.59   10.00
  -5   9  -1   70.29   10.80
   5   9   1   63.99   10.80
  -7  -9  -1  266.97   17.20
   7  -9   1  300.97   19.80
  -7  -9  -1  275.87   13.40
   7  -9   1  286.67   16.50
   7  -9   1  258.07   19.10
   7   9   1  240.98   16.90
   7   9   1  263.87   18.50
   7   9   1  279.47   17.90
  -7   9  -1  253.07   18.20
   7   9   1  291.37   15.60
   9  -9   1    3.70    5.10
  -9  -9  -1    1.80    4.60
   9  -9   1   14.80    7.60
   9  -9   1   13.70    7.00
   9  -9   1   18.90    6.70
   9   9   1    4.20    4.70
   9   9   1    5.00    4.80
   9   9   1    3.50    6.00
   9   9   1   13.50    6.20
  11  -9   1   92.39   14.10
  11  -9   1   57.89   10.20
  11  -9   1   77.69   13.40
  11   9   1   93.09   12.80
  11   9   1   65.29    9.80
  11   9   1   85.99   13.70
  11   9   1   79.19   12.10
  13  -9   1   10.90    9.00
  13  -9   1   -0.90    8.60
  13   9   1   11.60    6.70
  13   9   1    5.40    6.50
  13   9   1    9.30    7.90
  13   9   1    9.10    8.90
  15  -9   1   10.10   10.30
  15  -9   1   26.00   11.20
  15   9   1   16.90    9.40
  15   9   1   20.20   10.90
  15   9   1    1.80    7.30
  17  -9   1   59.99   15.70
  17  -9   1   72.79   16.40
  17   9   1   73.19   15.70
  17   9   1   52.99   15.20
  19  -9   1    7.00   11.80
  19  -9   1   30.80   13.90
  19   9   1   23.50   13.40
  19   9   1    5.90    9.70
  20 -10  -1   40.00   13.80
  20 -10  -1   14.30   13.40
  20  10  -1   37.60   16.20
  20  10  -1   20.20   11.30
  18 -10  -1   43.10   15.10
  18 -10  -1   -0.60   10.90
  18  10  -1   11.20   10.00
  18  10  -1   24.30   13.00
  16 -10  -1   11.40   10.30
  16 -10  -1    6.60    9.70
  16  10  -1   -8.10    7.80
  16  10  -1   -0.20    6.80
  14 -10  -1   79.19   15.30
  14 -10  -1   55.89   15.30
  14  10  -1   90.29   15.90
  14  10  -1  120.09   18.20
  12 -10  -1    8.70    6.90
  12 -10  -1   13.80    8.40
  12 -10  -1   10.40    7.70
  12  10  -1    8.20    7.50
  12  10  -1   -4.10    5.50
  10 -10  -1  241.58   19.80
  10 -10  -1  194.98   17.70
  10 -10  -1  185.68   20.20
  10  10  -1  211.08   16.70
  10  10  -1  176.18   18.80
  10  10  -1  186.08   18.60
  -8 -10   1   32.40    6.20
   8 -10  -1   20.80    7.70
  -8 -10   1   25.20    7.50
   8 -10  -1   19.70    7.00
   8  10  -1   22.90    7.20
   8  10  -1   43.30    9.40
   8  10  -1   28.30    8.40
   8  10  -1   31.60    5.50
   6 -10  -1  192.88   14.80
   6 -10  -1  149.59   15.20
  -6 -10   1  168.48   12.10
   6 -10  -1  147.99   12.60
   6 -10  -1  176.88    9.70
  -6 -10   1  183.08   14.50
   6  10  -1  186.08   10.70
   6  10  -1  175.28   14.90
  -6  10   1  168.08   13.10
   6  10  -1  207.18   15.70
   6  10  -1  176.88   16.50
  -4 -10   1  208.08   15.70
   4 -10  -1  200.08   14.20
  -4 -10   1  231.28   14.10
   4 -10  -1  221.68   12.20
   4 -10  -1  216.08   15.80
   4 -10  -1  216.48   16.30
  -4 -10   1  205.68   14.60
  -4 -10   1  238.88   10.30
  -4  10   1  199.58   17.20
  -4  10   1  219.28   14.70
   4  10  -1  236.48   16.80
   4  10  -1  229.68   16.10
  -2 -10   1   12.90    4.20
  -2 -10   1   11.30    5.50
   2 -10  -1    3.50    5.20
  -2 -10   1    7.60    4.80
  -2 -10   1   11.00    4.70
   2 -10  -1    2.50    3.90
   2 -10  -1    8.10    4.10
   2 -10  -1   16.90    5.90
  -2  10   1    4.60    4.70
  -2  10   1    5.90    5.60
  -2  10   1   15.70    5.40
   2  10  -1    2.70    4.30
   2  10  -1    6.60    5.70
   2  10  -1   11.50    6.00
   0 -10  -1   37.20    7.90
   0 -10   1   39.90    7.90
   0 -10  -1   60.69    8.50
   0 -10  -1   45.90    7.50
   0 -10   1   44.60    7.20
   0 -10   1   39.00    7.50
   0 -10   1   38.40    7.40
   0 -10  -1   45.70    8.50
   0  10  -1   41.70    8.70
   0  10   1   36.50    7.30
   0  10   1   46.10    5.70
   0  10   1   39.60    8.10
   0  10  -1   49.10    7.50
   0  10   1   25.40    7.20
   0  10  -1   41.50    9.20
   2 -10   1   92.69   12.10
   2 -10   1  133.69   13.00
   2 -10   1  132.39   13.10
  -2 -10  -1  125.99   12.30
  -2 -10  -1  119.69   11.70
  -2 -10  -1  120.39   11.40
  -2 -10  -1  100.89   11.90
   2  10   1  120.29   11.80
  -2  10  -1  115.29    9.30
  -2  10  -1  121.89   14.90
   2  10   1  111.39   12.90
   2  10   1  107.59   12.80
   2  10   1  121.39   11.10
  -2  10  -1  124.69   14.30
  -4 -10  -1   15.00    5.00
   4 -10   1    8.20    5.60
  -4 -10  -1    4.40    3.90
   4 -10   1    3.50    6.30
   4 -10   1    8.10    5.70
  -4 -10  -1   -2.30    3.80
   4  10   1    5.00    5.00
   4  10   1    9.10    5.40
  -4  10  -1   -1.00    3.00
   4  10   1    3.20    3.80
  -4  10  -1   20.00    7.00
  -4  10  -1    9.70    6.50
   4  10   1    9.30    5.80
  -6 -10  -1    7.00    5.30
  -6 -10  -1    6.40    3.60
   6 -10   1   19.60    7.20
   6 -10   1    2.00    6.10
   6 -10   1    3.60    5.40
   6  10   1    8.30    4.70
  -6  10  -1    6.70    6.00
   6  10   1    9.80    6.30
  -6  10  -1   16.70    4.00
   6  10   1   17.00    6.00
   6  10   1   10.70    4.80
   8 -10   1   24.00    8.70
   8 -10   1   16.80    6.80
  -8 -10  -1   18.20    6.10
   8 -10   1   19.10    7.80
   8  10   1   16.30    7.70
  -8  10  -1   29.30    9.10
   8  10   1   21.50    6.70
   8  10   1    5.40    5.30
   8  10   1   10.70    4.80
  10 -10   1  150.88   14.20
 -10 -10  -1  186.38   17.40
  10 -10   1  148.09   18.50
  10 -10   1  150.18   18.40
  10 -10   1  147.09   16.10
  10  10   1  170.38   18.80
  10  10   1  189.58   19.40
  10  10   1  166.88   12.90
  10  10   1  186.48   18.40
  12 -10   1   83.99   15.60
  12 -10   1   88.39   15.60
  12  10   1   99.09   15.40
  12  10   1   82.89   12.90
  12  10   1   77.99   15.00
  12  10   1   99.29   12.40
  14 -10   1  125.59   20.30
  14 -10   1  120.29   18.20
  14  10   1  116.39   18.40
  14  10   1  151.58   16.50
  14  10   1   79.99   14.80
  16 -10   1  148.69   21.50
  16 -10   1  116.69   19.80
  16  10   1  121.49   20.80
  16  10   1  123.49   20.10
  18 -10   1   38.30   12.90
  18 -10   1   37.00   15.20
  18  10   1   39.10   13.70
  18  10   1   35.70   14.20
  19 -11  -1    3.80   11.00
  19  11  -1    6.90    9.50
  19  11  -1  -15.90    9.20
  17 -11  -1   39.00   13.30
  17 -11  -1   65.09   16.60
  17  11  -1   54.89   14.70
  17  11  -1   45.30   13.30
  15 -11  -1   87.09   17.10
  15 -11  -1   61.99   15.10
  15  11  -1   57.29   13.30
  15  11  -1   36.00   12.00
  13 -11  -1   90.99   16.50
  13 -11  -1   87.79   15.90
  13  11  -1  107.59   17.30
  13  11  -1   98.79   15.90
  11 -11  -1  229.68   23.20
  11 -11  -1  295.77   27.20
  11 -11  -1  236.18   18.00
  11  11  -1  232.98   22.50
  11  11  -1  253.97   20.40
  -9 -11   1   82.99    9.60
   9 -11  -1   66.79   12.60
  -9 -11   1   74.39   11.60
   9 -11  -1   41.00   11.20
   9 -11  -1   68.59   10.80
   9  11  -1   56.29   11.40
   9  11  -1   47.90   10.60
  -7 -11   1  172.28   12.60
   7 -11  -1  165.78   16.00
   7 -11  -1  165.38   13.70
   7 -11  -1  164.78   17.60
  -7 -11   1  170.38   16.60
   7  11  -1  152.88   17.00
   7  11  -1  169.08   10.80
  -7  11   1  188.38   14.40
   7  11  -1  184.68   18.00
  -5 -11   1  297.87   18.10
   5 -11  -1  282.27   19.20
   5 -11  -1  315.27   18.90
   5 -11  -1  338.17   15.30
   5 -11  -1  294.57   21.00
  -5 -11   1  340.77   20.60
   5  11  -1  305.87   15.70
   5  11  -1  326.67   20.40
  -5  11   1  297.77   18.20
   5  11  -1  293.57   20.40
  -5  11   1  312.67   22.30
  -3 -11   1  309.97   14.60
   3 -11  -1  286.57   19.40
  -3 -11   1  271.27   18.70
   3 -11  -1  267.77   18.70
   3 -11  -1  312.47   15.80
  -3 -11   1  282.57   17.20
  -3 -11   1  296.87   18.70
   3 -11  -1  311.57   18.10
  -3  11   1  277.67   18.40
   3  11  -1  295.57   19.90
   3  11  -1  265.47   18.60
   3  11  -1  287.67   17.70
  -3  11   1  303.07   20.90
  -3  11   1  295.57   18.00
   1 -11  -1  203.98   16.00
  -1 -11   1  219.38   16.20
   1 -11  -1  224.38   14.00
  -1 -11   1  225.78   15.10
  -1 -11   1  222.38   13.50
  -1 -11   1  223.08   16.50
   1 -11  -1  203.38   14.70
   1 -11  -1  203.68   16.40
   1  11  -1  215.98   17.10
  -1  11   1  219.28   17.50
   1  11  -1  233.98   17.00
  -1  11   1  196.58   15.50
  -1  11   1  197.08   15.20
  -1  11   1  210.28   11.20
   1  11  -1  222.28   14.50
   1 -11   1  246.68   18.10
  -1 -11  -1  221.08   14.90
  -1 -11  -1  206.08   15.60
  -1 -11  -1  240.98   15.50
   1 -11   1  225.68   16.30
  -1 -11  -1  264.07   17.80
   1 -11   1  232.18   15.70
   1 -11   1  241.38   15.30
  -1  11  -1  224.08   14.30
   1  11   1  243.18   17.00
   1  11   1  226.58   17.50
  -1  11  -1  209.38   17.50
   1  11   1  198.38   15.10
  -1  11  -1  253.67   18.10
  -3 -11  -1  417.56   22.20
  -3 -11  -1  386.46   24.00
  -3 -11  -1  438.76   22.20
   3 -11   1  439.06   25.50
   3 -11   1  445.76   23.70
   3 -11   1  437.76   23.70
   3  11   1  412.26   24.90
   3  11   1  422.46   21.20
  -3  11  -1  409.46   24.40
  -3  11  -1  486.65   27.20
   3  11   1  429.86   24.50
  -3  11  -1  436.66   19.40
   3  11   1  424.96   23.10
  -5 -11  -1   24.60    7.10
   5 -11   1   35.60    7.90
  -5 -11  -1   27.40    6.10
   5 -11   1   21.00    7.40
   5 -11   1   10.20    6.70
  -5  11  -1   41.50    9.30
   5  11   1   22.90    6.90
   5  11   1   25.20    6.90
   5  11   1   23.60    6.00
   5  11   1   21.30    7.20
   7 -11   1  211.58   15.30
   7 -11   1  182.78   19.40
   7 -11   1  166.98   17.90
  -7 -11  -1  178.58   11.70
  -7 -11  -1  190.58   17.80
   7  11   1  161.48   17.70
   7  11   1  200.58   19.20
   7  11   1  194.48   13.10
   7  11   1  192.38   15.50
  -7  11  -1  197.98   18.70
   9 -11   1   -1.80    5.30
   9 -11   1    4.10    6.00
   9 -11   1    5.20    7.80
  -9 -11  -1    3.70    5.30
   9 -11   1    5.20    6.60
   9  11   1   -5.80    5.10
   9  11   1   -0.40    4.30
   9  11   1    1.80    5.10
   9  11   1    2.50    5.30
  11 -11   1   47.80   12.20
 -11 -11  -1   46.50   10.20
  11 -11   1   37.70    9.70
  11 -11   1   31.00   11.30
  11  11   1   51.49   10.80
  11  11   1   35.90    9.50
  11  11   1   40.60    8.70
  11  11   1   58.29   12.90
  13 -11   1   64.39   15.40
  13 -11   1  111.39   18.40
  13  11   1  117.89   17.70
  13  11   1   84.29   16.30
  13  11   1  118.89   16.60
  15 -11   1   -2.50    8.80
  15 -11   1   38.30   13.70
  15  11   1    0.10    9.60
  15  11   1    3.20    8.30
  17 -11   1   50.59   14.90
  17 -11   1   42.10   14.60
  17 -11   1   54.19   16.60
  17  11   1   35.80   14.30
  17  11   1   55.49   15.50
  19 -11   1   -2.30    9.60
  19 -11   1   16.20   14.10
  19  11   1   25.80   13.70
  19  11   1    8.90   10.70
  18 -12  -1    0.70   12.90
  18 -12  -1    9.00   11.60
  18  12  -1   -0.70    9.80
  18  12  -1  -10.50    9.10
  16 -12  -1    3.60   11.30
  16 -12  -1   15.90   11.40
  16  12  -1    5.70    9.90
  16  12  -1    0.70    8.80
  14 -12  -1   51.89   14.00
  14 -12  -1   67.19   16.30
  14  12  -1   49.60   13.10
  14  12  -1   56.09   14.20
  12 -12  -1   13.70    8.20
  12 -12  -1   15.40   10.10
  12 -12  -1   16.60   10.10
  12  12  -1    2.90    7.30
  12  12  -1    8.40    8.10
  10 -12  -1  347.67   23.20
  10 -12  -1  365.46   26.20
  10 -12  -1  374.86   27.10
  10  12  -1  377.56   25.50
   8 -12  -1   61.49   12.10
   8 -12  -1   44.30   10.80
   8 -12  -1   50.99    9.70
  -8 -12   1   89.19   10.60
   8 -12  -1   77.29   11.90
  -8 -12   1   72.19   11.70
   8  12  -1   62.29   11.60
   8  12  -1   56.19   11.10
  -6 -12   1   96.39   11.60
  -6 -12   1  110.99   14.30
   6 -12  -1   83.19   11.30
   6 -12  -1  103.69   14.60
   6 -12  -1   79.39   12.40
   6  12  -1   97.09   14.40
  -6  12   1  107.59   12.70
   6  12  -1  130.19   11.10
   6  12  -1   91.89   13.30
  -4 -12   1  261.47   19.10
   4 -12  -1  324.07   21.00
   4 -12  -1  278.77   19.00
  -4 -12   1  274.27   18.40
   4 -12  -1  276.17   18.30
   4 -12  -1  309.87   15.30
  -4  12   1  260.57   17.60
   4  12  -1  265.77   18.40
   4  12  -1  262.47   19.90
  -4  12   1  258.47   20.90
   4  12  -1  287.67   20.00
  -2 -12   1   19.00    6.90
  -2 -12   1   21.90    5.70
   2 -12  -1   24.90    6.00
   2 -12  -1   31.00    8.20
  -2 -12   1   21.30    7.30
   2 -12  -1   36.40    7.60
  -2 -12   1   36.20    7.30
   2 -12  -1   21.40    7.30
   2  12  -1   26.80    7.90
   2  12  -1   31.50    7.00
  -2  12   1   11.00    6.20
  -2  12   1   24.70    8.40
  -2  12   1   21.70    7.10
   2  12  -1   21.60    7.90
   0 -12   1   86.19   12.30
   0 -12  -1  100.99   11.40
   0 -12   1  118.39   14.10
   0 -12   1  112.79   11.90
   0 -12  -1  108.99   13.30
   0 -12  -1  106.19   12.80
   0 -12  -1  102.89   12.90
   0 -12   1   79.79   10.80
   0  12   1  102.79   13.00
   0  12  -1  119.39   12.30
   0  12   1  117.69   15.50
   0  12   1  107.39    8.30
   0  12  -1  112.09   14.90
   0  12  -1  103.69   14.40
   0  12   1   97.29   12.30
  -2 -12  -1   39.30    8.70
  -2 -12  -1   42.40    8.20
   2 -12   1   46.30    8.70
   2 -12   1   40.50    9.00
   2 -12   1   51.39    9.90
   2 -12   1   47.00   10.70
  -2 -12  -1   40.20    9.00
  -2  12  -1   40.40    9.70
  -2  12  -1   40.80    7.00
   2  12   1   50.99    9.70
   2  12   1   54.49   10.60
   2  12   1   45.50    8.80
  -2  12  -1   59.49   11.20
  -4 -12  -1    6.60    6.20
   4 -12   1   23.40    7.80
  -4 -12  -1   17.90    6.20
   4 -12   1   15.50    6.70
   4 -12   1   16.40    7.40
   4  12   1    6.30    5.90
   4  12   1   16.80    5.90
  -4  12  -1    8.60    7.20
   4  12   1    9.30    6.00
   4  12   1   15.20    7.10
  -4  12  -1   19.70    7.40
  -6 -12  -1   38.10    7.20
   6 -12   1   44.20    9.50
   6 -12   1   35.40   10.20
  -6 -12  -1   38.10    9.40
   6 -12   1   22.30    8.30
   6  12   1   47.20    9.60
   6  12   1   43.70    7.80
   6  12   1   39.50    9.20
  -6  12  -1   44.00    9.80
   6  12   1   28.10    8.60
   8 -12   1    4.50    7.00
  -8 -12  -1   -2.50    4.60
   8 -12   1    7.10    7.40
   8 -12   1    3.10    5.80
   8  12   1    2.40    6.40
   8  12   1    5.10    6.30
   8  12   1    5.30    5.10
   8  12   1    2.40    5.60
  -8  12  -1   13.50    7.50
 -10 -12  -1  284.77   20.40
  10 -12   1  268.77   25.80
  10 -12   1  237.68   25.20
  10 -12   1  241.48   19.80
  10  12   1  295.47   21.50
  10  12   1  236.88   23.90
  10  12   1  264.07   21.00
  10  12   1  297.17   17.90
  12 -12   1   98.19   17.00
  12 -12   1  122.19   18.80
  12  12   1  118.89   16.90
  12  12   1  100.29   15.80
  12  12   1  177.08   20.50
  14 -12   1  117.19   19.40
  14 -12   1   79.79   17.60
  14  12   1   95.69   17.20
  14  12   1   89.69   17.40
  16 -12   1  134.59   21.90
  16 -12   1  132.39   21.80
  16  12   1  138.39   21.50
  16  12   1  111.89   19.50
  18 -12   1   -5.50   11.00
  18 -12   1   -3.20   12.00
  18  12   1   10.50   12.50
  18  12   1    7.70    9.70
  17 -13  -1   16.50   11.50
  17 -13  -1    1.50   12.80
  17 -13  -1   -4.20    7.50
  17  13  -1   19.50   12.80
  17  13  -1  -15.40    8.40
  15 -13  -1   14.20   12.90
  15 -13  -1    7.00   10.10
  15  13  -1    6.60   10.40
  15  13  -1    0.00    8.50
  13 -13  -1   54.19   14.80
  13 -13  -1    0.90    9.10
  13  13  -1   70.79   16.10
  13  13  -1   47.40   13.30
  11 -13  -1   63.59   14.50
  11 -13  -1   25.90    8.60
  11 -13  -1   44.90   12.50
  11 -13  -1   36.90   10.90
  11  13  -1   54.79   12.20
  11  13  -1   27.20   10.30
   9 -13  -1  237.58   18.70
  -9 -13   1  203.58   20.90
   9 -13  -1  224.28   17.80
   9 -13  -1  182.48   21.40
   9 -13  -1  195.28   21.30
   9  13  -1  191.78   20.80
   9  13  -1  246.98   24.10
   7 -13  -1   -3.60    4.90
   7 -13  -1   -4.00    5.70
  -7 -13   1   -0.90    5.60
   7 -13  -1    1.10    6.10
  -7 -13   1    3.40    4.90
   7 -13  -1    5.30    7.40
   7  13  -1   -0.60    6.10
  -7  13   1   12.00    6.20
   7  13  -1    8.30    6.90
   5 -13  -1  210.88   19.40
  -5 -13   1  223.48   21.30
   5 -13  -1  194.58   19.50
   5 -13  -1  240.88   17.40
  -5 -13   1  211.58   16.50
   5 -13  -1  228.68   18.10
   5  13  -1  237.48   19.50
  -5  13   1  266.17   17.30
   5  13  -1  220.98   18.50
  -5  13   1  245.58   24.50
   5  13  -1  179.88   16.40
  -3 -13   1   88.19   13.20
   3 -13  -1   85.79   13.20
   3 -13  -1  101.39   12.30
  -3 -13   1  102.19   13.20
   3 -13  -1   88.49   12.70
   3  13  -1   93.89   14.00
  -3  13   1   70.59   12.70
   3  13  -1  102.79   12.70
  -3  13   1   83.59   11.70
   3  13  -1   82.89   13.70
   1 -13  -1  173.28   16.50
   1 -13  -1  145.39   16.10
  -1 -13   1  134.39   15.30
  -1 -13   1  172.48   12.60
   1 -13  -1  108.39   14.10
  -1 -13   1  160.98   16.60
  -1 -13   1  166.58   15.80
  -1  13   1  145.69   16.20
  -1  13   1  150.78   18.70
   1  13  -1  157.98   15.20
   1  13  -1  191.18   19.40
  -1  13   1  166.68   16.90
   1  13  -1  150.38   17.60
  -1 -13  -1   17.50    7.70
  -1 -13  -1   23.10    6.10
   1 -13   1   33.90    8.00
  -1 -13  -1   29.70    7.00
   1 -13   1   27.00    8.00
   1 -13   1   25.10    7.30
   1 -13   1   23.40    8.10
  -1 -13  -1   36.40    8.50
  -1  13  -1   44.60    8.80
  -1  13  -1   14.30    8.40
   1  13   1    9.10    6.60
   1  13   1   34.40    6.70
  -1  13  -1   24.00    9.00
   1  13   1   28.30    9.80
   1  13   1   17.80    7.00
   3 -13   1  153.38   16.00
   3 -13   1   90.99   12.30
   3 -13   1  134.59   17.30
  -3 -13  -1  153.68   17.60
  -3 -13  -1  120.19   13.80
   3 -13   1  115.09   13.80
  -3  13  -1  126.99   16.60
   3  13   1  103.49   14.70
   3  13   1  140.19   15.70
   3  13   1  118.39   12.60
   3  13   1  139.49   16.30
  -3  13  -1  118.09   15.00
  -5 -13  -1  159.58   17.50
  -5 -13  -1  174.58   13.80
   5 -13   1  172.48   17.30
   5 -13   1  194.28   19.30
   5 -13   1  155.48   16.60
   5 -13   1  176.78   18.40
   5  13   1  196.08   20.00
   5  13   1  180.98   13.40
   5  13   1  215.28   19.60
   5  13   1  141.69   17.50
  -5  13  -1  156.18   16.90
  -7 -13  -1   35.00    9.00
   7 -13   1   19.80    9.20
   7 -13   1   43.70   11.80
   7 -13   1   40.00    9.60
   7  13   1   46.90   10.50
  -7  13  -1   30.80    9.50
   7  13   1   31.50    9.10
   7  13   1   21.50    6.80
   7  13   1   25.70    9.00
   9 -13   1  140.89   18.60
   9 -13   1  196.98   21.70
   9 -13   1  141.79   16.90
  -9 -13  -1  182.68   20.00
   9 -13   1  139.39   15.80
   9  13   1  166.88   19.10
   9  13   1  176.88   15.80
   9  13   1  164.98   18.90
   9  13   1  129.49   17.30
 -11 -13  -1   83.89   13.40
  11 -13   1  100.59   14.40
  11 -13   1  119.29   18.80
  11 -13   1  110.29   17.90
  11  13   1  104.59   17.00
  11  13   1  122.89   17.70
  11  13   1   93.09   15.20
  13 -13   1   -4.20   10.40
  13 -13   1   -4.00    9.30
  13  13   1   11.40    9.90
  13  13   1    3.90    8.00
  13  13   1   14.10    9.40
  15 -13   1   46.00   15.00
  15 -13   1   49.00   15.80
  15  13   1   44.20   15.00
  15  13   1   36.70   12.90
  17 -13   1   -3.10   14.90
  17 -13   1  -12.70   10.50
  17  13   1    2.30   10.60
  17  13   1   25.00   12.60
  16 -14  -1   25.50   10.30
  16 -14  -1   36.30   15.50
  16 -14  -1   47.20   16.00
  16  14  -1   36.60   14.40
  16  14  -1   40.20   14.10
  14 -14  -1   10.10    8.30
  14 -14  -1   14.90   11.20
  14 -14  -1   11.50   12.80
  14  14  -1   12.70   10.50
  14  14  -1    6.30    9.00
  12 -14  -1   34.30   10.20
  12 -14  -1   34.30   11.50
  12 -14  -1   48.60   14.40
  12  14  -1   40.60   13.00
  12  14  -1   28.90   10.90
  10 -14  -1    3.60    8.20
  10 -14  -1    1.70    6.40
 -10 -14   1    6.30    7.20
  10 -14  -1    2.00    9.10
  10 -14  -1    3.70    7.70
  10  14  -1    6.30    7.80
  10  14  -1   17.30    9.90
  -8 -14   1    3.80    4.70
   8 -14  -1    2.30    7.30
  -8 -14   1   -3.90    5.80
   8 -14  -1    7.00    7.80
   8 -14  -1    6.70    6.00
   8 -14  -1   -2.70    6.40
   8  14  -1    2.50    7.10
   8  14  -1    3.70    7.70
   6 -14  -1    7.20    7.40
  -6 -14   1    6.40    6.00
  -6 -14   1   -3.30    5.30
   6 -14  -1   -1.30    4.80
   6 -14  -1   -3.80    5.40
   6 -14  -1   -3.40    6.20
  -6  14   1   -0.70    5.40
   6  14  -1    1.40    6.60
   6  14  -1   -2.70    6.00
   6  14  -1   -3.20    5.50
   4 -14  -1    6.30    6.70
  -4 -14   1    1.00    5.80
  -4 -14   1   17.10    8.00
   4 -14  -1   34.70    9.60
   4 -14  -1   11.70    6.00
   4 -14  -1   33.90    9.10
   4  14  -1   25.70    7.80
   4  14  -1   20.80    8.90
  -4  14   1   19.00    7.20
   4  14  -1   20.80    8.80
  -4  14   1   46.30   12.00
   2 -14  -1  158.88   16.10
   2 -14  -1  153.48   17.60
   2 -14  -1  120.49   14.60
   2 -14  -1  112.99   15.20
  -2 -14   1   98.19   13.60
  -2 -14   1  116.99   15.30
   2  14  -1  132.79   14.80
   2  14  -1  138.89   17.40
  -2  14   1   99.19   13.60
  -2  14   1  114.19   16.80
   2  14  -1  125.99   17.50
   0 -14   1   -0.70    6.00
   0 -14  -1    6.10    5.80
   0 -14  -1   -0.30    5.60
   0 -14   1    0.00    4.90
   0 -14   1    5.50    5.80
   0 -14  -1    1.10    4.70
   0 -14  -1   -6.30    4.00
   0 -14   1   -3.60    4.60
   0  14   1    0.10    5.80
   0  14   1   -6.90    6.50
   0  14   1   -4.90    6.00
   0  14  -1    3.90    6.70
   0  14  -1   -1.10    7.10
   2 -14   1  125.19   15.20
   2 -14   1  135.79   16.90
   2 -14   1  134.79   14.80
  -2 -14  -1  127.89   14.60
   2 -14   1  139.89   15.10
  -2 -14  -1  114.99   15.80
  -2  14  -1  133.19   16.70
   2  14   1  150.08   17.50
   2  14   1  113.89   16.50
   2  14   1  171.78   17.50
  -2  14  -1  108.99   16.80
   4 -14   1   89.19   13.80
   4 -14   1  100.59   13.50
  -4 -14  -1   94.89   14.20
   4 -14   1  111.39   14.90
   4 -14   1   99.19   15.20
  -4 -14  -1  108.09   13.10
   4  14   1  101.99   15.10
  -4  14  -1   88.59   15.60
  -4  14  -1   94.09   14.50
   4  14   1   61.79   12.80
   4  14   1  123.39   15.50
  -6 -14  -1    8.80    7.20
   6 -14   1   17.90    7.60
  -6 -14  -1    6.40    5.70
   6 -14   1   17.00    9.80
   6 -14   1    5.30    7.70
   6 -14   1   14.30    8.20
   6  14   1    4.70    6.80
   6  14   1   12.80    7.80
   6  14   1   19.70    8.30
   6  14   1   29.10    7.50
  -6  14  -1   27.70    9.30
   8 -14   1   84.89   15.70
  -8 -14  -1   77.99   13.90
   8 -14   1   62.79   12.10
   8 -14   1   69.59   13.70
   8  14   1   90.19   15.00
   8  14   1   83.29   11.10
   8  14   1   83.69   14.00
   8  14   1   67.19   13.30
  -8  14  -1   85.49   13.80
  10 -14   1    2.80    7.20
  10 -14   1   17.00   11.00
  10 -14   1    2.40    7.30
 -10 -14  -1    6.50    7.10
  10  14   1    2.30    7.50
  10  14   1    6.00    7.90
  10  14   1   -4.30    6.80
  12 -14   1  -14.30    9.60
  12 -14   1  -14.80    7.10
  12  14   1    6.30    7.60
  12  14   1    2.00    8.00
  12  14   1    5.40    8.50
  14 -14   1   10.90   13.00
  14 -14   1   -1.70   10.30
  14  14   1   -4.10    9.50
  14  14   1  -10.30    7.90
  16 -14   1  -21.20   12.10
  16 -14   1    1.00   10.40
  16  14   1   14.30   11.60
  16  14   1   -2.20   10.30
  15 -15  -1    8.10    9.30
  15 -15  -1   21.30   15.50
  15 -15  -1   -5.30   10.10
  15  15  -1    3.40   10.10
  15  15  -1    3.00   10.30
  13 -15  -1   -2.90    8.60
  13 -15  -1   10.80   11.90
  13 -15  -1   -5.60    7.50
  13  15  -1    0.60    9.70
  13  15  -1  -11.90    7.00
  11 -15  -1   12.10   10.30
  11 -15  -1    9.20    7.80
  11 -15  -1  -12.30    7.30
  11 -15  -1   19.40    9.60
  11  15  -1    3.50    9.30
  11  15  -1   -6.00    7.70
   9 -15  -1   14.10    7.70
  -9 -15   1    9.50    7.40
   9 -15  -1   14.80   10.60
   9 -15  -1   24.70   10.30
   9 -15  -1   13.80    9.70
   9  15  -1   13.50    9.40
   9  15  -1   37.20   11.80
   9  15  -1   11.70    9.10
  -7 -15   1   -0.50    5.50
   7 -15  -1    1.60    7.40
  -7 -15   1   -5.00    5.10
   7 -15  -1   -1.10    6.60
   7 -15  -1    2.40    7.60
   7 -15  -1    4.20    6.70
  -7  15   1   -4.70    5.90
   7  15  -1   -4.10    6.10
   7  15  -1    4.80    8.00
   7  15  -1    2.30    7.30
   5 -15  -1   32.50   10.40
  -5 -15   1   46.30   11.20
   5 -15  -1   41.50   10.00
   5 -15  -1   36.20   10.00
  -5 -15   1   31.10    8.90
   5 -15  -1   40.80   11.60
   5  15  -1   54.39   11.60
   5  15  -1   39.20   11.20
  -5  15   1   47.30   10.00
  -5  15   1   20.40    9.80
   5  15  -1   23.10    9.90
   3 -15  -1   19.60    7.30
   3 -15  -1   28.70    8.80
  -3 -15   1   26.60    8.90
  -3 -15   1   23.90    9.00
   3 -15  -1   16.50    8.90
   3 -15  -1   26.50    9.10
   3  15  -1   26.40    8.80
   3  15  -1   11.60    8.40
  -3  15   1   33.60    9.30
   3  15  -1   25.60   10.40
  -3  15   1   27.60   10.70
  -1 -15   1   -8.10    5.60
   1 -15  -1   -3.40    5.10
   1 -15  -1    6.80    5.90
  -1 -15   1    1.00    6.40
   1 -15  -1   -2.70    6.00
   1 -15  -1    5.80    6.90
   1  15  -1   13.70    9.00
   1  15  -1   -4.50    7.70
  -1  15   1    4.00    7.90
  -1  15   1   -2.60    6.60
   1 -15   1   19.20    9.20
   1 -15   1    6.10    5.90
  -1 -15  -1   20.60    7.90
   1 -15   1    9.70    7.70
  -1 -15  -1    9.50    7.00
   1 -15   1   21.70    7.70
   1  15   1   23.50    9.50
  -1  15  -1   -6.10    7.10
   1  15   1   12.40    8.00
   1  15   1   20.50    9.10
  -1  15  -1   16.80    9.20
  -3 -15  -1  108.19   14.20
   3 -15   1   70.59   13.00
   3 -15   1   92.79   13.40
   3 -15   1  109.19   14.30
   3 -15   1   91.19   14.20
  -3 -15  -1   94.09   14.90
   3  15   1   83.59   14.00
   3  15   1   89.49   15.80
  -3  15  -1   69.49   13.90
  -3  15  -1   79.89   14.20
   3  15   1  105.99   15.40
  -5 -15  -1   23.50    8.70
   5 -15   1    3.80    6.90
   5 -15   1   27.90   10.70
   5 -15   1   34.50   10.40
  -5 -15  -1   16.70    7.30
   5 -15   1   24.10    9.30
   5  15   1   12.10    8.00
   5  15   1   41.40   10.60
  -5  15  -1   20.30    9.40
   5  15   1   30.80   10.30
   7 -15   1    4.90    6.60
   7 -15   1    5.80    8.10
  -7 -15  -1   -4.60    6.00
   7 -15   1   -3.50    7.80
   7 -15   1    5.80    8.00
  -7  15  -1   -7.50    6.40
   7  15   1    4.10    7.10
   7  15   1    2.50    7.20
   7  15   1    3.30    5.70
   7  15   1    2.20    7.00
  -9 -15  -1   -2.30    6.20
   9 -15   1   11.50    8.20
   9 -15   1   10.40    8.40
   9 -15   1   13.60   10.20
   9 -15   1   -0.80   10.00
   9  15   1    3.90    7.90
   9  15   1    8.30    8.40
   9  15   1    3.30    8.40
 -11 -15  -1   20.30    8.20
  11 -15   1   14.80   10.10
  11 -15   1    0.00   11.00
  11  15   1   11.60    8.80
  11  15   1    2.40    7.40
  11  15   1   14.90   10.30
  13 -15   1   19.70   15.00
  13 -15   1    3.00   10.30
  13  15   1   12.80   10.30
  13  15   1   -0.20    8.80
  15 -15   1    0.70   13.70
  15 -15   1    5.50   11.90
  15  15   1   17.10   11.20
  15  15   1    6.80   10.00
  14 -16  -1   14.30   11.30
  14 -16  -1    4.70   12.30
  14 -16  -1   10.80    9.30
  14  16  -1    2.00   10.70
  14  16  -1   10.60   11.00
  14  16  -1   -2.00    9.50
  12 -16  -1   41.60   11.90
  12 -16  -1   25.80   14.80
  12 -16  -1   53.19   15.20
  12  16  -1   68.29   17.10
  12  16  -1   30.10   13.00
  12  16  -1   33.40   12.90
  10 -16  -1   97.79   18.90
  10 -16  -1  114.19   17.00
  10 -16  -1  110.79   18.40
  10 -16  -1   84.99   13.90
  10  16  -1  145.49   21.00
  10  16  -1   79.29   16.20
  10  16  -1   85.89   16.70
   8 -16  -1   27.70   10.70
  -8 -16   1   19.50    9.30
   8 -16  -1   -7.20    7.90
   8 -16  -1   15.90   11.30
   8 -16  -1    2.40    7.40
   8  16  -1   13.80   10.10
   8  16  -1   10.90    9.60
   8  16  -1   16.70    9.10
  -6 -16   1   20.40    8.70
   6 -16  -1   24.20    8.60
   6 -16  -1   15.30    9.50
  -6 -16   1   17.30    9.30
   6 -16  -1   16.40    9.50
   6 -16  -1   28.10    9.90
   6  16  -1   23.20   10.50
  -6  16   1   20.20    8.80
   6  16  -1   29.80   11.60
   6  16  -1   22.60    9.70
   4 -16  -1   73.69   13.00
   4 -16  -1   57.09   12.70
  -4 -16   1   39.70   10.30
   4 -16  -1   60.39   12.20
   4 -16  -1   42.90   12.10
  -4 -16   1   59.59   12.60
   4  16  -1   50.39   13.80
  -4  16   1   51.79   11.20
  -4  16   1   47.50   12.80
   4  16  -1   48.30   12.50
   2 -16  -1   53.89   11.30
   2 -16  -1   46.00   10.60
   2 -16  -1   49.30   13.20
  -2 -16   1   50.79   11.70
  -2 -16   1   39.80   10.80
   2 -16  -1   49.99   11.90
  -2  16   1   68.39   13.00
   2  16  -1   50.09   13.00
   2  16  -1   65.79   14.00
  -2  16   1   30.30   11.10
   0 -16  -1   -4.30    6.00
   0 -16   1   -0.70    6.70
   0 -16   1    1.40    7.80
   0 -16  -1    4.60    7.20
   0  16   1  -10.00    6.80
   0  16  -1   -6.20    6.90
   0  16  -1    8.20    8.60
   0  16   1   -5.00    7.20
   2 -16   1  117.49   17.10
   2 -16   1  146.69   18.00
  -2 -16  -1   97.19   15.50
  -2 -16  -1  125.79   16.50
   2 -16   1  126.49   16.70
   2 -16   1  140.99   16.60
  -2  16  -1  113.29   18.40
  -2  16  -1  153.28   19.60
   2  16   1  195.18   21.30
   2  16   1  137.19   19.50
  -4 -16  -1   44.40   11.80
   4 -16   1   69.09   12.90
   4 -16   1   31.80   11.10
  -4 -16  -1   49.50   11.20
   4 -16   1   63.29   12.50
   4 -16   1   66.99   13.10
  -4  16  -1   30.40    9.90
   4  16   1   32.30   10.70
   4  16   1   73.09   14.40
   4  16   1   43.70   12.10
   6 -16   1    1.50    9.30
   6 -16   1    1.00    7.00
   6 -16   1   -1.50    8.10
  -6 -16  -1    9.50    8.00
   6 -16   1   -0.10    7.30
   6  16   1   -6.20    7.10
   6  16   1    3.80    8.40
  -6  16  -1    0.20    7.10
   6  16   1   -9.70    6.40
   8 -16   1    0.40    8.60
   8 -16   1   16.30   10.30
  -8 -16  -1    9.60    8.00
   8 -16   1   10.40    8.70
   8 -16   1   25.60   12.50
  -8  16  -1   21.50    9.40
   8  16   1   16.30   10.30
   8  16   1   33.20   11.10
   8  16   1   17.00   11.40
  10 -16   1   86.59   15.30
  10 -16   1   89.89   18.00
  10 -16   1   86.09   16.10
  10 -16   1   94.39   19.50
 -10 -16  -1   91.89   16.60
  10  16   1   67.79   15.70
  10  16   1  102.69   18.40
  10  16   1  106.79   17.90
  12 -16   1   12.30   14.00
  12 -16   1   17.00   10.50
  12 -16   1   14.60   12.40
  12  16   1   29.10   13.30
  12  16   1   31.40   12.20
  14 -16   1   13.90   10.40
  14 -16   1   47.00   15.60
  14 -16   1   13.20   11.90
  14  16   1   12.40   12.50
  14  16   1   26.70   12.70
  13 -17  -1   20.50   12.00
  13 -17  -1   20.30   14.50
  13 -17  -1    9.30    9.20
  13  17  -1   -5.00    9.40
  13  17  -1    4.00   11.70
  13  17  -1   19.80   12.50
  11 -17  -1   10.60    9.00
  11 -17  -1   14.90   10.50
  11 -17  -1   18.30   12.00
  11  17  -1   18.40   12.40
  11  17  -1   11.50   11.00
  11  17  -1   21.30   12.60
   9 -17  -1   42.60   13.30
   9 -17  -1   48.60   11.90
   9 -17  -1   66.59   14.50
  -9 -17   1   56.39   13.60
   9 -17  -1   70.69   15.60
   9  17  -1   69.49   16.10
   9  17  -1   59.89   15.30
   9  17  -1   76.49   15.30
   7 -17  -1   56.89   12.90
   7 -17  -1   37.30   12.10
   7 -17  -1   41.30   11.70
   7 -17  -1   49.50   13.60
  -7 -17   1   57.99   13.60
   7  17  -1   57.29   15.40
   7  17  -1   31.70   12.40
   5 -17  -1  178.78   20.90
  -5 -17   1  142.99   19.60
  -5 -17   1  147.19   18.40
   5 -17  -1  151.08   18.50
   5 -17  -1  182.38   23.30
   5 -17  -1  176.08   20.50
   5  17  -1  149.09   22.70
  -5  17   1  147.29   21.60
   5  17  -1  155.78   20.90
  -5  17   1  159.58   18.30
   3 -17  -1    7.10    7.50
  -3 -17   1   10.00    8.50
  -3 -17   1    6.20    7.70
   3 -17  -1    9.50    8.90
   3 -17  -1    0.00    7.20
   3 -17  -1    5.50    6.80
  -3  17   1   -1.90    7.20
   3  17  -1    3.60    9.70
   3  17  -1    3.50    9.30
  -3  17   1    4.00    8.60
  -1 -17   1   41.80   11.50
  -1 -17   1   24.00   10.10
   1 -17  -1   34.00   10.60
   1 -17  -1   25.30    9.90
  -1  17   1   38.00   12.00
   1  17  -1   31.70   12.20
  -1  17   1   12.10    9.40
   1  17  -1   20.90   11.80
   1 -17   1   -7.60    7.30
  -1 -17  -1    5.10    7.60
  -1 -17  -1   -5.50    6.20
   1 -17   1   -4.60    7.30
   1  17   1    1.20    9.10
  -1  17  -1    1.00    8.60
   1  17   1   -4.00    9.40
  -1  17  -1  -14.70    6.70
   3 -17   1   -2.40    8.60
   3 -17   1   10.30    7.40
  -3 -17  -1    3.20    7.20
   3 -17   1    2.10    8.60
  -3 -17  -1   -3.80    5.90
  -3  17  -1   10.20    9.20
  -3  17  -1   12.80    9.40
   3  17   1   13.40    9.70
   3  17   1    7.40   10.40
   5 -17   1   29.20   11.40
   5 -17   1   16.20    9.00
   5 -17   1   22.50   10.20
   5 -17   1    5.40    7.80
  -5 -17  -1   25.20    9.70
  -5  17  -1   33.20   11.00
   5  17   1   32.50   11.60
   5  17   1   41.40   12.90
   7 -17   1    2.20    9.70
  -7 -17  -1   -7.40    6.60
   7 -17   1    0.10    7.10
   7 -17   1   12.30   10.00
   7 -17   1   10.20   10.20
  -7  17  -1    4.50    8.10
   7  17   1   13.00    9.90
   7  17   1   -6.70    8.10
   9 -17   1   24.80   10.10
   9 -17   1   43.20   12.90
   9 -17   1   35.60   14.00
  -9 -17  -1   27.10   10.40
   9 -17   1   42.50   12.30
   9  17   1   52.99   15.20
   9  17   1   44.50   12.70
 -11 -17  -1   40.40   12.60
  11 -17   1   25.20   11.30
  11 -17   1   23.10   11.60
  11 -17   1   37.80   14.80
  11  17   1   32.10   12.60
  11  17   1   24.70   13.30
  13 -17   1   36.40   16.20
  13 -17   1   12.50   11.20
  13 -17   1   14.50   12.10
  13  17   1   34.80   15.20
  13  17   1   28.70   13.50
  12 -18  -1   13.10   10.30
  12 -18  -1   30.70   13.50
  12 -18  -1   21.10   13.80
  12  18  -1   18.80   12.20
  12  18  -1    8.10   11.90
  12  18  -1   10.30    9.60
  10 -18  -1    0.90   10.90
  10 -18  -1   21.30   11.50
  10 -18  -1   -3.20   16.20
  10 -18  -1   -4.30    8.30
  10  18  -1   -3.60    9.80
  10  18  -1   -2.00   10.00
   8 -18  -1   22.60   11.20
  -8 -18   1    6.30    7.80
   8 -18  -1    0.30    8.10
   8 -18  -1   20.60   11.40
   8 -18  -1   -2.30    8.30
   8  18  -1   -0.10    9.50
   8  18  -1  -11.60    8.90
   6 -18  -1    1.70    7.60
   6 -18  -1   -0.10    9.20
   6 -18  -1    1.70    8.60
  -6 -18   1    2.60    7.20
   6 -18  -1   -5.90    7.90
   6  18  -1    6.70   10.80
   6  18  -1   -6.10    9.00
  -4 -18   1   43.00   12.00
   4 -18  -1   20.50    9.70
   4 -18  -1   44.30   13.00
   4 -18  -1   11.90   11.00
  -4 -18   1   26.90   10.50
   4 -18  -1   46.70   14.30
   4  18  -1   31.60   13.00
   4  18  -1   27.60   12.60
  -4  18   1   34.30   12.70
  -2 -18   1   21.10   10.00
   2 -18  -1   18.90   10.40
  -2 -18   1   17.90   10.00
   2 -18  -1    6.50    8.80
   2  18  -1   18.70   11.70
   2  18  -1   16.80   12.30
  -2  18   1   14.80   10.60
  -2  18   1   12.40    9.20
   0 -18   1    9.70    8.40
   0 -18  -1   -2.30    7.00
   0 -18  -1   -1.20    7.50
   0 -18   1    5.70    7.90
   0  18   1   -5.00    9.40
   0  18  -1   -9.90    8.60
   0  18   1   -6.30    8.20
   0  18  -1   17.10   11.00
   2 -18   1   21.60   11.80
   2 -18   1   20.50   10.80
  -2 -18  -1   29.80    9.90
  -2 -18  -1   23.20    9.80
   2  18   1   25.20   12.20
   2  18   1   28.20   12.60
  -2  18  -1   34.00   11.30
  -2  18  -1   20.00   10.50
   4 -18   1   54.29   15.40
  -4 -18  -1   60.39   18.30
   4 -18   1   83.29   14.70
   4 -18   1   52.99   13.10
  -4 -18  -1   35.00   11.40
   4  18   1   71.99   16.30
   4  18   1   55.59   15.60
  -4  18  -1   37.10   12.60
  -6 -18  -1    4.20    7.80
   6 -18   1   13.10    8.70
   6 -18   1   -4.60    7.70
   6 -18   1   -3.80    8.30
   6 -18   1   13.90   10.50
   6  18   1   -1.40    8.90
   6  18   1    1.60    9.70
  -6  18  -1   -1.40    8.30
   8 -18   1   54.69   13.80
   8 -18   1   61.29   14.70
   8 -18   1   44.30   15.50
  -8 -18  -1   42.60   13.50
   8  18   1   65.19   17.20
   8  18   1   68.79   16.00
  -8  18  -1   17.40   10.50
  10 -18   1   17.20   10.40
 -10 -18  -1   19.30    9.80
  10 -18   1    7.60    8.60
  10 -18   1   16.00   12.90
  10  18   1   22.20   11.70
  10  18   1   30.80   12.40
  12 -18   1   23.90   15.60
  12 -18   1   -7.50   10.80
  12 -18   1    3.50    9.20
  12  18   1   10.80   11.00
  12  18   1   17.10   12.60
  11 -19  -1   -3.10   11.80
  11 -19  -1   -0.50    9.60
  11 -19  -1   10.40   10.60
  11  19  -1    4.40   11.60
  11  19  -1    3.90   12.00
   9 -19  -1   51.69   14.70
   9 -19  -1   54.09   14.00
   9 -19  -1   42.90   16.00
  -9 -19   1   39.10   13.50
   9 -19  -1   31.40   12.50
   9  19  -1   64.69   17.40
   9  19  -1   57.19   17.90
   7 -19  -1    1.60    8.60
   7 -19  -1   -3.50    8.50
   7 -19  -1  -11.60    9.10
   7 -19  -1   -0.70    9.50
  -7 -19   1    0.60    8.50
   7  19  -1    9.40   11.80
   7  19  -1    8.80   11.20
   5 -19  -1   70.09   15.70
   5 -19  -1  141.39   22.40
  -5 -19   1   42.10   13.90
   5 -19  -1  117.39   17.70
  -5 -19   1   80.99   15.40
   5  19  -1  118.09   21.90
   5  19  -1   56.89   16.60
   3 -19  -1   -4.90    7.00
  -3 -19   1    5.50    8.60
   3 -19  -1   -4.90    7.90
  -3 -19   1   21.50   10.60
  -3  19   1   10.60   10.50
   3  19  -1    7.40   11.30
   3  19  -1   15.60   12.70
  -1 -19   1   96.69   17.50
   1 -19  -1   94.79   17.30
   1 -19  -1  103.99   17.30
  -1 -19   1   99.89   17.80
   1  19  -1  159.08   22.50
   1  19  -1  139.89   23.90
  -1  19   1  134.39   22.30
   1 -19   1   -9.10    7.20
  -1 -19  -1   -3.20    6.80
  -1 -19  -1   -0.90    7.90
   1 -19   1   -1.80    8.70
   1  19   1   -0.50    9.40
  -1  19  -1   -8.20    9.70
   1  19   1   -4.30    9.10
  -1  19  -1   10.00   10.10
  -3 -19  -1   68.49   14.00
  -3 -19  -1   53.09   12.90
   3 -19   1   47.00   14.60
   3 -19   1   67.89   14.80
   3  19   1   62.79   16.40
   3  19   1   79.39   19.20
  -3  19  -1   74.09   15.60
   5 -19   1   19.50   11.20
   5 -19   1   10.90   10.50
   5 -19   1   18.40   12.90
  -5 -19  -1   16.90   10.10
   5  19   1   -0.70   10.20
   5  19   1   31.60   14.10
  -5  19  -1   28.60   11.80
   7 -19   1   43.40   13.00
   7 -19   1    1.40   11.50
   7 -19   1   32.90   12.60
  -7 -19  -1   57.89   14.00
  -7  19  -1   21.30   10.90
   7  19   1   11.20   10.90
   7  19   1   34.50   14.30
   9 -19   1   36.20   12.30
   9 -19   1   36.30   13.10
   9 -19   1   14.90   10.70
   9 -19   1   26.30   14.60
  -9 -19  -1   52.99   14.20
   9  19   1   22.10   14.00
   9  19   1   55.69   15.90
 -11 -19  -1    1.90    7.90
  11 -19   1    4.20   12.60
  11 -19   1   19.30   13.60
  11 -19   1   17.40   11.20
  11  19   1   14.60   12.90
  11  19   1    1.60   11.30
  10  20  -1    3.80   12.70
   8 -20  -1   19.90   10.80
   8 -20  -1   -0.80   10.50
   8 -20  -1   10.80   12.50
  -8 -20   1    8.70    9.10
   8 -20  -1    7.20   11.20
   8  20  -1   -4.10   10.90
   8  20  -1    2.30   13.00
   6 -20  -1   -3.00    9.50
   6 -20  -1   13.60   15.50
   6 -20  -1    0.90    9.90
  -6 -20   1    9.50    9.20
   6  20  -1    4.20   10.80
   6  20  -1    0.10   11.50
  -4 -20   1   17.60   10.90
  -4 -20   1   24.80   10.80
   4 -20  -1   32.90   12.80
   4 -20  -1    6.80    9.30
   4  20  -1   32.60   15.30
   4  20  -1    8.80   11.80
  -2 -20   1   56.39   14.00
   2 -20  -1   30.50   12.60
  -2 -20   1   36.00   12.50
   2 -20  -1   29.30   12.40
   2  20  -1   35.50   14.80
  -2  20   1   48.50   16.00
   2  20  -1   45.60   15.90
   0 -20  -1   -4.20    7.40
   0 -20   1    8.00    9.70
   0 -20   1   -6.20    7.90
   0 -20  -1    3.80    8.40
   0  20   1    2.50   10.10
   0  20  -1    3.70   11.00
   0  20  -1   -5.10    9.10
  -2 -20  -1   37.60   12.50
  -2 -20  -1   33.40   11.60
   2 -20   1   33.90   12.70
   2 -20   1   56.69   14.50
  -2  20  -1   29.50   14.30
   2  20   1   37.80   15.30
  -2  20  -1   55.49   15.60
  -4 -20  -1   17.20   10.60
   4 -20   1   69.99   15.00
   4 -20   1   60.19   15.70
  -4  20  -1   57.59   14.00
   4  20   1   54.69   17.60
   4  20   1   76.89   18.60
  -6 -20  -1   22.80   10.40
   6 -20   1    0.60    9.30
   6 -20   1  -13.80   11.00
   6  20   1  -13.90   10.60
  -6  20  -1  -12.00   13.80
   6  20   1    2.00   10.60
   8 -20   1   58.59   15.90
   8 -20   1   63.59   18.40
  -8 -20  -1   60.39   14.90
   8 -20   1   56.59   14.10
   8  20   1   61.69   17.00
   8  20   1   38.10   15.00
   7 -21  -1   -6.50   10.90
   7 -21  -1    5.20   10.60
  -7 -21   1   18.60   10.30
   7  21  -1  -31.50   10.70
   7  21  -1   -7.40   11.20
   5 -21  -1    2.20   10.80
  -5 -21   1   20.50   10.50
   5 -21  -1   20.30   12.60
   5  21  -1   12.80   13.30
   5  21  -1   23.10   15.30
   3 -21  -1    4.30   10.20
  -3 -21   1    5.30    9.70
  -3 -21   1  -12.90    7.40
   3 -21  -1   -0.90    8.70
  -3  21   1    5.10   10.70
   3  21  -1   -3.20   12.30
   3  21  -1   -0.10   10.40
  -1 -21   1   18.10   10.60
   1 -21  -1   11.40   10.40
   1 -21  -1   12.60   11.50
  -1 -21   1   14.10   11.50
   1  21  -1   49.40   15.90
  -1  21   1   28.70   14.30
   1  21  -1   16.60   13.30
   1 -21   1    1.20    9.90
  -1 -21  -1    2.40    8.80
  -1 -21  -1   -3.30    8.60
   1 -21   1   -1.00    9.50
  -1  21  -1    0.50    9.80
   1  21   1   -4.80   10.10
  -1  21  -1   -5.40   10.60
  -3 -21  -1   -4.40    8.60
   3 -21   1   14.70   11.80
   3 -21   1   -4.00    8.90
   3  21   1   11.80   11.70
  -3  21  -1    9.40   11.60
   5 -21   1    5.10   12.00
  -5 -21  -1   -9.70    6.90
   5 -21   1   -2.60   10.10
   5  21   1    6.30   11.20
   7  21   1    3.20   10.80
  -2 -22   1   -2.70    9.60
   2 -22  -1   -1.30    8.80
  -2 -22   1   -4.40    9.90
   2 -22  -1    8.40   11.80
   2  22  -1  -10.00   11.70
   2  22  -1    3.70   12.10
  -2  22   1   -0.50    9.60
   0 -22   1  -11.60    9.10
   0 -22   1   -7.60    9.70
   0 -22  -1    5.60   10.50
   0 -22  -1   -1.70   10.30
   0  22  -1    4.00   10.60
   0  22   1   -5.90   10.80
   0  22  -1    2.50   19.30
  -2 -22  -1    2.00   10.10
   2 -22   1    1.10   11.10
   2 -22   1   -1.50   10.40
   2  22   1   -6.90   10.10
  22   0  -2   60.19   15.60
  20   0  -2   15.70    9.10
  20   0  -2    1.60    7.80
  18   0  -2    7.50    6.90
  18   0  -2    3.30    6.60
  16   0  -2    6.10    6.20
  16   0  -2    4.90    6.20
  16   0  -2   11.10    7.40
  14   0  -2  943.51   42.30
  14   0  -2 1019.50   44.30
  12   0  -2  724.73   37.90
  10   0  -2 2914.81  108.69
   8   0  -2 1345.97   53.49
   6   0  -2  164.28   10.70
  -4   0   2  171.58    7.40
   2   0  -2  116.79    6.10
   2   0  -2  118.49    7.60
  -2   0   2  129.29    6.10
  -2   0   2  120.59    7.00
   2   0  -2  104.79    5.60
  -2   0   2  124.79    6.40
   2   0  -2  117.69    7.90
   0   0  -2 5232.08  181.18
   0   0   2 5194.48  179.08
   0   0  -2 5367.96  178.98
   0   0  -2 5237.08  178.98
   0   0   2 5306.17  178.88
   0   0   2 5282.87  179.78
   0   0   2 5617.74  179.98
   0   0  -2 5474.25  180.38
   2   0   2 7589.44  259.77
  -2   0  -2 7774.22  260.97
  -2   0  -2 7804.02  259.87
   2   0   2 7587.24  258.17
  -2   0  -2 7857.71  257.57
   2   0   2 7765.02  259.37
  -2   0  -2 7603.04  258.77
   2   0   2 7889.11  259.97
  -4   0  -2  833.92   31.50
  -4   0  -2  804.92   33.00
   4   0   2  797.72   30.20
   4   0   2  808.72   31.30
   4   0   2  839.72   29.40
   4   0   2  797.52   31.60
   4   0   2  846.52   31.60
  -6   0  -2 9449.96  321.87
   6   0   2 9772.72  319.07
   6   0   2 9831.32  321.57
   6   0   2 8801.02  321.77
   6   0   2 9396.56  322.27
   6   0   2 9999.00  320.47
   8   0   2   70.39    7.10
   8   0   2   60.89    5.60
   8   0   2   51.29    6.30
   8   0   2   62.79    8.40
   8   0   2   79.59    9.00
  10   0   2  253.97   13.30
  10   0   2  208.28   13.00
  10   0   2  243.48   15.80
  10   0   2  256.77   16.30
  10   0   2  255.17   12.30
  12   0   2  116.39    9.70
  12   0   2  140.19   14.70
  12   0   2  157.28   15.80
  14   0   2   81.89   12.70
  14   0   2   85.39   12.50
  16   0   2    3.90    7.40
  16   0   2   12.60    8.60
  16   0   2   -5.80    6.30
  18   0   2   55.49   13.20
  18   0   2   45.50   14.30
  20   0   2   63.69   16.00
  20   0   2   47.50   15.50
  21  -1  -2   68.59   15.10
  21  -1  -2   53.19   13.50
  21   1  -2   63.29   14.50
  19  -1  -2   33.40   10.70
  19  -1  -2   21.20    9.60
  19   1  -2   44.00   10.80
  19   1  -2   58.89   13.40
  17  -1  -2   98.09   15.60
  17  -1  -2   62.59   11.80
  17   1  -2   62.79   12.40
  17   1  -2   65.89   11.60
  15  -1  -2   43.40    9.20
  15  -1  -2   51.99   11.30
  15  -1  -2   49.99    9.80
  15   1  -2   57.89   10.00
  15   1  -2   27.10    8.60
  15   1  -2   72.99   11.70
  13   1  -2   64.09   10.00
  13   1  -2   68.49   10.90
  13   1  -2   63.89    9.50
  11   1  -2  278.47   15.50
   9  -1  -2  136.29   12.40
   9   1  -2  135.09   12.30
  -7  -1   2 1177.48   40.20
  -5  -1   2    1.80    1.10
   5   1  -2    2.20    2.10
  -5   1   2    2.10    0.90
  -3  -1   2  524.75   19.00
  -3  -1   2  521.25   19.50
   3  -1  -2  502.25   20.60
   3  -1  -2  492.85   20.20
   3  -1  -2  495.05   18.00
   3   1  -2  508.45   19.50
   3   1  -2  505.75   18.40
  -3   1   2  514.65   18.60
   3   1  -2  524.95   21.30
   3   1  -2  484.65   18.20
  -1  -1   2  521.75   19.90
   1  -1  -2  524.25   18.00
  -1  -1   2  500.15   19.90
  -1  -1   2  505.95   19.80
  -1  -1   2  519.25   18.40
   1  -1  -2  496.15   20.60
   1  -1  -2  497.65   20.50
   1  -1  -2  524.45   19.00
   1   1  -2  536.55   20.10
  -1   1   2  532.15   19.40
   1   1  -2  522.35   20.40
  -1   1   2  529.35   19.70
   1   1  -2  494.35   19.10
   1   1  -2  510.25   21.50
  -1   1   2  533.15   18.50
  -1   1   2  517.65   20.00
  -1  -1  -2    5.50    2.70
  -1  -1  -2    6.60    3.00
   1  -1   2   -0.50    1.80
   1  -1   2    3.30    2.20
  -1  -1  -2    0.80    1.50
   1  -1   2    3.20    2.10
  -1  -1  -2    1.10    1.60
   1  -1   2   -0.80    2.20
   1   1   2    2.10    2.00
   1   1   2   -1.30    1.60
  -1   1  -2    0.20    2.20
   1   1   2    0.80    2.30
  -1   1  -2    1.60    1.70
  -1   1  -2   -0.20    2.20
  -1   1  -2   -0.30    2.80
   1   1   2   -0.30    2.00
   3  -1   2  830.02   31.90
   3  -1   2  822.42   32.60
  -3  -1  -2  860.31   33.60
  -3  -1  -2  841.22   32.80
  -3  -1  -2  871.91   30.30
   3  -1   2  881.21   32.50
   3  -1   2  846.92   31.30
  -3   1  -2  841.12   33.60
   3   1   2  879.01   32.10
   3   1   2  895.11   32.50
  -3   1  -2  858.31   31.60
   3   1   2  844.52   32.00
  -5  -1  -2  206.08    8.90
  -5  -1  -2  219.58   12.10
   5  -1   2  200.98   11.50
   5  -1   2  223.18   10.50
   5  -1   2  213.08   10.40
   5  -1   2  216.58   11.30
   5  -1   2  197.28   11.90
   5   1   2  213.68    8.30
   5   1   2  224.28   11.50
   5   1   2  242.28   10.70
  -5   1  -2  237.78   13.50
   5   1   2  200.78   11.20
   5   1   2  206.78   11.30
  -5   1  -2  210.38   10.90
   7  -1   2  146.49   11.00
   7  -1   2  144.69    8.80
   7  -1   2  136.99   10.20
   7  -1   2  150.48    9.60
  -7  -1  -2  150.68   10.60
   7  -1   2  145.19    8.60
   7   1   2  146.09    9.40
   7   1   2  147.59    6.70
   7   1   2  140.19    9.90
   7   1   2  154.78   10.30
   7   1   2  151.78    8.70
   9  -1   2   18.20    4.30
   9  -1   2   13.30    4.10
   9  -1   2   16.40    5.90
   9  -1   2   12.90    3.80
   9  -1   2   15.30    5.80
   9   1   2   22.10    6.00
   9   1   2   17.40    4.10
   9   1   2   16.00    4.30
   9   1   2   10.50    2.60
   9   1   2   17.40    5.40
  11  -1   2  102.59    8.60
  11  -1   2   69.49   10.30
  11  -1   2   91.99    9.20
  11  -1   2   89.79   11.70
  11   1   2  117.99   12.20
  11   1   2  100.39   11.80
  11   1   2   93.29    9.30
  13  -1   2  247.38   18.80
  13  -1   2  297.07   20.20
  13   1   2  274.47   18.10
  13   1   2  284.97   18.80
  13   1   2  243.98   18.10
  13   1   2  260.87   20.40
  15  -1   2  145.89   18.10
  15  -1   2  122.99   16.10
  15   1   2  149.59   17.10
  15   1   2  113.49   15.20
  15   1   2  143.39   18.90
  17  -1   2  134.39   19.70
  17  -1   2  128.69   18.50
  17  -1   2  153.48   19.50
  17   1   2  106.79   17.70
  17   1   2  148.09   19.00
  19  -1   2   87.59   16.60
  19  -1   2   51.59   15.60
  19   1   2   84.99   18.10
  19   1   2   82.49   16.30
  21  -1   2   32.40   13.30
  21  -1   2   43.20   15.20
  21   1   2   43.00   14.60
  21   1   2   32.40   12.90
  22  -2  -2   -1.50    8.60
  22  -2  -2  -11.20    8.60
  22   2  -2    1.10    8.10
  22   2  -2   -3.00    7.30
  20  -2  -2   11.60    9.20
  20  -2  -2   10.50    9.20
  20   2  -2   16.10    9.70
  20   2  -2   30.60   11.70
  18  -2  -2   40.00   11.60
  18  -2  -2   42.60   11.60
  18   2  -2   38.60   11.20
  18   2  -2   35.60    9.20
  16  -2  -2    5.00    6.50
  16  -2  -2  -10.20    5.30
  16  -2  -2    2.20    6.30
  16   2  -2    3.10    6.30
  16   2  -2   -0.90    5.20
  14  -2  -2   71.59   11.00
  14  -2  -2   58.09   11.20
  14   2  -2   64.99   10.00
  14   2  -2   62.59   10.60
  14   2  -2   51.49    8.90
  12   2  -2   39.80    7.10
  12   2  -2   51.39    8.20
  12   2  -2   63.09   10.00
  10   2  -2  152.58   10.10
  10   2  -2  152.18   12.00
   8   2  -2  522.15   23.40
   8   2  -2  534.35   21.50
   6   2  -2 1790.92   66.39
   6   2  -2 1899.31   62.99
   6   2  -2 1846.32   65.69
   4  -2  -2  261.17   11.80
   4  -2  -2  247.38   12.40
   4   2  -2  265.27   11.40
  -4   2   2  257.77   10.50
   4   2  -2  263.77   12.40
   4   2  -2  251.07   10.40
   2  -2  -2 4893.61  161.98
  -2  -2   2 4879.11  162.48
   2  -2  -2 4774.32  163.18
  -2  -2   2 4789.02  163.28
   2  -2  -2 4813.92  162.98
   2  -2  -2 4853.11  163.78
   2   2  -2 4810.62  164.58
   2   2  -2 4906.51  161.78
  -2   2   2 4812.62  162.88
  -2   2   2 4805.52  162.88
  -2   2   2 4860.61  162.48
   2   2  -2 4699.33  163.08
   2   2  -2 4803.82  162.08
   0  -2   2  613.44   24.40
   0  -2   2  655.93   24.90
   0  -2  -2  627.04   23.70
   0  -2  -2  682.23   24.70
   0  -2  -2  652.73   24.20
   0  -2   2  623.54   24.50
   0  -2  -2  638.84   25.20
   0  -2   2  618.64   22.90
   0   2   2  668.13   24.20
   0   2   2  625.14   24.10
   0   2  -2  629.64   24.20
   0   2   2  641.94   23.80
   0   2  -2  634.54   26.30
   0   2  -2  641.84   23.90
   0   2   2  652.53   24.50
   0   2  -2  643.94   25.60
   2  -2   2  597.34   23.40
   2  -2   2  561.44   22.30
  -2  -2  -2  592.54   24.10
  -2  -2  -2  582.94   22.30
   2  -2   2  556.94   23.50
  -2  -2  -2  599.14   23.90
  -2  -2  -2  591.64   22.30
   2  -2   2  601.04   23.00
   2   2   2  591.74   22.40
   2   2   2  575.34   22.60
  -2   2  -2  576.84   22.20
   2   2   2  562.64   22.80
   2   2   2  594.54   23.30
  -2   2  -2  571.94   23.60
  -2   2  -2  581.14   24.30
  -2   2  -2  609.24   22.10
   4  -2   2  205.58   12.00
  -4  -2  -2  214.58    9.80
   4  -2   2  225.18   11.40
  -4  -2  -2  225.88   12.30
   4  -2   2  205.68   11.10
   4  -2   2  213.38   10.40
   4  -2   2  211.58   11.00
  -4   2  -2  214.08    9.90
   4   2   2  219.28   11.30
   4   2   2  205.98   10.90
  -4   2  -2  203.68   12.30
   4   2   2  231.98   10.80
   4   2   2  207.78   11.50
   6  -2   2   86.29    6.30
  -6  -2  -2   71.59    8.50
  -6  -2  -2   77.29    5.30
   6  -2   2   66.29    8.00
   6  -2   2   70.39    7.60
   6  -2   2   76.29    7.40
   6  -2   2   71.09    7.00
   6   2   2   60.99    6.50
  -6   2  -2   74.19    9.20
   6   2   2   79.49    8.40
   6   2   2   65.49    7.60
   6   2   2   85.19    7.90
   6   2   2   82.29    7.50
  -6   2  -2   69.99    6.40
   8  -2   2   -2.10    4.30
   8  -2   2    3.00    3.10
   8  -2   2    3.10    4.20
   8  -2   2    0.80    2.50
   8  -2   2    3.50    3.60
   8   2   2   -1.30    4.30
   8   2   2   -0.50    2.70
   8   2   2   -0.90    3.10
   8   2   2    1.10    3.20
   8   2   2    0.80    4.00
  10  -2   2  112.69    8.70
  10  -2   2  105.29   10.10
  10  -2   2  103.29   12.50
  10  -2   2   76.79   10.80
  10  -2   2  104.59   10.40
  10   2   2  102.99   10.00
  10   2   2   96.89   10.40
  10   2   2   97.89   11.30
  10   2   2   97.29   12.50
  12  -2   2   15.60    5.70
  12  -2   2   21.30    7.40
  12  -2   2   22.70    5.30
  12  -2   2   21.90    8.10
  12   2   2   23.50    8.20
  12   2   2   26.80    5.90
  12   2   2   12.50    6.20
  12   2   2   29.50    7.80
  14  -2   2   25.80    8.90
  14  -2   2   37.10   10.20
  14   2   2   15.30    6.80
  14   2   2   27.30    9.50
  14   2   2   44.30   10.10
  16  -2   2   39.90   12.50
  16  -2   2   42.40   11.40
  16   2   2   25.20    9.80
  16   2   2   38.70   11.70
  18  -2   2   -9.90    7.30
  18  -2   2   11.50    9.30
  18   2   2    3.60    8.50
  18   2   2    1.30    7.70
  20  -2   2   -1.90    9.90
  20  -2   2    7.20   10.50
  20   2   2    2.50    9.20
  20   2   2   -6.80    8.10
  21  -3  -2    8.50    9.00
  21  -3  -2   -3.10    8.30
  21   3  -2   -5.70    7.30
  21   3  -2   -2.20    7.60
  19  -3  -2   13.80    9.90
  19  -3  -2   11.50    9.80
  19   3  -2   14.80    8.60
  19   3  -2    7.20    8.10
  17  -3  -2   -9.10    6.40
  17  -3  -2    4.20    7.10
  17  -3  -2   -4.30    6.20
  17   3  -2   -0.60    6.60
  17   3  -2    8.10    6.70
  17   3  -2   -1.00    5.40
  15  -3  -2   54.09   12.00
  15  -3  -2   74.89   10.30
  15  -3  -2   76.69   12.10
  15   3  -2   73.19   10.30
  15   3  -2   68.09   12.20
  13  -3  -2   42.40    8.70
  13  -3  -2   30.10    6.90
  13   3  -2   42.80    9.00
  13   3  -2   42.40    5.30
  13   3  -2   54.19    8.20
  13   3  -2   56.79    8.40
  11   3  -2   27.70    6.70
  11   3  -2   24.10    4.10
  11   3  -2   32.60    6.00
  11   3  -2   30.30    4.10
   9   3  -2    2.80    2.80
   9   3  -2    0.00    3.30
   9   3  -2    0.50    2.10
   9   3  -2    9.30    4.50
   9   3  -2    1.30    1.70
   7   3  -2    2.40    1.60
   7   3  -2   -4.40    2.20
   7   3  -2    4.60    2.10
   7   3  -2   -4.00    2.40
   7   3  -2   -0.70    1.60
   5  -3  -2    0.30    2.20
   5  -3  -2    1.50    2.20
   5   3  -2    0.60    1.30
  -5   3   2    1.20    1.40
   5   3  -2   -0.60    1.10
   5   3  -2   -0.30    2.00
   5   3  -2    0.30    1.50
   5   3  -2    1.70    2.40
   3  -3  -2   -0.30    1.40
  -3  -3   2    0.10    2.00
   3  -3  -2    1.70    2.20
  -3  -3   2    0.80    1.60
   3  -3  -2   -1.50    1.70
   3  -3  -2   -0.30    2.00
  -3   3   2    0.20    1.60
   3   3  -2   -1.20    1.70
  -3   3   2    0.20    2.40
   3   3  -2    0.50    2.20
   3   3  -2   -1.40    1.50
   3   3  -2    1.20    2.40
  -1  -3   2   36.00    4.60
   1  -3  -2   44.20    3.90
   1  -3  -2   41.00    4.30
   1  -3  -2   59.39    5.70
   1  -3  -2   56.89    6.30
  -1  -3   2   46.90    4.70
   1   3  -2   42.30    5.50
  -1   3   2   51.99    5.20
  -1   3   2   44.50    4.90
   1   3  -2   37.40    5.00
   1   3  -2   43.40    4.70
  -1   3   2   46.00    2.70
  -1   3   2   51.49    5.20
   1   3  -2   36.70    4.40
  -1  -3  -2   58.49    5.80
  -1  -3  -2   58.99    5.30
  -1  -3  -2   56.49    5.60
   1  -3   2   62.99    6.20
   1  -3   2   47.10    5.70
   1  -3   2   48.70    4.10
  -1  -3  -2   53.29    6.30
   1  -3   2   53.19    5.80
   1   3   2   54.09    5.00
  -1   3  -2   54.39    7.00
  -1   3  -2   51.19    6.60
   1   3   2   55.69    5.60
  -1   3  -2   52.99    4.10
   1   3   2   57.09    5.30
  -1   3  -2   45.70    4.60
   1   3   2   53.39    5.80
  -3  -3  -2    3.80    1.20
   3  -3   2    1.20    2.50
  -3  -3  -2    7.50    2.30
  -3  -3  -2    0.70    2.60
  -3  -3  -2    8.50    2.70
   3  -3   2    3.50    1.60
   3  -3   2    6.70    3.10
   3  -3   2    2.90    2.90
   3   3   2    1.10    2.40
   3   3   2    5.80    2.80
   3   3   2    2.30    1.90
  -3   3  -2    0.10    1.00
  -3   3  -2    7.90    3.60
  -3   3  -2    6.50    3.50
   3   3   2   -2.10    2.10
  -3   3  -2    8.20    2.00
   5  -3   2  147.49    9.40
  -5  -3  -2  149.19   10.50
   5  -3   2  142.29    9.50
   5  -3   2  137.99   10.30
  -5  -3  -2  139.69    8.10
   5  -3   2  143.99    8.60
   5   3   2  150.88    9.40
  -5   3  -2  141.19    7.20
  -5   3  -2  129.49    9.90
   5   3   2  137.09    9.80
   5   3   2  157.88    9.50
   5   3   2  143.49    8.30
  -7  -3  -2  146.79   11.60
   7  -3   2  162.38    9.70
   7  -3   2  163.78   10.90
   7  -3   2  166.38   12.50
   7  -3   2  164.18   10.40
  -7  -3  -2  166.78    9.10
   7   3   2  162.58    9.60
   7   3   2  147.99   11.50
   7   3   2  157.98   10.40
   7   3   2  160.08    9.60
   7   3   2  149.99   10.50
  -7   3  -2  166.58   12.40
   9  -3   2   85.19    9.80
   9  -3   2  103.99   11.10
   9  -3   2   88.29    9.10
   9  -3   2   73.69   10.80
   9  -3   2   87.09    8.60
   9   3   2   96.79   10.70
   9   3   2  100.59    9.30
   9   3   2   90.99   10.90
   9   3   2   84.99    9.20
   9   3   2   91.49   11.60
  11  -3   2  181.28   16.80
  11  -3   2  166.88   16.80
  11  -3   2  164.38   11.40
  11  -3   2  179.48   13.10
  11   3   2  186.98   12.50
  11   3   2  173.68   17.90
  11   3   2  166.88   15.40
  11   3   2  156.38   11.60
  13  -3   2    5.00    7.20
  13  -3   2   -0.90    6.10
  13  -3   2    2.30    5.50
  13   3   2   -1.20    5.40
  13   3   2   -1.90    3.90
  13   3   2   -2.30    5.30
  13   3   2   -7.90    4.00
  15  -3   2   30.10   10.50
  15  -3   2   26.20    9.40
  15   3   2   34.60   10.10
  15   3   2   13.90    7.30
  17  -3   2   -1.00    9.70
  17  -3   2    4.10    9.30
  17   3   2   -6.40    7.30
  17   3   2    9.50    8.20
  19  -3   2   16.20   11.00
  19  -3   2    0.10   10.00
  19   3   2   -3.60    8.10
  19   3   2    3.80    9.40
  21  -3   2   29.40   13.80
  21  -3   2   14.50   12.20
  21   3   2    9.00   10.30
  21   3   2   15.30   11.60
  22  -4  -2   32.80   13.30
  22  -4  -2   31.80   13.10
  22   4  -2   61.79   15.60
  22   4  -2   51.99   14.30
  20  -4  -2   36.60   11.90
  20  -4  -2   53.19   14.50
  20   4  -2   43.80   13.10
  20   4  -2   35.60   12.80
  18  -4  -2   35.70   11.90
  18  -4  -2   29.30   11.50
  18   4  -2   33.80   11.30
  18   4  -2   35.80   11.10
  16  -4  -2  260.47   20.70
  16  -4  -2  290.27   23.20
  16   4  -2  241.18   21.10
  16   4  -2  296.57   22.60
  16   4  -2  287.07   18.40
  14  -4  -2  230.08   18.00
  14  -4  -2  240.48   16.00
  14  -4  -2  248.58   19.70
  14   4  -2  247.18   18.80
  14   4  -2  243.48   15.60
  14   4  -2  225.98   18.60
  12  -4  -2  102.59   11.20
  12  -4  -2  137.89   14.30
  12   4  -2  117.49    8.10
  12   4  -2  137.79   10.20
  12   4  -2   98.49   12.60
  12   4  -2  119.39   13.90
  12   4  -2  129.49    9.90
  10  -4  -2  156.08   11.60
  10   4  -2  167.68    9.10
  10   4  -2  137.79    9.30
  10   4  -2  162.88    9.80
  10   4  -2  161.08   12.40
  10   4  -2  169.68   15.40
   8  -4  -2 2675.83   95.49
   8  -4  -2 2709.53   96.19
   8   4  -2 2581.84   97.29
   8   4  -2 2625.54   96.39
   8   4  -2 2730.93   93.79
   8   4  -2 2734.43   93.29
   8   4  -2 2800.42   92.99
   6  -4  -2  864.61   34.00
   6  -4  -2  874.31   33.30
   6   4  -2  860.41   33.60
   6   4  -2  880.91   30.40
   6   4  -2  832.92   32.10
   6   4  -2  860.91   34.80
   6   4  -2  846.22   32.00
  -6   4   2  823.72   31.40
   4  -4  -2 1323.67   46.80
  -4  -4   2 1317.67   48.30
   4  -4  -2 1322.97   46.00
   4  -4  -2 1311.37   48.10
  -4  -4   2 1355.46   45.90
   4  -4  -2 1328.87   48.90
   4   4  -2 1293.07   47.40
   4   4  -2 1283.37   47.90
   4   4  -2 1314.87   44.40
   4   4  -2 1347.17   49.20
  -4   4   2 1309.57   47.20
   2  -4  -2  714.83   28.80
  -2  -4   2  712.93   28.50
  -2  -4   2  724.53   27.10
   2  -4  -2  783.82   26.10
   2  -4  -2  751.52   27.60
  -2  -4   2  710.03   28.70
   2  -4  -2  726.83   28.60
   2   4  -2  716.53   28.00
   2   4  -2  735.33   29.80
  -2   4   2  731.83   26.20
   2   4  -2  727.33   29.20
  -2   4   2  719.13   29.20
  -2   4   2  747.63   28.60
   2   4  -2  721.33   28.10
  -2   4   2  752.12   28.40
   0  -4  -2 3796.82  124.69
   0  -4  -2 3669.43  126.69
   0  -4  -2 3699.33  125.09
   0  -4   2 3607.94  125.19
   0  -4  -2 3657.93  126.29
   0  -4   2 3558.84  125.59
   0  -4   2 3568.64  126.39
   0   4   2 3721.63  125.99
   0   4  -2 3679.63  127.69
   0   4   2 3643.24  126.09
   0   4   2 3758.72  123.69
   0   4  -2 3627.04  125.49
   0   4  -2 3701.63  127.59
   0   4   2 3661.93  125.49
   0   4  -2 3551.94  126.09
  -2  -4  -2   -0.70    1.50
  -2  -4  -2    1.40    2.70
   2  -4   2    6.50    2.40
   2  -4   2   -1.90    2.60
   2  -4   2   -1.60    2.70
  -2  -4  -2   -2.30    1.90
   2  -4   2   -2.90    2.40
  -2  -4  -2   -0.20    2.80
  -2   4  -2   -1.40    1.80
   2   4   2   -1.10    2.30
  -2   4  -2    0.90    1.60
   2   4   2    0.30    2.50
  -2   4  -2   -1.00    3.00
   2   4   2    1.70    1.90
   2   4   2   -0.50    2.50
  -2   4  -2   -1.90    3.30
   4  -4   2   37.50    5.90
   4  -4   2   53.09    6.80
   4  -4   2   54.09    4.60
  -4  -4  -2   41.80    6.90
  -4  -4  -2   46.50    2.90
   4  -4   2   32.20    5.90
  -4  -4  -2   58.19    6.00
  -4  -4  -2   59.99    6.40
   4   4   2   48.60    6.10
  -4   4  -2   36.50    6.00
  -4   4  -2   45.50    7.10
   4   4   2   53.39    5.10
   4   4   2   58.59    7.30
   4   4   2   44.00    5.90
   6  -4   2  725.23   33.10
   6  -4   2  796.42   32.10
   6  -4   2  789.72   31.70
   6  -4   2  801.22   30.80
   6  -4   2  746.03   27.40
  -6  -4  -2  757.12   29.90
  -6  -4  -2  699.33   32.80
   6   4   2  784.02   29.10
  -6   4  -2  774.12   32.70
   6   4   2  788.22   31.70
   6   4   2  735.13   32.40
   6   4   2  747.83   30.90
   8  -4   2  807.32   33.50
  -8  -4  -2  806.82   31.60
   8  -4   2  808.22   28.40
  -8  -4  -2  812.32   36.10
   8  -4   2  829.32   34.40
   8  -4   2  771.02   36.10
   8  -4   2  822.52   32.50
   8   4   2  772.72   33.30
   8   4   2  778.72   32.40
   8   4   2  762.72   35.50
   8   4   2  807.82   33.60
   8   4   2  830.82   31.50
  10  -4   2   38.90    6.70
  10  -4   2   49.50    9.00
  10  -4   2   33.60    7.60
  10  -4   2   35.30    9.10
  10   4   2   40.90    8.00
  10   4   2   48.20    7.40
  10   4   2   53.29    6.90
  10   4   2   42.30    8.50
  12  -4   2  505.85   24.70
  12  -4   2  525.95   29.20
  12  -4   2  520.95   30.10
  12  -4   2  543.85   27.00
  12   4   2  565.74   24.90
  12   4   2  554.14   27.40
  12   4   2  533.35   30.30
  12   4   2  517.75   25.60
  14  -4   2   31.60   10.50
  14  -4   2   32.10   10.70
  14   4   2   36.50   10.80
  14   4   2   54.29   10.30
  16  -4   2    8.40    8.60
  16  -4   2    6.00    8.80
  16   4   2   31.70    9.80
  16   4   2    5.40    8.10
  18  -4   2  126.19   21.20
  18  -4   2   77.69   16.30
  18   4   2  147.99   20.40
  18   4   2  115.49   17.50
  20  -4   2   16.30   12.00
  20  -4   2   51.19   16.10
  20   4   2   29.50   11.60
  20   4   2   28.90   12.30
  21  -5  -2   45.80   14.30
  21  -5  -2   34.00   14.20
  21   5  -2   29.10   11.30
  21   5  -2   41.40   12.90
  19  -5  -2  -11.00    6.40
  19  -5  -2    3.20    8.20
  19   5  -2    2.90    7.60
  19   5  -2    5.60    8.50
  17  -5  -2   36.80   11.90
  17  -5  -2   49.20   12.60
  17   5  -2   26.10   10.40
  17   5  -2   34.70   10.80
  15  -5  -2   15.20    6.00
  15  -5  -2    6.70    7.60
  15  -5  -2   15.20    7.90
  15   5  -2   17.30    8.50
  15   5  -2   27.20    7.20
  15   5  -2   10.80    6.80
  13  -5  -2  107.69   14.00
  13  -5  -2   88.39   10.70
  13  -5  -2   95.09   11.50
  13   5  -2   93.89   10.00
  13   5  -2   66.29   11.80
  13   5  -2   89.89   13.10
  11  -5  -2   50.89    7.60
  11  -5  -2   50.39    8.00
  11  -5  -2   42.20    8.30
  11   5  -2   58.59    7.00
  11   5  -2   53.39    7.90
  11   5  -2   41.90    8.50
  11   5  -2   52.99    9.40
   9  -5  -2  174.38   12.50
   9  -5  -2  149.19   12.90
   9  -5  -2  172.88   11.40
   9   5  -2  179.18   13.60
   9   5  -2  182.08   11.00
   9   5  -2  190.98    9.90
   9   5  -2  203.58   10.70
   9   5  -2  204.48    8.80
   9   5  -2  166.98   12.80
   7  -5  -2  886.51   37.90
   7  -5  -2  904.71   36.90
   7  -5  -2  897.31   35.50
   7   5  -2  916.31   36.80
   7   5  -2  921.71   32.90
   7   5  -2  869.71   37.60
   7   5  -2  976.10   35.60
   7   5  -2  938.71   35.10
   5  -5  -2   17.20    3.90
   5  -5  -2   19.10    2.50
  -5  -5   2   16.30    4.00
   5  -5  -2   16.70    4.20
   5   5  -2   18.70    3.90
   5   5  -2   20.40    2.30
  -5   5   2   21.30    3.80
   5   5  -2   20.10    4.90
   5   5  -2   18.10    4.40
   3  -5  -2  383.26   17.70
  -3  -5   2  407.36   18.30
  -3  -5   2  412.76   16.00
   3  -5  -2  394.96   17.10
   3  -5  -2  392.56   18.40
  -3  -5   2  427.86   18.80
   3   5  -2  379.76   17.80
  -3   5   2  380.56   17.50
  -3   5   2  411.26   16.20
   3   5  -2  412.66   17.80
  -3   5   2  400.16   19.50
   3   5  -2  424.46   19.10
   3   5  -2  416.66   19.60
  -1  -5   2  831.52   32.70
   1  -5  -2  857.91   32.10
  -1  -5   2  823.82   33.40
   1  -5  -2  859.41   33.20
   1  -5  -2  855.01   33.50
   1  -5  -2  869.71   32.80
  -1  -5   2  847.02   31.90
  -1   5   2  846.32   32.90
   1   5  -2  842.12   34.00
  -1   5   2  780.42   32.30
   1   5  -2  853.01   32.50
  -1   5   2  838.22   33.40
  -1   5   2  867.21   30.80
   1   5  -2  843.52   33.30
   1   5  -2  849.91   34.00
  -1  -5  -2   81.49    8.40
  -1  -5  -2   90.19    8.90
   1  -5   2   79.29    6.20
   1  -5   2   69.19    7.30
  -1  -5  -2   76.79    5.80
   1  -5   2   58.09    7.10
  -1  -5  -2   72.49    5.80
  -1   5  -2   73.89    7.90
  -1   5  -2   95.89    9.90
  -1   5  -2   81.59    8.70
   1   5   2   79.09    7.20
   1   5   2   76.49    5.50
  -1   5  -2   65.09    7.20
   1   5   2   74.29    7.30
   1   5   2   64.89    7.40
  -3  -5  -2  276.57   14.10
  -3  -5  -2  270.37   15.10
   3  -5   2  250.97   14.70
  -3  -5  -2  279.47   11.80
   3  -5   2  251.87   12.30
  -3  -5  -2  296.37   13.30
   3  -5   2  248.68   14.50
  -3   5  -2  237.68   15.00
  -3   5  -2  291.17   13.30
   3   5   2  264.67   13.20
   3   5   2  243.18   13.90
  -3   5  -2  266.97   14.30
   3   5   2  254.07   14.10
  -5  -5  -2  234.28   13.20
   5  -5   2  261.57   14.70
   5  -5   2  249.38   14.80
  -5  -5  -2  243.68   15.30
   5  -5   2  246.08   11.50
   5  -5   2  221.68   14.80
  -5   5  -2  259.97   14.60
   5   5   2  248.98   13.30
   5   5   2  260.67   11.50
  -5   5  -2  240.08   15.40
   5   5   2  259.77   14.30
   5   5   2  247.38   14.60
  -7  -5  -2   43.50    8.30
  -7  -5  -2   50.09    6.50
   7  -5   2   51.09    8.00
   7  -5   2   44.30    6.40
   7  -5   2   36.40    4.40
   7  -5   2   49.60    7.40
   7  -5   2   48.10    8.70
   7   5   2   32.50    5.90
   7   5   2   35.10    7.60
   7   5   2   47.20    5.10
  -7   5  -2   52.99    8.30
   7   5   2   40.20    6.70
   9  -5   2   -0.20    3.60
   9  -5   2    5.00    3.20
   9  -5   2    0.20    5.90
   9  -5   2    3.70    5.30
  -9  -5  -2    8.50    3.70
   9   5   2    8.80    5.90
   9   5   2    1.70    3.10
   9   5   2    2.10    4.40
   9   5   2    8.60    4.20
  11  -5   2    5.20    6.70
  11  -5   2   -1.60    5.30
  11  -5   2    3.70    4.50
  11  -5   2    3.70    6.00
  11   5   2   16.50    5.90
  11   5   2    3.90    4.20
  11   5   2   -2.60    4.90
  11   5   2   -1.90    5.10
  13  -5   2  163.98   19.80
  13  -5   2  122.69   16.30
  13  -5   2  168.48   16.70
  13   5   2  158.18   12.90
  13   5   2  124.89   17.50
  13   5   2  177.28   17.00
  15  -5   2   43.40   11.50
  15  -5   2   57.19   14.50
  15   5   2   52.89   12.70
  15   5   2   41.60   10.10
  17  -5   2   33.60   12.10
  17  -5   2   48.30   14.00
  17   5   2   33.70   12.50
  17   5   2   43.00   11.80
  19  -5   2   53.79   17.00
  19  -5   2   45.20   14.90
  19   5   2   72.59   16.50
  19   5   2   55.19   13.80
  21  -5   2   13.70   12.30
  21   5   2   -4.00    9.30
  20  -6  -2   15.90   10.10
  20  -6  -2    5.80    9.80
  20   6  -2   11.20    9.40
  20   6  -2    4.10    8.10
  18  -6  -2   -6.00    7.40
  18  -6  -2   11.90    9.80
  18   6  -2   -1.50    6.60
  18   6  -2   -3.50    7.10
  16  -6  -2   41.40   12.30
  16  -6  -2   54.19   12.40
  16   6  -2   35.80   10.40
  16   6  -2   33.70   11.40
  14  -6  -2   92.09   14.20
  14  -6  -2   63.59   13.10
  14  -6  -2   84.69   11.50
  14   6  -2   71.99   12.90
  14   6  -2   69.59   12.30
  12  -6  -2   90.19    9.80
  12  -6  -2   83.29   10.60
  12  -6  -2   71.29   11.40
  12   6  -2   65.29   11.10
  12   6  -2   78.89   11.70
  12   6  -2  102.79    9.50
  10  -6  -2  487.15   22.80
  10  -6  -2  483.35   24.30
  10  -6  -2  535.05   27.20
  10   6  -2  491.85   25.50
  10   6  -2  498.45   26.60
  10   6  -2  531.35   21.30
   8  -6  -2   84.49    9.40
   8  -6  -2   84.69   10.80
   8  -6  -2   90.69    8.50
   8   6  -2   96.19    6.30
   8   6  -2   80.59   10.00
   8   6  -2  102.69   11.00
   8   6  -2   99.89    7.80
   8   6  -2  104.69    9.50
   6  -6  -2  254.07   14.30
  -6  -6   2  246.08   13.30
   6  -6  -2  232.38   12.50
   6  -6  -2  233.48   14.80
   6  -6  -2  232.68    9.70
   6   6  -2  238.88   14.10
  -6   6   2  243.78   12.60
   6   6  -2  229.58   14.50
   6   6  -2  238.58   13.20
   6   6  -2  253.07   10.20
  -4  -6   2   54.29    6.50
   4  -6  -2   64.29    7.70
   4  -6  -2   60.29    6.60
   4  -6  -2   60.59    7.60
  -4  -6   2   62.89    6.40
  -4  -6   2   54.79    4.00
   4  -6  -2   52.19    5.90
  -4  -6   2   62.99    7.80
   4   6  -2   54.29    7.20
  -4   6   2   72.79    6.30
   4   6  -2   54.79    7.00
  -4   6   2   54.49    7.90
  -4   6   2   56.59    6.60
   4   6  -2   60.09    6.70
   2  -6  -2  575.84   23.70
   2  -6  -2  558.74   24.90
   2  -6  -2  597.44   24.30
  -2  -6   2  586.54   22.60
  -2  -6   2  594.24   24.90
  -2  -6   2  592.14   25.10
   2  -6  -2  559.44   24.60
  -2   6   2  561.44   25.60
  -2   6   2  594.44   22.90
   2   6  -2  552.14   25.20
   2   6  -2  554.04   25.30
   2   6  -2  548.65   23.90
   2   6  -2  567.94   24.70
  -2   6   2  561.94   24.20
  -2   6   2  546.85   24.20
   0  -6  -2    3.60    3.20
   0  -6   2    1.40    2.80
   0  -6  -2    0.90    2.50
   0  -6   2   -1.40    3.10
   0  -6  -2    6.00    3.70
   0  -6  -2    2.80    2.50
   0  -6   2   -1.60    2.50
   0   6   2    4.60    3.00
   0   6   2    4.50    2.90
   0   6   2    4.80    3.60
   0   6  -2    1.80    2.40
   0   6  -2   -0.50    3.50
   0   6  -2   -0.80    3.00
   0   6  -2    0.70    3.00
   0   6   2    0.70    2.10
  -2  -6  -2 1212.18   46.80
   2  -6   2 1185.98   46.10
  -2  -6  -2 1207.28   44.50
  -2  -6  -2 1162.68   43.70
   2  -6   2 1215.28   44.50
  -2  -6  -2 1152.88   45.90
   2  -6   2 1127.99   46.30
   2   6   2 1180.38   44.60
  -2   6  -2 1225.78   46.40
  -2   6  -2 1231.68   48.10
   2   6   2 1224.28   44.20
  -2   6  -2 1151.58   46.90
   2   6   2 1173.78   46.10
  -2   6  -2 1176.58   44.60
   2   6   2 1229.78   46.30
   4  -6   2   95.79    8.30
   4  -6   2   74.39    9.20
  -4  -6  -2   86.39    5.80
   4  -6   2   77.49    9.00
  -4  -6  -2  105.69   11.30
  -4  -6  -2   99.69    8.80
   4  -6   2   70.79    9.10
  -4  -6  -2   92.19    9.40
   4   6   2   92.99    8.80
  -4   6  -2  108.19   11.70
   4   6   2   82.09    8.00
   4   6   2   66.39    8.00
   4   6   2   98.79   10.30
  -4   6  -2   71.99    8.50
   6  -6   2 1236.08   51.09
  -6  -6  -2 1229.38   51.09
  -6  -6  -2 1198.58   52.89
   6  -6   2 1242.68   45.60
  -6  -6  -2 1265.97   48.10
   6  -6   2 1294.27   49.90
   6  -6   2 1220.28   49.90
   6   6   2 1309.87   49.80
  -6   6  -2 1262.57   48.80
  -6   6  -2 1239.28   51.09
   6   6   2 1244.18   47.90
   6   6   2 1216.28   49.80
   6   6   2 1273.47   44.60
   8  -6   2  392.06   20.40
   8  -6   2  347.27   21.00
  -8  -6  -2  385.96   18.90
   8  -6   2  386.56   16.40
   8  -6   2  327.77   21.80
  -8  -6  -2  408.66   23.00
   8   6   2  359.06   21.40
   8   6   2  384.86   20.40
  -8   6  -2  345.17   20.00
   8   6   2  364.26   19.30
   8   6   2  392.26   16.00
  10  -6   2   73.39   11.20
  10  -6   2   70.89   12.60
 -10  -6  -2   72.19    8.60
  10  -6   2   79.99   10.00
  10   6   2   81.49   10.40
  10   6   2   77.49   12.20
  10   6   2   82.69   10.50
  12  -6   2    9.20    7.70
  12  -6   2   19.10    8.70
  12  -6   2   25.00    8.80
  12  -6   2   25.40    6.80
  12   6   2   19.80    6.40
  12   6   2   26.80    8.90
  12   6   2   34.60    7.70
  14  -6   2   12.90    8.90
  14  -6   2    5.00    7.50
  14  -6   2   -0.50    6.70
  14   6   2   -7.70    5.40
  14   6   2    4.70    7.70
  16  -6   2    0.60    9.10
  16  -6   2    3.50    8.50
  16   6   2    4.30    7.30
  16   6   2   -2.70    7.80
  18  -6   2   11.70   11.00
  18  -6   2   17.00   11.00
  18   6   2   19.00    9.90
  18   6   2    4.20    8.50
  20  -6   2  -16.00    9.00
  20  -6   2   18.60   12.90
  20   6   2    8.50    9.80
  20   6   2   -1.40    9.90
  21  -7  -2   17.00   11.90
  21  -7  -2   19.30   11.80
  21   7  -2   -1.80    8.20
  21   7  -2   40.70   14.80
  19  -7  -2   67.59   15.40
  19   7  -2   62.99   15.80
  19   7  -2   78.39   17.00
  17  -7  -2   27.30   11.70
  17  -7  -2   27.40   11.10
  17   7  -2   24.60    9.90
  17   7  -2   -1.80    6.80
  15  -7  -2  153.48   20.60
  15  -7  -2  166.58   19.70
  15   7  -2  146.89   18.80
  15   7  -2  169.28   19.30
  13  -7  -2    1.10    6.80
  13  -7  -2    2.30    5.80
  13   7  -2   14.20    7.30
  13   7  -2    1.20    6.40
  11  -7  -2  133.29   10.90
  11  -7  -2  170.68   15.20
  11  -7  -2  123.79   15.40
  11   7  -2  141.39   15.50
  11   7  -2  168.48   14.30
  11   7  -2  165.28    9.90
   9  -7  -2    9.30    5.30
   9  -7  -2   10.10    3.80
   9  -7  -2    6.20    5.90
   9   7  -2   20.80    6.50
   9   7  -2   10.90    3.50
   9   7  -2    7.50    5.90
   7  -7  -2  301.37   17.40
   7  -7  -2  318.27   15.50
   7  -7  -2  347.67   19.40
  -7  -7   2  307.67   16.30
   7   7  -2  306.77   16.70
   7   7  -2  297.97   18.30
   7   7  -2  315.17   13.20
   7   7  -2  315.97   18.00
  -5  -7   2   53.79    8.00
   5  -7  -2   54.69    6.40
   5  -7  -2   38.00    5.90
   5  -7  -2   39.80    6.90
   5  -7  -2   42.00    7.20
  -5  -7   2   50.99    6.90
  -5  -7   2   45.50    3.10
  -5   7   2   45.60    6.10
   5   7  -2   54.09    7.30
   5   7  -2   38.70    6.80
  -5   7   2   41.60    6.40
   5   7  -2   48.30    7.40
  -5   7   2   40.10    8.10
   5   7  -2   58.09    4.60
   3  -7  -2  286.27   14.60
  -3  -7   2  300.47   14.60
   3  -7  -2  300.27   14.70
  -3  -7   2  277.37   12.50
   3  -7  -2  274.37   15.90
  -3  -7   2  289.47   15.90
   3  -7  -2  267.07   15.50
  -3  -7   2  264.67   15.30
   3   7  -2  272.77   16.00
   3   7  -2  289.97   16.30
   3   7  -2  281.47   15.00
  -3   7   2  297.07   13.90
  -3   7   2  260.07   14.80
  -3   7   2  288.67   17.10
   3   7  -2  267.67   15.40
  -1  -7   2  287.17   15.80
   1  -7  -2  315.87   16.10
  -1  -7   2  307.87   14.80
   1  -7  -2  329.77   17.10
  -1  -7   2  324.87   17.00
   1  -7  -2  298.97   15.90
   1  -7  -2  318.57   15.50
  -1   7   2  295.37   16.00
   1   7  -2  310.87   15.70
   1   7  -2  275.27   16.30
  -1   7   2  300.07   14.20
   1   7  -2  314.27   16.70
  -1   7   2  284.47   15.20
   1   7  -2  297.97   16.90
  -1   7   2  303.17   16.90
   1  -7   2   -0.90    2.90
  -1  -7  -2    3.80    3.90
  -1  -7  -2    4.90    2.80
  -1  -7  -2    0.50    2.80
  -1  -7  -2    2.40    3.40
   1  -7   2    0.80    3.70
   1  -7   2   -2.30    3.00
  -1   7  -2    9.10    4.40
   1   7   2    0.80    2.40
  -1   7  -2   -0.10    2.60
  -1   7  -2    1.80    3.90
   1   7   2    1.00    2.70
   1   7   2    2.80    3.20
   1   7   2    0.10    3.30
  -1   7  -2   -1.40    3.60
  -3  -7  -2  104.69    7.50
  -3  -7  -2   88.39   10.00
   3  -7   2  104.99   11.10
  -3  -7  -2   99.39    7.90
   3  -7   2  100.39    9.20
  -3  -7  -2  116.99   11.20
   3  -7   2   88.69   10.00
   3   7   2  109.99    9.80
   3   7   2   84.39    8.20
  -3   7  -2   89.79    9.50
  -3   7  -2   79.89   10.60
   3   7   2   99.19   10.80
  -3   7  -2   98.89    9.40
   3   7   2  105.39   11.40
  -5  -7  -2   68.69    7.60
  -5  -7  -2   47.30    8.60
   5  -7   2   73.39    7.60
   5  -7   2   47.40    8.30
  -5  -7  -2   61.39    8.70
  -5  -7  -2   63.19    5.50
   5  -7   2   59.69    8.40
   5  -7   2   56.39    9.10
   5   7   2   50.89    8.50
  -5   7  -2   54.99    7.60
   5   7   2   55.09    7.80
  -5   7  -2   56.19    9.00
   5   7   2   57.89    8.70
   5   7   2   54.39    7.30
  -7  -7  -2  305.47   19.30
   7  -7   2  292.27   17.60
  -7  -7  -2  280.17   16.10
   7  -7   2  283.57   19.10
   7  -7   2  294.67   14.40
   7  -7   2  290.47   18.60
  -7   7  -2  261.97   18.60
   7   7   2  288.87   16.00
   7   7   2  242.98   17.20
  -7   7  -2  266.47   16.10
   7   7   2  253.07   16.50
   7   7   2  285.97   17.20
   9  -7   2  215.78   16.60
   9  -7   2  182.28   18.60
   9  -7   2  212.28   15.10
  -9  -7  -2  192.28   13.40
   9  -7   2  214.08   13.10
   9   7   2  208.18   16.10
   9   7   2  206.38   14.90
   9   7   2  182.98   13.40
  11  -7   2  362.26   21.20
  11  -7   2  343.07   24.80
  11  -7   2  389.66   23.90
  11   7   2  354.96   23.60
  11   7   2  385.96   21.80
  11   7   2  375.56   21.10
  13  -7   2   90.79   14.90
  13  -7   2  122.79   15.70
  13  -7   2  123.09   17.80
  13   7   2  122.19   13.90
  13   7   2  119.79   14.40
  13   7   2  119.49   17.70
  15  -7   2   98.19   15.70
  15  -7   2  162.38   19.90
  15  -7   2  150.58   20.70
  15   7   2  122.29   15.80
  15   7   2  166.58   22.10
  17  -7   2   61.49   15.80
  17  -7   2   53.39   15.50
  17   7   2   73.79   16.50
  17   7   2   49.20   12.60
  17   7   2   66.49   15.30
  19  -7   2   24.30   12.60
  19  -7   2    2.10   12.50
  19   7   2   13.80    9.80
  19   7   2   18.90   12.00
  20  -8  -2   93.49   19.20
  20  -8  -2   87.99   18.40
  20   8  -2   84.59   17.80
  20   8  -2   95.69   19.20
  18  -8  -2   38.20   12.70
  18  -8  -2   12.70   11.10
  18   8  -2    5.90   10.20
  18   8  -2   12.20    9.30
  16  -8  -2  123.29   18.90
  16  -8  -2  134.99   20.10
  16   8  -2  127.49   18.60
  16   8  -2  140.79   19.90
  14  -8  -2    8.10    6.80
  14  -8  -2    8.20    8.00
  14  -8  -2   10.30    8.40
  14   8  -2    1.50    7.10
  14   8  -2    3.70    7.00
  12  -8  -2    4.30    6.10
  12  -8  -2    8.40    6.80
  12   8  -2    6.30    6.20
  12   8  -2    3.00    5.90
  10  -8  -2   25.90    7.20
  10  -8  -2   26.80    8.30
  10   8  -2   22.90    7.50
  10   8  -2   25.30    7.70
  10   8  -2   21.60    4.80
   8  -8  -2   80.89   11.80
   8  -8  -2  112.49    8.40
  -8  -8   2  102.09   10.10
   8  -8  -2  107.19   11.90
   8   8  -2   85.59   11.70
   8   8  -2   97.29    6.50
   8   8  -2   80.29   10.90
   6  -8  -2 3649.44  126.39
  -6  -8   2 3687.73  130.89
   6  -8  -2 3541.05  131.29
  -6  -8   2 3660.43  128.19
   6  -8  -2 3589.64  129.79
   6  -8  -2 3750.82  128.19
  -6   8   2 3643.14  128.49
   6   8  -2 3639.44  130.89
   6   8  -2 3735.63  123.99
   6   8  -2 3668.83  129.09
   6   8  -2 3591.14  129.99
   4  -8  -2   56.59    6.90
   4  -8  -2   65.79    7.30
  -4  -8   2   47.30    7.20
   4  -8  -2   41.90    7.50
  -4  -8   2   53.19    7.00
  -4  -8   2   46.30    7.60
   4  -8  -2   48.40    7.90
  -4  -8   2   53.59    4.90
  -4   8   2   61.99    7.90
  -4   8   2   62.99    7.10
   4   8  -2   43.60    7.60
  -4   8   2   72.09   10.80
   4   8  -2   57.79    8.20
   4   8  -2   42.60    7.50
   4   8  -2   51.19    8.70
   2  -8  -2 5812.02  199.88
  -2  -8   2 5836.72  200.08
   2  -8  -2 5687.13  199.98
   2  -8  -2 5878.11  198.38
  -2  -8   2 6110.39  196.78
  -2  -8   2 5914.81  198.98
   2  -8  -2 5773.72  198.48
  -2  -8   2 5735.53  199.68
   2   8  -2 5576.14  199.98
   2   8  -2 5704.83  199.78
  -2   8   2 5765.72  197.48
  -2   8   2 5629.94  199.58
   2   8  -2 5816.72  198.98
  -2   8   2 5821.52  201.58
   2   8  -2 5662.93  200.68
   0  -8   2  163.98   11.50
   0  -8   2  158.78   10.60
   0  -8  -2  134.59   10.50
   0  -8   2  173.08   12.80
   0  -8  -2  162.38   10.60
   0  -8  -2  134.89   10.80
   0  -8  -2  154.68   12.00
   0   8   2  135.39   10.80
   0   8  -2  143.99   11.40
   0   8   2  133.49   11.50
   0   8   2  145.49    9.70
   0   8   2  135.49   10.10
   0   8  -2  177.28   11.20
   0   8  -2  157.98   12.90
   0   8  -2  145.29   12.00
   2  -8   2  567.44   27.60
   2  -8   2  591.84   26.60
  -2  -8  -2  574.24   27.00
  -2  -8  -2  571.04   24.90
  -2  -8  -2  543.85   24.80
  -2  -8  -2  556.44   26.90
   2  -8   2  606.34   25.90
   2   8   2  533.55   26.80
  -2   8  -2  644.74   26.80
   2   8   2  546.65   24.80
  -2   8  -2  543.65   28.00
   2   8   2  552.64   26.60
   2   8   2  583.14   24.90
  -2   8  -2  560.34   27.90
  -4  -8  -2   49.99    7.30
   4  -8   2   35.30    7.60
  -4  -8  -2   41.60    8.40
   4  -8   2   26.40    6.00
  -4  -8  -2   29.30    5.00
   4  -8   2   23.00    6.80
  -4  -8  -2   32.20    7.10
   4   8   2   47.40    8.60
   4   8   2   34.00    6.20
   4   8   2   58.19    8.80
  -4   8  -2   42.30    8.60
  -4   8  -2   29.70    6.10
   4   8   2   27.40    5.50
   6  -8   2  175.58   11.40
  -6  -8  -2  167.48   17.00
   6  -8   2  183.48   17.30
  -6  -8  -2  157.18    8.60
   6  -8   2  149.88   15.20
  -6  -8  -2  162.98   12.60
   6  -8   2  136.09   14.00
   6   8   2  182.28   13.30
  -6   8  -2  150.58   15.30
   6   8   2  166.98   16.10
  -6   8  -2  165.88   11.80
   6   8   2  153.98   11.40
   6   8   2  164.68   12.30
   8  -8   2  291.27   14.70
  -8  -8  -2  252.57   16.00
   8  -8   2  259.37   18.80
   8  -8   2  265.97   17.60
   8  -8   2  225.88   18.60
   8   8   2  267.87   15.90
  -8   8  -2  285.37   16.50
   8   8   2  265.47   18.40
   8   8   2  269.77   17.60
   8   8   2  244.78   16.90
  10  -8   2   41.10    8.90
  10  -8   2   52.49   10.50
 -10  -8  -2   39.30    7.40
  10  -8   2   44.50   10.40
  10   8   2   38.80    9.40
  10   8   2   43.10    9.60
  10   8   2   42.40    8.60
  10   8   2   44.70    8.30
  12  -8   2  461.95   26.20
  12  -8   2  532.05   29.70
  12  -8   2  416.86   29.90
  12   8   2  533.15   26.90
  12   8   2  523.25   30.10
  12   8   2  478.55   26.80
  12   8   2  516.25   30.80
  14  -8   2  118.29   17.70
  14  -8   2  127.39   17.70
  14  -8   2  119.79   17.70
  14   8   2  132.09   15.50
  14   8   2  128.59   17.70
  14   8   2  129.69   18.20
  16  -8   2   24.50   12.70
  16  -8   2   34.40   11.20
  16   8   2   42.10   12.40
  16   8   2   55.69   13.90
  16   8   2   41.00   10.90
  18  -8   2   84.99   18.30
  18  -8   2   72.99   16.60
  18   8   2   57.19   16.30
  18   8   2   31.10   11.90
  20  -8   2   -0.60   11.80
  20  -8   2   16.40   12.70
  20   8   2    5.60   11.00
  20   8   2   -0.30   10.90
  19  -9  -2  111.79   20.60
  19  -9  -2  115.09   21.00
  19   9  -2   85.49   16.90
  19   9  -2  149.09   22.80
  17  -9  -2   -9.40    7.50
  17  -9  -2   20.70   11.40
  17   9  -2    9.10    9.40
  17   9  -2    1.00    7.80
  15  -9  -2  306.17   28.50
  15  -9  -2  318.87   26.10
  15   9  -2  309.27   25.00
  15   9  -2  318.17   24.50
  13  -9  -2  127.29   18.10
  13  -9  -2  177.18   20.30
  13  -9  -2  180.88   17.50
  13   9  -2  155.78   18.00
  13   9  -2  156.88   18.40
  11  -9  -2  183.08   17.60
  11  -9  -2  164.38   18.40
  11   9  -2  174.78   18.80
  11   9  -2  180.98   19.20
  -9  -9   2  222.28   13.50
   9  -9  -2  197.78   19.50
   9  -9  -2  183.38   14.90
   9   9  -2  197.98   16.20
   9   9  -2  179.08   15.30
   7  -9  -2   62.59   10.00
   7  -9  -2   75.29    7.90
   7  -9  -2   93.69   11.80
   7  -9  -2   71.99    8.90
  -7  -9   2   68.69   10.50
  -7  -9   2   71.29    8.80
   7   9  -2   83.19    6.80
   7   9  -2   89.79   11.90
   7   9  -2   86.19   11.70
  -5  -9   2   24.60    5.90
   5  -9  -2   25.10    6.60
   5  -9  -2   21.50    4.90
  -5  -9   2    6.70    5.10
   5  -9  -2   10.90    4.90
   5  -9  -2   11.30    6.10
  -5  -9   2   31.30    3.10
   5   9  -2   19.50    6.90
   5   9  -2   19.90    6.50
  -5   9   2   15.90    7.00
  -5   9   2   10.00    4.60
  -5   9   2   15.30    5.10
   5   9  -2   17.30    6.10
  -3  -9   2   74.19    7.00
  -3  -9   2   53.49    7.90
   3  -9  -2   56.79    7.60
   3  -9  -2   64.19    9.50
  -3  -9   2   55.19    8.50
   3  -9  -2   60.69    9.10
  -3  -9   2   68.49    9.00
   3  -9  -2   76.29    8.90
  -3   9   2   72.99   11.20
  -3   9   2   70.29    8.10
  -3   9   2   72.69    9.10
   3   9  -2   50.49    8.70
   3   9  -2   51.39    8.50
   3   9  -2   73.59   10.00
   1  -9  -2  169.68   12.70
  -1  -9   2  183.38   13.30
   1  -9  -2  177.18   12.40
   1  -9  -2  179.88   12.20
   1  -9  -2  195.98   14.20
  -1  -9   2  194.68   14.20
  -1  -9   2  192.48   11.80
   1   9  -2  168.98   13.70
   1   9  -2  169.28   16.50
  -1   9   2  190.88   13.30
  -1   9   2  174.18   14.00
  -1   9   2  165.48   11.50
   1   9  -2  199.58   13.60
  -1   9   2  170.08   12.20
  -1  -9  -2  270.57   15.80
  -1  -9  -2  246.68   16.80
   1  -9   2  250.07   17.40
  -1  -9  -2  264.37   15.20
   1  -9   2  303.97   16.80
   1  -9   2  271.37   15.90
  -1  -9  -2  259.87   16.50
   1   9   2  289.67   15.30
   1   9   2  264.07   17.30
   1   9   2  258.47   15.20
  -1   9  -2  278.57   18.10
  -1   9  -2  258.47   18.20
   1   9   2  245.68   16.20
  -1   9  -2  282.77   17.00
   3  -9   2  123.89   13.30
  -3  -9  -2  146.39   14.10
   3  -9   2  109.29   11.40
   3  -9   2  118.49   13.50
  -3  -9  -2  148.89   10.40
  -3  -9  -2  144.69   10.50
  -3  -9  -2  118.79   12.80
  -3   9  -2  115.49   14.30
  -3   9  -2  137.79   14.80
   3   9   2  134.19   10.50
   3   9   2  122.89   11.40
   3   9   2  157.88   15.80
   3   9   2  147.59   12.20
  -3   9  -2  116.79   11.30
  -5  -9  -2  516.55   28.30
   5  -9   2  518.75   28.20
   5  -9   2  534.05   29.00
  -5  -9  -2  575.84   23.50
  -5  -9  -2  548.35   27.60
   5  -9   2  547.75   25.60
  -5  -9  -2  587.74   25.90
   5   9   2  547.55   25.30
  -5   9  -2  526.15   24.70
  -5   9  -2  519.75   28.60
   5   9   2  582.04   28.70
   5   9   2  573.04   26.40
   5   9   2  608.44   28.70
  -7  -9  -2  785.82   36.70
  -7  -9  -2  789.72   39.50
   7  -9   2  831.02   38.40
   7  -9   2  820.32   34.50
   7  -9   2  866.31   39.90
   7  -9   2  853.11   40.40
   7   9   2  867.51   35.70
   7   9   2  810.42   38.70
  -7   9  -2  824.52   39.80
   7   9   2  827.62   37.20
   7   9   2  881.31   38.80
  -7   9  -2  842.22   35.20
   9  -9   2   53.69   10.90
  -9  -9  -2   47.60    8.40
   9  -9   2   63.09   10.50
   9  -9   2   42.60   10.50
   9   9   2   58.99   10.30
   9   9   2   47.90    8.50
   9   9   2   45.20    9.30
   9   9   2   57.99   11.10
 -11  -9  -2  449.46   23.80
  11  -9   2  414.86   27.00
  11  -9   2  411.26   24.70
  11  -9   2  388.96   27.90
  11   9   2  429.46   23.70
  11   9   2  452.35   25.60
  11   9   2  453.65   27.20
  11   9   2  444.16   27.60
  13  -9   2   10.10    9.10
  13  -9   2    0.10    8.60
  13   9   2   15.00    9.20
  13   9   2    1.90    7.00
  13   9   2   -5.50    6.30
  13   9   2    3.90    5.70
  15  -9   2   13.00   11.80
  15  -9   2   32.90   12.90
  15  -9   2   34.10   13.00
  15   9   2   10.70    9.20
  15   9   2   31.30   11.80
  15   9   2   32.50   10.40
  17  -9   2   12.20   11.50
  17  -9   2    4.80   10.40
  17   9   2   29.60   11.90
  17   9   2   10.40   11.40
  19  -9   2   13.40   11.90
  19  -9   2    3.20   12.30
  19   9   2   12.80   11.20
  19   9   2    1.20   10.10
  20 -10  -2   14.50   11.50
  20  10  -2   -1.60    8.30
  20  10  -2   -1.30   11.20
  18 -10  -2   13.00   11.90
  18 -10  -2  -15.30   10.50
  18  10  -2    9.60    8.70
  18  10  -2   -6.70    9.50
  16 -10  -2   63.39   15.50
  16 -10  -2   27.40   11.70
  16  10  -2   28.30   10.70
  16  10  -2   77.09   16.90
  14 -10  -2   25.40   10.60
  14 -10  -2   30.20   10.10
  14 -10  -2   42.20   12.70
  14  10  -2   21.00    9.40
  14  10  -2   28.60   11.10
  12 -10  -2    6.40    7.60
  12 -10  -2   14.20    7.70
  12  10  -2   14.70    8.20
  12  10  -2    4.20    6.60
  10 -10  -2  142.69   17.60
  10 -10  -2  190.98   17.70
  10  10  -2  166.78   18.60
  10  10  -2  130.19   15.70
   8 -10  -2    5.10    5.90
   8 -10  -2    5.90    4.40
   8 -10  -2    1.30    5.50
  -8 -10   2    3.20    4.00
   8  10  -2   -2.00    5.10
   8  10  -2    6.10    5.70
   6 -10  -2  183.78   13.40
  -6 -10   2  177.58   14.60
  -6 -10   2  159.58   13.00
   6 -10  -2  204.28   16.30
   6 -10  -2  208.08   12.00
   6 -10  -2  192.08   17.30
   6  10  -2  176.18   15.10
  -6  10   2  186.78   12.80
   6  10  -2  184.28   15.10
   6  10  -2  164.28   16.70
  -4 -10   2  115.09   13.50
   4 -10  -2   92.59   12.30
  -4 -10   2   95.89   11.50
   4 -10  -2  114.79   12.50
  -4 -10   2  100.29    6.90
   4 -10  -2  101.49   11.00
  -4 -10   2  110.79   13.00
   4 -10  -2  104.09   10.10
   4  10  -2  108.99   13.00
  -4  10   2  106.59   11.60
  -4  10   2  122.99    9.90
   4  10  -2  106.79   12.70
  -4  10   2  122.09   14.60
   4  10  -2   98.69   12.40
  -2 -10   2   65.69    9.80
   2 -10  -2   82.49    9.80
  -2 -10   2   97.89    9.10
   2 -10  -2   68.39    9.50
  -2 -10   2   69.89    9.20
  -2 -10   2   60.79    9.60
   2 -10  -2   80.39   10.30
   2 -10  -2   66.69    9.70
   2  10  -2   74.89   10.30
  -2  10   2   73.49    8.90
   2  10  -2   70.49   10.50
  -2  10   2   77.39   11.40
   2  10  -2   69.39   10.80
  -2  10   2   88.59   11.00
   0 -10   2    9.40    5.00
   0 -10   2   11.70    5.90
   0 -10  -2    2.30    4.90
   0 -10  -2   11.00    4.60
   0 -10  -2   26.00    6.30
   0 -10   2   11.20    5.10
   0 -10   2    2.90    5.40
   0 -10  -2    6.90    5.00
   0  10  -2   16.30    6.20
   0  10  -2   12.30    6.60
   0  10   2    5.60    4.90
   0  10   2    5.50    4.70
   0  10   2   11.60    5.70
   0  10  -2    9.00    5.90
   0  10   2   18.40    6.80
   2 -10   2  759.12   35.50
  -2 -10  -2  746.03   34.30
   2 -10   2  722.43   33.70
  -2 -10  -2  744.23   34.80
   2 -10   2  728.93   33.10
  -2 -10  -2  756.12   32.40
  -2 -10  -2  746.93   32.70
  -2  10  -2  746.83   32.60
   2  10   2  758.82   32.20
   2  10   2  729.73   35.30
   2  10   2  737.63   34.60
   2  10   2  738.23   32.10
  -2  10  -2  723.73   35.80
  -2  10  -2  712.63   35.70
  -4 -10  -2   92.39   10.40
   4 -10   2   89.99   12.50
   4 -10   2   93.19   11.00
  -4 -10  -2   92.59   11.60
  -4 -10  -2  102.79   10.20
  -4 -10  -2  120.29   14.40
   4 -10   2   67.49   11.30
   4  10   2   80.99   10.90
   4  10   2   66.69   11.00
   4  10   2   88.99   10.60
   4  10   2  119.79   11.90
  -4  10  -2   96.49   10.00
  -4  10  -2   96.19   13.50
   6 -10   2  219.88   17.40
   6 -10   2  230.28   18.30
  -6 -10  -2  210.78   12.00
   6 -10   2  223.48   14.80
  -6 -10  -2  215.88   15.80
  -6 -10  -2  206.68   16.80
  -6  10  -2  185.88   18.40
  -6  10  -2  219.18   13.60
   6  10   2  206.68   14.80
   6  10   2  194.38   16.30
   6  10   2  232.08   14.40
   6  10   2  222.38   16.50
   8 -10   2  124.19   12.10
   8 -10   2   99.09   13.20
  -8 -10  -2  106.09   13.50
   8 -10   2  103.29   15.70
   8 -10   2   98.09   14.40
  -8  10  -2  121.49   15.70
   8  10   2  119.79   14.30
   8  10   2   99.69   11.50
   8  10   2  108.79   14.20
   8  10   2  111.19   14.90
 -10 -10  -2   10.30    5.70
  10 -10   2    0.80    7.40
  10 -10   2   24.90    7.90
  10 -10   2   23.70   10.00
  10  10   2   27.40    8.50
  10  10   2   15.20    6.90
  10  10   2    0.60    6.20
  10  10   2    4.90    5.50
  12 -10   2   63.19   14.50
  12 -10   2   85.49   15.60
  12  10   2   91.99   12.60
  12  10   2   74.59   13.70
  12  10   2   71.79   14.60
  12  10   2   89.49   13.60
  14 -10   2    4.90   10.30
  14 -10   2   -4.00    9.20
  14  10   2   -0.30    7.90
  14  10   2   -4.10    6.10
  14  10   2    6.60    7.30
  14  10   2   -4.70    5.90
  16 -10   2   -5.10    9.50
  16 -10   2    6.80   11.20
  16 -10   2    0.60    9.10
  16  10   2    7.10    9.10
  16  10   2   -4.00    6.80
  18 -10   2    0.80   10.80
  18 -10   2   24.20   13.10
  18  10   2    6.90    9.90
  18  10   2   -4.20   10.30
  19 -11  -2   -2.30    7.70
  19 -11  -2    5.90   11.50
  19 -11  -2   46.00   15.60
  19  11  -2    2.40    9.80
  19  11  -2   -9.60   10.10
  17 -11  -2    0.00   11.30
  17 -11  -2   18.60   11.10
  17  11  -2  -14.10    8.70
  17  11  -2    9.10    9.60
  15 -11  -2    9.70    9.90
  15 -11  -2   17.70   12.50
  15  11  -2   -2.90    9.20
  15  11  -2   24.10   11.10
  13 -11  -2   -9.80    7.40
  13 -11  -2   -0.50    6.90
  13 -11  -2    8.40    8.10
  13  11  -2   -2.90    7.40
  13  11  -2    0.70    7.10
  11 -11  -2    5.80    7.50
  11 -11  -2    8.40    7.10
  11 -11  -2   -1.00    4.70
  11  11  -2   15.30    7.80
  11  11  -2   -1.70    6.10
   9 -11  -2    9.30    5.40
   9 -11  -2   13.30    7.60
  -9 -11   2   10.30    4.70
   9 -11  -2   10.20    7.10
   9  11  -2   12.90    6.60
   9  11  -2    6.40    6.80
   7 -11  -2   22.90    8.30
   7 -11  -2   36.40    7.60
  -7 -11   2   25.40    7.60
  -7 -11   2   22.40    6.10
   7 -11  -2   26.00    8.10
   7  11  -2   22.10    7.70
   7  11  -2   33.60    9.30
   7  11  -2   21.60    7.60
   5 -11  -2    0.00    3.70
   5 -11  -2   -7.00    4.30
  -5 -11   2    2.80    5.10
   5 -11  -2    0.40    4.00
   5 -11  -2   -4.30    4.00
  -5 -11   2    4.50    4.70
   5  11  -2   -1.60    4.90
   5  11  -2    3.20    5.30
  -5  11   2    1.90    4.10
   5  11  -2    2.80    5.20
  -5  11   2   -1.50    4.20
  -5  11   2    1.30    5.60
   3 -11  -2   -2.40    3.90
  -3 -11   2   -1.60    3.30
  -3 -11   2   -3.20    4.50
   3 -11  -2    1.30    3.90
   3 -11  -2    3.30    5.30
   3 -11  -2    2.00    5.10
  -3 -11   2   -2.20    3.30
  -3 -11   2   -0.90    4.30
   3  11  -2    7.90    5.90
  -3  11   2    6.10    5.10
  -3  11   2    4.70    6.30
   3  11  -2    6.20    5.10
  -3  11   2   -6.00    3.60
   3  11  -2   -2.50    5.60
   1 -11  -2   77.89   11.40
  -1 -11   2   64.79    9.30
   1 -11  -2   91.89   11.10
  -1 -11   2   92.89   12.20
   1 -11  -2   81.59   10.30
   1 -11  -2   88.89   11.90
  -1 -11   2   60.59    9.90
  -1 -11   2   97.89   10.20
  -1  11   2   69.99    9.90
  -1  11   2   58.29    9.20
   1  11  -2   75.39   12.30
   1  11  -2   53.89   10.30
  -1  11   2   64.69   11.20
   1  11  -2   84.09   11.00
  -1  11   2   70.49    5.60
   1 -11   2   56.99    9.00
   1 -11   2   57.09    9.60
  -1 -11  -2   53.59    8.60
  -1 -11  -2   51.69    9.00
   1 -11   2   53.39    8.70
  -1 -11  -2   45.80    7.70
   1 -11   2   39.00    9.10
  -1 -11  -2   56.09   10.00
  -1  11  -2   65.49    9.70
  -1  11  -2   42.70    9.60
   1  11   2   48.80    8.80
   1  11   2   44.80    7.90
   1  11   2   52.39   10.10
   1  11   2   47.30    8.30
  -1  11  -2   39.70    9.30
  -3 -11  -2   21.40    7.10
   3 -11   2    5.50    6.10
  -3 -11  -2   11.70    5.20
  -3 -11  -2    3.60    4.80
  -3 -11  -2   12.80    5.00
   3 -11   2   12.10    6.00
   3 -11   2   11.50    6.10
   3  11   2   10.60    6.10
  -3  11  -2   12.30    7.10
   3  11   2    7.80    5.40
  -3  11  -2   16.20    5.60
   3  11   2   14.20    5.30
   3  11   2   18.60    6.20
  -3  11  -2    8.90    7.50
   5 -11   2   -1.70    5.80
  -5 -11  -2   -2.10    4.20
   5 -11   2   -0.80    6.50
  -5 -11  -2   -0.20    4.30
  -5 -11  -2   -5.40    2.80
   5 -11   2   -5.00    4.90
  -5  11  -2    6.30    6.40
   5  11   2   -2.80    4.50
   5  11   2   -5.10    3.80
  -5  11  -2   -0.40    3.70
   5  11   2    3.40    4.80
   5  11   2    2.60    4.50
   7 -11   2   51.89   10.00
   7 -11   2   39.30   10.40
   7 -11   2   54.19   11.50
   7 -11   2   32.10    7.60
  -7 -11  -2   35.10    8.70
   7  11   2   51.19   10.30
   7  11   2   46.30    9.40
  -7  11  -2   31.50    9.40
   7  11   2   52.69    8.60
   7  11   2   44.30    9.60
  -9 -11  -2    4.70    5.10
   9 -11   2   13.10    8.60
   9 -11   2    7.10    8.30
   9 -11   2   -2.20    6.20
   9  11   2    5.00    6.50
   9  11   2    6.70    6.00
   9  11   2    3.80    4.90
   9  11   2    7.90    6.50
  11 -11   2  -12.90    7.70
 -11 -11  -2   -3.90    4.30
  11 -11   2    4.40    6.30
  11 -11   2    6.60    8.60
  11  11   2   -4.80    5.00
  11  11   2    1.30    6.20
  11  11   2   -0.70    7.10
  11  11   2   -5.60    5.20
  13 -11   2  -11.90    8.50
  13 -11   2    8.80    8.10
  13  11   2    0.80    6.60
  13  11   2   -5.00    5.60
  13  11   2    1.40    8.10
  13  11   2   -1.40    6.40
  15 -11   2   -7.80   11.20
  15 -11   2   -0.20   10.30
  15 -11   2   14.50    9.80
  15  11   2    6.00    8.80
  15  11   2   10.40    9.00
  17 -11   2    2.00   10.00
  17 -11   2   11.70   13.10
  17  11   2   15.80   12.50
  17  11   2   11.40    8.30
  18 -12  -2   -7.80    6.90
  18 -12  -2    4.70    9.90
  18 -12  -2   14.90   13.20
  18  12  -2  -12.10    9.20
  18  12  -2    1.00    9.90
  16 -12  -2   20.20   11.60
  16 -12  -2   24.40    9.00
  16 -12  -2   30.60   13.30
  16  12  -2   40.60   13.00
  16  12  -2   45.20   14.70
  14 -12  -2   21.60    8.00
  14 -12  -2   12.10    9.80
  14 -12  -2    3.10   10.80
  14  12  -2   13.80    9.90
  14  12  -2   18.20    9.50
  12 -12  -2   20.80    9.50
  12 -12  -2   34.40   10.80
  12 -12  -2   28.70    8.40
  12 -12  -2   34.20   12.40
  12  12  -2   28.00   10.60
  12  12  -2   31.60   10.30
 -10 -12   2    1.20    4.20
  10 -12  -2   -4.70    6.20
  10 -12  -2    3.40    7.70
  10 -12  -2   -2.60    5.00
  10  12  -2    3.00    7.10
  10  12  -2    1.20    6.30
  -8 -12   2  363.46   24.20
   8 -12  -2  380.96   25.70
   8 -12  -2  409.46   23.00
   8 -12  -2  364.36   23.90
  -8 -12   2  406.86   21.90
   8  12  -2  421.16   26.80
   8  12  -2  327.57   23.90
   8  12  -2  402.76   25.20
   6 -12  -2  138.39   15.60
  -6 -12   2  124.69   13.70
  -6 -12   2  166.08   16.80
   6 -12  -2  175.48   18.50
   6 -12  -2  152.78   15.10
   6  12  -2  148.59   16.90
  -6  12   2  167.48   19.60
   6  12  -2  116.89   14.50
   6  12  -2  135.59   16.60
  -6  12   2  151.38   12.40
  -4 -12   2  136.79   15.50
   4 -12  -2  155.08   16.80
   4 -12  -2  146.89   14.60
  -4 -12   2  141.79   14.90
   4 -12  -2  120.29   14.80
   4 -12  -2  160.88   12.00
  -4  12   2  151.28   13.90
   4  12  -2  173.48   17.20
  -4  12   2  152.78   17.70
   4  12  -2  111.69   14.50
   4  12  -2  155.38   17.70
  -4  12   2  142.89   14.80
   2 -12  -2  168.08   17.00
  -2 -12   2  185.68   14.30
   2 -12  -2  198.48   14.80
  -2 -12   2  199.98   16.30
   2 -12  -2  189.48   15.80
  -2 -12   2  197.68   12.70
   2 -12  -2  194.48   13.80
  -2 -12   2  206.88   18.40
  -2  12   2  152.28   16.00
  -2  12   2  172.28   18.20
   2  12  -2  195.38   20.00
   2  12  -2  162.88   17.60
  -2  12   2  168.98   13.70
   2  12  -2  178.08   14.70
   0 -12   2  215.18   14.80
   0 -12  -2  178.08   18.20
   0 -12  -2  215.08   15.30
   0 -12   2  192.98   15.10
   0 -12   2  175.68   18.00
   0 -12  -2  192.28   14.80
   0 -12  -2  198.68   15.80
   0 -12   2  199.98   15.80
   0  12  -2  202.38   17.50
   0  12   2  182.38   14.70
   0  12  -2  176.28   18.80
   0  12   2  224.98   18.20
   0  12   2  184.68   14.00
   0  12  -2  225.08   16.00
   0  12   2  235.98   17.10
   2 -12   2   35.70    8.40
  -2 -12  -2   62.29    9.30
   2 -12   2   35.50    9.20
  -2 -12  -2   47.90    9.10
   2 -12   2   56.09   10.50
  -2 -12  -2   32.10    8.50
  -2 -12  -2   57.59    9.60
   2 -12   2   52.39    9.50
  -2  12  -2   53.49    8.80
  -2  12  -2   36.80   10.10
   2  12   2   40.00    8.40
   2  12   2   65.29   11.30
  -2  12  -2   54.09   11.00
   2  12   2   44.90    8.40
   2  12   2   60.39   11.50
  -4 -12  -2   32.20    7.10
  -4 -12  -2   39.50    9.60
  -4 -12  -2   31.80    8.50
   4 -12   2   36.60    8.70
   4 -12   2   39.70    9.50
   4 -12   2   64.99   10.40
   4  12   2   34.30    7.80
   4  12   2   20.10    8.10
  -4  12  -2   30.20    9.30
   4  12   2   25.30    7.30
  -4  12  -2   35.20    6.90
   4  12   2   22.40    7.70
  -6 -12  -2   15.50    6.30
  -6 -12  -2   -1.00    4.80
   6 -12   2    6.50    6.20
   6 -12   2    6.20    8.40
   6 -12   2   25.00    8.50
   6  12   2   14.90    7.30
   6  12   2   18.50    6.00
   6  12   2   21.80    7.10
   6  12   2   -0.90    5.30
  -6  12  -2    7.10    7.20
   8 -12   2   94.49   16.00
   8 -12   2   90.49   14.40
   8 -12   2  109.89   16.50
   8 -12   2   92.79   12.30
  -8 -12  -2   88.69   12.70
   8  12   2   97.29   15.30
  -8  12  -2  143.19   17.70
   8  12   2   95.09   14.50
   8  12   2   94.69   13.00
   8  12   2   98.59   12.30
  10 -12   2    1.40    9.20
  10 -12   2    2.60    6.50
  10 -12   2    6.60    8.80
 -10 -12  -2   11.30    6.60
  10  12   2   14.40    7.60
  10  12   2    6.40    7.10
  10  12   2   -4.60    4.30
  10  12   2    3.00    7.90
 -12 -12  -2  108.19   14.40
  12 -12   2   97.19   18.30
  12 -12   2  131.19   20.10
  12  12   2  119.69   15.00
  12  12   2   80.79   16.50
  12  12   2  106.09   16.30
  12  12   2   88.69   15.30
  14 -12   2   21.50   13.00
  14 -12   2   17.40   12.40
  14  12   2   15.30   10.50
  14  12   2   10.60    9.40
  14  12   2   21.50   10.10
  16 -12   2   -7.50    9.90
  16 -12   2    5.50   10.60
  16 -12   2    3.90   12.70
  16  12   2    6.70   10.40
  16  12   2    4.80    9.40
  18 -12   2   56.89   15.70
  18  12   2   30.60   15.70
  18  12   2   42.60   15.70
  17 -13  -2    1.70    8.00
  17 -13  -2    3.90   10.10
  17 -13  -2   10.90   12.10
  17  13  -2    3.40   10.30
  17  13  -2   -2.80   10.10
  15 -13  -2  201.88   26.70
  15 -13  -2  216.28   26.70
  15 -13  -2  165.78   18.40
  15  13  -2  207.88   26.00
  15  13  -2  160.48   22.70
  13 -13  -2   82.89   16.60
  13 -13  -2   34.00   13.80
  13 -13  -2   64.79   13.70
  13 -13  -2   54.49   10.50
  13  13  -2   72.69   15.70
  13  13  -2   73.59   15.50
  11 -13  -2   36.20   12.80
  11 -13  -2   37.10   10.40
  11 -13  -2   18.80    7.90
  11 -13  -2   55.09   13.50
  11  13  -2   53.09   13.60
  11  13  -2   49.60   12.60
   9 -13  -2  122.29   14.50
   9 -13  -2  123.09   16.10
   9 -13  -2  109.69   16.50
  -9 -13   2  157.98   15.40
   9  13  -2  114.09   15.90
   9  13  -2  176.08   21.30
   9  13  -2  111.69   16.20
   7 -13  -2  101.89   15.80
   7 -13  -2   87.19   13.20
   7 -13  -2   90.49   12.40
  -7 -13   2   96.29   12.50
  -7 -13   2  116.69   15.30
  -7  13   2   96.59   12.00
   7  13  -2   93.59   14.30
   7  13  -2   76.99   13.20
   7  13  -2   95.59   15.60
   5 -13  -2    3.60    5.50
  -5 -13   2    6.80    5.80
   5 -13  -2   -2.90    5.70
   5 -13  -2   -1.90    5.70
  -5 -13   2   -6.10    4.20
  -5  13   2    7.00    5.30
  -5  13   2    3.90    6.40
   5  13  -2   -3.80    5.40
   5  13  -2    5.60    6.10
   5  13  -2    4.30    6.20
   3 -13  -2    8.90    5.10
  -3 -13   2   11.80    6.60
   3 -13  -2    2.10    5.70
   3 -13  -2    9.70    6.30
   3 -13  -2   24.10    8.30
  -3 -13   2    3.10    5.70
   3  13  -2   15.30    7.60
   3  13  -2    8.60    6.50
  -3  13   2   13.80    8.30
  -3  13   2   11.40    6.20
   3  13  -2   13.40    7.60
  -3  13   2    9.80    6.10
  -1 -13   2  178.08   17.60
   1 -13  -2  196.98   15.40
  -1 -13   2  198.38   14.10
   1 -13  -2  186.18   14.50
  -1 -13   2  193.28   19.50
  -1 -13   2  194.08   18.00
   1 -13  -2  195.98   16.40
   1 -13  -2  173.08   18.30
  -1  13   2  182.38   20.10
   1  13  -2  138.59   17.60
  -1  13   2  180.68   15.20
  -1  13   2  198.48   16.50
   1  13  -2  185.68   15.60
   1  13  -2  178.28   19.90
  -1 -13  -2  254.47   18.00
  -1 -13  -2  275.67   18.80
  -1 -13  -2  241.08   19.40
  -1 -13  -2  254.67   17.80
   1 -13   2  282.47   19.10
   1 -13   2  273.07   19.40
   1 -13   2  240.58   17.20
   1 -13   2  242.78   20.60
   1  13   2  277.47   20.10
   1  13   2  249.18   17.80
  -1  13  -2  275.87   17.70
  -1  13  -2  225.58   19.80
   1  13   2  294.67   21.70
  -1  13  -2  264.37   20.80
   3 -13   2    4.90    6.40
  -3 -13  -2    2.70    5.10
   3 -13   2   10.20    6.00
  -3 -13  -2    4.90    5.70
  -3 -13  -2    9.20    6.10
   3 -13   2    3.10    5.80
   3 -13   2    7.90    7.30
   3  13   2    6.50    5.90
  -3  13  -2   -3.00    5.70
  -3  13  -2   -2.00    6.50
   3  13   2    3.20    6.20
   3  13   2    8.50    5.70
   3  13   2    0.70    5.40
   5 -13   2  302.67   23.10
   5 -13   2  283.47   21.20
  -5 -13  -2  270.57   20.90
  -5 -13  -2  275.07   17.40
   5 -13   2  277.67   19.30
   5  13   2  270.67   21.70
  -5  13  -2  246.58   20.60
   5  13   2  269.47   17.70
   5  13   2  307.27   19.90
   5  13   2  267.77   20.90
   7 -13   2  387.76   27.40
  -7 -13  -2  416.86   25.80
   7 -13   2  375.36   26.40
   7 -13   2  361.36   22.60
  -7  13  -2  361.06   25.40
   7  13   2  401.56   22.10
   7  13   2  411.76   26.80
   7  13   2  400.96   24.40
   7  13   2  360.16   25.80
   9 -13   2   13.00    9.20
   9 -13   2   10.90   10.10
  -9 -13  -2   13.50    7.00
   9 -13   2    7.60    7.60
   9  13   2   14.30    7.90
   9  13   2   12.30    6.50
   9  13   2   14.30    8.40
   9  13   2    4.50    6.70
  11 -13   2  164.28   22.60
  11 -13   2  169.58   22.10
 -11 -13  -2  202.08   20.20
  11 -13   2  211.38   22.20
  11  13   2  183.18   20.40
  11  13   2  187.88   22.50
  11  13   2  235.78   17.30
  11  13   2  210.68   22.90
  13 -13   2   -5.60    9.20
  13 -13   2    1.30   11.40
  13  13   2   15.30    9.20
  13  13   2   22.40   10.50
  13  13   2    3.10    8.60
  15 -13   2   15.60   13.10
  15 -13   2    4.80   10.70
  15  13   2    7.10    8.60
  15  13   2   -4.00    8.40
  17 -13   2   16.00   11.40
  17 -13   2   16.10   13.30
  17  13   2    7.90   12.20
  17  13   2   10.20   12.40
  16 -14  -2   19.30   13.70
  16 -14  -2    8.90   10.40
  16 -14  -2    2.00    7.70
  16  14  -2   -2.10   10.50
  16  14  -2    7.50   10.40
  14 -14  -2   49.90   14.90
  14 -14  -2   43.40   15.50
  14 -14  -2   31.70    9.70
  14  14  -2   20.40   11.50
  14  14  -2   47.90   14.00
  12 -14  -2    7.40   10.10
  12 -14  -2    6.20    6.60
  12 -14  -2    4.20    7.40
  12 -14  -2    0.90    8.40
  12  14  -2   10.30    9.10
  12  14  -2    8.90   10.20
  12  14  -2   -1.20    7.80
  10 -14  -2   44.70   10.10
  10 -14  -2   58.79   13.40
  10 -14  -2   69.79   13.60
  10 -14  -2   66.89   15.30
  10  14  -2   46.40   12.70
  10  14  -2   80.39   15.80
  10  14  -2   46.60   11.80
   8 -14  -2   23.60    8.00
   8 -14  -2   32.80   11.10
   8 -14  -2   20.90    9.90
  -8 -14   2   34.50    7.90
  -8 -14   2   30.00    9.30
   8  14  -2   36.70   11.20
   8  14  -2   40.50   11.70
   8  14  -2   38.20   11.60
   6 -14  -2  320.47   23.10
   6 -14  -2  349.27   24.90
  -6 -14   2  291.37   22.40
  -6 -14   2  353.06   21.90
   6 -14  -2  299.27   21.40
  -6  14   2  321.97   19.70
   6  14  -2  283.67   23.00
   6  14  -2  305.47   23.70
   6  14  -2  322.47   23.50
   4 -14  -2   12.40    7.30
   4 -14  -2   -1.60    5.90
  -4 -14   2   11.40    7.00
  -4 -14   2    3.00    5.70
   4 -14  -2   -4.20    4.30
  -4  14   2   -4.70    6.00
  -4  14   2   -3.90    4.60
   4  14  -2   15.60    9.30
   4  14  -2    3.10    5.40
   4  14  -2    4.60    7.60
   2 -14  -2  362.76   22.50
   2 -14  -2  337.97   20.30
   2 -14  -2  345.17   23.80
  -2 -14   2  321.47   23.00
   2 -14  -2  332.87   23.30
  -2 -14   2  356.46   24.20
   2  14  -2  360.46   22.50
   2  14  -2  332.77   24.50
  -2  14   2  366.66   21.80
  -2  14   2  306.67   24.40
  -2  14   2  360.76   23.90
   2  14  -2  355.96   25.40
   0 -14  -2   75.09   12.70
   0 -14   2   72.49   12.20
   0 -14  -2   45.90    9.60
   0 -14   2   65.69   13.90
   0 -14  -2   65.89   10.50
   0 -14   2   47.50   11.40
   0 -14   2   55.79   10.10
   0 -14  -2   63.79   11.30
   0  14   2   70.49   11.60
   0  14  -2   77.49   11.80
   0  14   2   47.90   10.50
   0  14  -2   68.69   13.50
   0  14   2   52.99   11.80
   0  14  -2   64.39   13.40
   2 -14   2  300.87   23.40
   2 -14   2  304.57   21.00
  -2 -14  -2  283.27   21.60
  -2 -14  -2  272.47   19.90
   2 -14   2  308.37   20.10
   2 -14   2  268.77   20.00
  -2  14  -2  270.67   22.10
   2  14   2  306.47   20.60
   2  14   2  232.08   20.10
  -2  14  -2  275.57   22.70
   2  14   2  282.67   22.50
   4 -14   2   28.60    8.90
   4 -14   2   20.50    8.00
   4 -14   2   43.60   10.30
  -4 -14  -2   49.70    9.60
  -4 -14  -2   57.09   11.80
   4 -14   2   26.80   10.00
   4  14   2   26.90    9.50
  -4  14  -2   53.79   11.40
   4  14   2   27.90    9.20
   4  14   2   48.40   10.10
   4  14   2   41.40    9.10
   6 -14   2   13.40    8.90
   6 -14   2   24.40    9.00
   6 -14   2    9.70    8.90
  -6 -14  -2   24.70    9.30
   6  14   2   10.70    7.70
   6  14   2   14.00    6.80
  -6  14  -2   13.80    8.70
   6  14   2    8.70    8.30
   6  14   2   14.40    7.70
  -8 -14  -2   -4.50    5.90
   8 -14   2    5.90    7.70
   8 -14   2    1.90    9.30
   8 -14   2    1.60    8.30
   8  14   2   -5.70    6.10
   8  14   2    0.00    5.70
   8  14   2   -2.60    6.10
   8  14   2   -0.50    6.20
  -8  14  -2   -8.30    6.40
 -10 -14  -2    3.80    7.30
  10 -14   2   25.40   11.90
  10 -14   2   21.10   10.80
  10 -14   2   15.60    8.70
  10  14   2   27.60    9.90
  10  14   2   19.50    7.90
  10  14   2    5.60    7.60
  10  14   2   43.30   11.80
  12 -14   2   25.40   12.80
 -12 -14  -2   34.60   10.70
  12 -14   2   32.80   13.20
  12  14   2   38.30   12.20
  12  14   2   28.20   10.70
  12  14   2   35.60   11.80
  14 -14   2    5.10   11.70
  14 -14   2    8.60   11.40
  14  14   2   -6.80    7.90
  14  14   2   -6.00    9.60
  16 -14   2   -4.40   10.00
  16 -14   2    7.00   13.60
  16 -14   2   16.90   13.00
  16  14   2   -5.20    9.10
  16  14   2   -8.70    9.50
  15 -15  -2   30.10   12.90
  15 -15  -2   35.20   11.00
  15 -15  -2   33.40   15.10
  15  15  -2   73.19   19.20
  15  15  -2   51.19   16.10
  15  15  -2   55.79   16.70
  13 -15  -2    7.80   11.30
  13 -15  -2   18.00   11.30
  13 -15  -2    9.40    7.70
  13  15  -2   31.50   11.90
  13  15  -2    0.10    9.90
  13  15  -2   19.10   11.30
  11 -15  -2   57.89   15.50
  11 -15  -2   57.19   13.70
  11 -15  -2   51.59   11.70
  11 -15  -2   59.19   14.70
  11  15  -2   57.19   13.70
  11  15  -2   39.60   12.40
  11  15  -2   67.19   15.90
   9 -15  -2   13.50    9.70
   9 -15  -2   16.70    9.30
   9 -15  -2   14.20    7.70
   9 -15  -2   25.80   11.30
   9  15  -2    4.60    9.20
   9  15  -2   19.90    9.30
   9  15  -2   13.80    8.90
  -7 -15   2   13.30    7.10
   7 -15  -2   14.60    9.30
  -7 -15   2    7.70    7.30
   7 -15  -2   10.90    7.50
   7 -15  -2    8.50    7.90
   7 -15  -2    8.10    7.70
   7  15  -2    7.70    8.50
   7  15  -2    5.90    8.00
   7  15  -2   14.20    9.50
   5 -15  -2    8.30    8.00
  -5 -15   2   -5.60    5.60
   5 -15  -2    6.60    6.50
   5 -15  -2   -5.40    6.10
  -5 -15   2   -2.30    5.70
   5  15  -2   -5.10    6.50
   5  15  -2   -0.30    6.20
  -5  15   2    5.10    7.50
   5  15  -2    3.60    8.30
  -5  15   2   -1.80    5.30
   3 -15  -2    0.10    5.50
   3 -15  -2   23.40    9.30
  -3 -15   2   -7.00    5.30
  -3 -15   2   -2.50    6.00
   3 -15  -2    4.60    7.60
   3  15  -2   16.10    9.40
  -3  15   2   12.00    8.30
   3  15  -2   -9.70    6.20
   3  15  -2    3.40    6.90
  -3  15   2    6.70    6.80
   1 -15  -2    1.80    6.40
   1 -15  -2    1.00    5.40
  -1 -15   2    2.50    7.10
  -1 -15   2    5.00    6.60
   1 -15  -2   -2.30    4.80
  -1  15   2   -2.10    5.70
  -1  15   2    5.30    6.50
   1  15  -2   -1.90    7.10
  -1  15   2   20.30    9.00
   1  15  -2    0.60    8.40
   1 -15   2   51.59   11.20
  -1 -15  -2   35.60   10.80
  -1 -15  -2   68.59   11.80
   1 -15   2   59.69   12.70
   1 -15   2   63.29   11.30
  -1  15  -2   65.89   14.20
   1  15   2   70.19   12.70
  -1  15  -2   55.39   13.10
   1  15   2   91.69   14.70
   1  15   2   53.39   13.00
   3 -15   2   77.19   13.20
  -3 -15  -2  125.79   15.00
   3 -15   2   96.69   14.50
  -3 -15  -2   99.29   16.10
   3 -15   2  100.39   14.50
   3 -15   2   89.19   15.60
  -3  15  -2   99.59   16.40
   3  15   2  101.99   16.60
   3  15   2  124.59   16.00
   3  15   2  101.99   16.00
  -3  15  -2   80.99   14.90
   5 -15   2   53.09   11.00
   5 -15   2   52.29   10.90
   5 -15   2   39.30   11.10
   5 -15   2   26.70   10.60
  -5 -15  -2   39.10   11.10
   5  15   2   57.69   10.40
   5  15   2   47.90   12.60
   5  15   2   37.10   11.40
   5  15   2   23.20    9.20
  -5  15  -2   33.00   10.60
  -7 -15  -2  138.19   18.00
   7 -15   2  148.49   16.80
   7 -15   2  143.49   20.20
   7 -15   2  145.59   19.10
   7  15   2  130.79   15.60
   7  15   2  112.59   19.60
  -7  15  -2  103.69   16.60
   7  15   2  127.69   17.20
   7  15   2  128.39   18.50
   9 -15   2    6.00   10.30
   9 -15   2   17.20   10.00
  -9 -15  -2    3.30    6.50
   9 -15   2    4.00    8.10
   9  15   2    2.10    8.00
   9  15   2   11.50    8.40
   9  15   2   10.90    8.70
   9  15   2   11.20    9.10
  11 -15   2   49.50   15.10
  11 -15   2   67.49   17.00
 -11 -15  -2   64.79   13.80
  11 -15   2   33.60   16.80
  11  15   2   53.69   13.40
  11  15   2   49.20   14.30
  11  15   2   28.00   11.20
  13 -15   2   26.00   14.30
  13 -15   2    6.30   11.40
  13  15   2    8.30    9.80
  13  15   2   -4.10    8.70
  13  15   2    3.80    9.10
  15 -15   2   25.50   14.20
  15 -15   2   21.40   15.60
  15  15   2   -5.70    9.00
  15  15   2    7.70   11.70
  14 -16  -2   29.50   10.20
  14 -16  -2   63.09   17.60
  14 -16  -2   51.69   15.20
  14  16  -2   53.29   15.90
  14  16  -2   -9.10   10.10
  14  16  -2   41.80   15.40
  12 -16  -2   35.60   14.40
  12 -16  -2   27.90   10.50
  12 -16  -2   15.60   10.40
  12  16  -2   57.49   16.50
  12  16  -2    9.00   11.30
  12  16  -2   33.80   13.40
  10 -16  -2  100.49   15.10
  10 -16  -2   97.59   18.50
  10 -16  -2  125.89   18.00
  10 -16  -2  146.99   20.80
  10  16  -2  144.19   21.60
  10  16  -2  103.19   18.40
  10  16  -2   68.99   16.50
   8 -16  -2   11.20    8.70
  -8 -16   2   14.60    7.50
   8 -16  -2   16.10    8.10
   8 -16  -2    6.20    8.70
  -8 -16   2   14.60    8.20
   8 -16  -2   12.10   10.60
   8  16  -2   19.30   11.50
   8  16  -2   16.60   10.20
   8  16  -2   14.00    9.50
   6 -16  -2   27.00    9.50
   6 -16  -2   36.20   11.90
  -6 -16   2   33.50    9.70
  -6 -16   2   22.70    9.80
   6 -16  -2   36.50   10.10
   6 -16  -2   35.40   11.00
   6  16  -2   28.10   11.20
   6  16  -2    4.50    8.70
   6  16  -2   23.70    9.40
   4 -16  -2   -2.30    6.40
   4 -16  -2   -1.20    5.90
  -4 -16   2   -2.00    6.10
   4 -16  -2   -3.10    6.70
  -4 -16   2    0.30    6.40
   4 -16  -2   -2.90    6.70
  -4  16   2    2.80    7.80
   4  16  -2   14.20    8.70
   4  16  -2    7.20    9.90
   4  16  -2    3.20    8.40
   2 -16  -2   10.20    7.00
  -2 -16   2   23.90    9.70
   2 -16  -2   20.40    8.90
   2 -16  -2   17.20    8.80
   2 -16  -2   25.60    8.40
  -2 -16   2   11.60    7.80
   2  16  -2   23.90   11.30
  -2  16   2   17.60   10.00
  -2  16   2   35.50    9.90
   2  16  -2   50.29   13.40
   0 -16  -2   42.30   12.20
   0 -16  -2   41.90   11.50
   0 -16   2   43.10   11.20
   0 -16   2   38.60   11.70
   0  16   2   60.29   12.60
   0  16   2   55.19   12.40
   0  16  -2   63.29   13.80
   0  16  -2   55.79   13.80
   0  16   2   59.29   15.00
   2 -16   2  209.18   20.40
   2 -16   2  183.18   20.10
  -2 -16  -2  173.58   19.50
  -2 -16  -2  177.28   21.70
   2 -16   2  242.98   24.70
  -2  16  -2  150.78   20.00
  -2  16  -2  207.58   23.10
   2  16   2  203.48   21.30
   2  16   2  154.38   20.70
   2  16   2  168.08   20.80
  -4 -16  -2   94.59   13.80
   4 -16   2   74.99   13.00
   4 -16   2   80.09   14.50
  -4 -16  -2   77.79   14.80
   4 -16   2   53.79   11.80
   4 -16   2   77.09   15.70
   4  16   2   75.59   14.30
  -4  16  -2   56.59   13.00
   4  16   2  107.69   18.00
   4  16   2   79.09   15.00
   6 -16   2  220.68   24.90
   6 -16   2  195.28   21.80
  -6 -16  -2  263.97   26.20
   6 -16   2  268.37   26.10
   6 -16   2  226.78   22.00
   6  16   2  231.08   26.00
   6  16   2  300.27   29.10
   6  16   2  258.37   18.80
   6  16   2  291.27   22.60
  -6  16  -2  222.38   23.20
   8 -16   2   12.10    9.90
   8 -16   2   12.60    8.60
  -8 -16  -2   37.70   11.00
   8 -16   2   10.20    9.10
   8 -16   2   18.20   12.10
  -8  16  -2   13.50    9.00
   8  16   2   32.50   12.10
   8  16   2   38.80   12.30
   8  16   2    2.80    8.50
 -10 -16  -2   38.70   11.80
  10 -16   2   66.29   16.90
  10 -16   2   32.60   11.80
  10 -16   2   57.49   16.20
  10  16   2   62.39   15.00
  10  16   2   28.60   12.10
  10  16   2   48.40   14.50
 -12 -16  -2  -11.70    5.40
  12 -16   2    4.00   12.20
  12 -16   2    0.30   10.20
  12  16   2   -0.40    8.80
  12  16   2   -2.10    7.90
  12  16   2   12.30   10.40
  14 -16   2  -12.80   11.70
  14 -16   2    2.60   11.80
  14  16   2    7.20    9.80
  14  16   2   -0.50    9.90
  13 -17  -2   22.00   10.60
  13 -17  -2   46.20   17.00
  13 -17  -2   19.70   11.90
  13  17  -2   -0.90   10.80
  13  17  -2   16.30   13.20
  13  17  -2   25.10   12.50
  11 -17  -2   16.10   13.20
  11 -17  -2    8.00    9.70
  11 -17  -2    2.40    9.80
  11 -17  -2    2.30   10.10
  11  17  -2   13.50   10.90
  11  17  -2   19.30   12.10
  11  17  -2    3.40   11.00
   9 -17  -2   75.89   18.40
   9 -17  -2   44.90   13.10
   9 -17  -2   53.19   14.20
   9 -17  -2   45.90   12.10
   9  17  -2   53.49   14.00
   9  17  -2   68.59   17.40
   9  17  -2   63.29   15.60
   7 -17  -2  194.78   21.30
   7 -17  -2  173.08   21.60
   7 -17  -2  194.48   22.40
  -7 -17   2  205.78   20.90
   7 -17  -2  198.08   25.40
  -7 -17   2  177.48   23.00
   7  17  -2  202.98   25.80
   7  17  -2  256.37   21.80
   7  17  -2  169.38   23.10
   5 -17  -2   13.80    8.10
   5 -17  -2   21.70   10.50
   5 -17  -2   44.60   11.70
  -5 -17   2   10.40    9.30
  -5 -17   2   26.30   10.20
   5 -17  -2   22.80    9.50
   5  17  -2   16.20   11.60
  -5  17   2   27.30   11.50
   5  17  -2   16.10   10.60
   3 -17  -2   78.09   14.00
   3 -17  -2  103.09   15.20
   3 -17  -2  110.69   18.30
  -3 -17   2  104.39   16.40
  -3 -17   2  110.19   17.30
   3 -17  -2   88.79   15.30
  -3  17   2  130.29   22.10
   3  17  -2   91.19   18.30
   3  17  -2  119.79   19.80
   1 -17  -2  219.48   22.90
  -1 -17   2  173.08   20.50
   1 -17  -2  144.19   18.80
  -1 -17   2  151.18   20.60
   1  17  -2  180.48   23.80
   1  17  -2  164.28   22.10
  -1  17   2  213.28   28.60
  -1  17   2  184.88   24.10
  -1 -17  -2   18.80    9.50
   1 -17   2   40.50   13.00
  -1 -17  -2   50.89   11.50
   1 -17   2   29.10   10.60
   1  17   2   49.50   14.20
   1  17   2   35.10   11.30
  -1  17  -2   27.30   11.30
   1  17   2   51.09   14.00
  -1  17  -2   53.99   14.40
   3 -17   2   25.00   10.20
   3 -17   2    8.60   10.00
   3 -17   2   20.50    9.40
  -3 -17  -2   17.50    8.70
  -3 -17  -2    0.70    7.60
   3  17   2   10.10    8.10
   3  17   2   35.20   12.70
   3  17   2   22.70   10.60
  -3  17  -2   13.60   10.30
  -5 -17  -2   67.79   15.10
   5 -17   2   47.20   11.50
   5 -17   2   41.10   12.00
   5 -17   2   67.99   13.60
   5 -17   2   34.90   12.90
  -5  17  -2   56.09   13.10
   5  17   2   57.79   13.40
   5  17   2   69.69   14.80
   5  17   2   66.79   16.40
   7 -17   2   27.30   12.10
  -7 -17  -2   15.70    9.50
   7 -17   2    3.90    8.70
   7 -17   2   10.90   12.70
   7  17   2   37.60   12.60
   7  17   2   19.70   11.40
   7  17   2   32.00   12.70
  -7  17  -2    1.80    8.20
   9 -17   2   30.90   14.50
  -9 -17  -2   18.10    9.40
   9 -17   2   -3.50    8.00
   9 -17   2    7.60   11.40
   9 -17   2    4.70    8.50
   9  17   2   23.40   12.00
   9  17   2    7.00    9.10
   9  17   2    7.90    9.80
  11 -17   2    8.50    9.70
  11 -17   2    8.60   14.50
 -11 -17  -2   10.90    8.20
  11 -17   2    2.20   10.60
  11  17   2   10.60   10.60
  11  17   2   10.50   10.50
  11  17   2   13.50   11.40
  13 -17   2   93.99   17.60
  13 -17   2   85.89   20.10
  13 -17   2  113.39   23.70
  13  17   2   80.59   18.40
  13  17   2   76.89   17.60
  12 -18  -2   14.60   10.50
  12 -18  -2    8.90   13.30
  12 -18  -2    3.70   10.40
  12  18  -2    0.60   12.00
  12  18  -2   -5.90   10.40
  12  18  -2   -2.00   10.20
  10 -18  -2    5.10    8.60
  10 -18  -2    2.30    9.00
  10 -18  -2    8.00   12.60
  10 -18  -2    8.30   11.80
  10  18  -2   -1.20   10.80
  10  18  -2    3.80   10.90
  10  18  -2    7.30    9.60
   8 -18  -2   33.40   12.00
   8 -18  -2   10.60    9.10
  -8 -18   2   21.00    9.70
   8 -18  -2   30.40   12.90
   8 -18  -2   17.30   10.60
   8  18  -2   20.70   11.70
   8  18  -2   28.20   13.30
   6 -18  -2    0.80    7.80
   6 -18  -2    7.20    8.50
   6 -18  -2   18.80   10.70
   6 -18  -2    5.50    7.90
  -6 -18   2   21.70   10.10
  -6 -18   2    4.70    8.50
   6  18  -2   13.90   11.60
   6  18  -2   16.80   11.90
  -4 -18   2    8.20    8.90
   4 -18  -2   17.80    9.50
   4 -18  -2   21.50   11.60
  -4 -18   2   15.80   10.40
   4 -18  -2    8.50    9.40
   4 -18  -2   18.80    9.20
  -4  18   2   25.50   11.30
   4  18  -2   26.70   13.10
   4  18  -2   27.70   13.30
   2 -18  -2   40.00   12.60
  -2 -18   2   31.40   10.90
  -2 -18   2    8.40    9.50
   2 -18  -2    2.90    7.50
   2  18  -2   26.70   13.30
   2  18  -2   42.70   13.80
  -2  18   2   42.00   13.70
   0 -18  -2    0.20    7.70
   0 -18   2   12.90    9.70
   0 -18  -2    5.70    8.50
   0 -18   2  -10.50    7.40
   0  18   2    4.00    9.50
   0  18  -2  -11.40    8.90
   0  18  -2    6.00    9.60
   2 -18   2    2.10    8.60
   2 -18   2    3.10    9.50
  -2 -18  -2    6.90    8.30
  -2 -18  -2  -11.10    5.70
   2  18   2    3.10   11.20
   2  18   2    7.20   10.10
  -2  18  -2   -8.20    8.90
  -2  18  -2    4.60    9.60
   4 -18   2   11.20    8.30
   4 -18   2   -9.30    7.60
  -4 -18  -2   -6.50    6.90
   4 -18   2   -1.00    9.30
   4  18   2   15.10    9.70
   4  18   2   -5.60    8.00
  -4  18  -2    2.90    9.10
   4  18   2   -3.20    9.70
   6 -18   2    7.60   11.70
   6 -18   2   11.00    9.50
   6 -18   2    9.40    9.20
  -6 -18  -2    7.00    8.10
   6  18   2    9.10    9.90
   6  18   2    2.00    9.50
   6  18   2   10.10   10.20
  -6  18  -2    2.10    8.50
   8 -18   2   -8.40   11.10
   8 -18   2   14.50   10.50
  -8 -18  -2   16.90   10.20
   8 -18   2    5.10    9.60
   8 -18   2    0.30    8.70
   8  18   2   -5.70    8.60
   8  18   2    9.00   10.30
  -8  18  -2   16.90   10.20
   8  18   2    3.50    9.70
  10 -18   2    1.80   10.40
  10 -18   2   13.50   12.40
  10 -18   2   -9.10   12.40
 -10 -18  -2    1.50    7.20
  10 -18   2   -8.00    8.80
  10  18   2   -9.60    8.80
  10  18   2   -7.20    8.30
  10  18   2   -6.80    9.60
  12 -18   2   -0.20   11.40
  12 -18   2  -18.00   13.80
  12 -18   2   26.20   13.80
  12  18   2   -2.30   11.60
  12  18   2   -4.90   10.60
  11 -19  -2   17.30   10.70
  11 -19  -2   -3.70   10.80
  11 -19  -2    6.10   10.80
  11  19  -2   -8.40   10.70
  11  19  -2   13.80   13.60
   9 -19  -2    9.90   11.50
   9 -19  -2    2.70   10.50
   9 -19  -2   21.00   10.80
   9 -19  -2   12.30    9.30
   9  19  -2    1.40   10.50
   9  19  -2    4.50   12.30
   7 -19  -2    0.40    9.60
  -7 -19   2    2.20    7.90
   7 -19  -2   -4.90    9.20
   7 -19  -2   14.40    9.70
   7 -19  -2   -8.80    7.20
   7  19  -2    9.50   11.10
   7  19  -2   -2.30    9.60
  -5 -19   2   -3.50    7.80
  -5 -19   2   -7.10    7.40
   5 -19  -2    1.30    7.90
   5 -19  -2   -3.60    8.70
   5 -19  -2    3.00    9.30
   5  19  -2   -8.20    9.50
   5  19  -2    1.80   11.00
  -3 -19   2   14.60   10.40
   3 -19  -2  -10.70    7.60
   3 -19  -2    2.50    8.10
  -3 -19   2    7.90    8.70
  -3  19   2    4.30    9.30
   3  19  -2   -1.60   10.30
   3  19  -2   -0.50   10.00
  -1 -19   2   18.20   10.50
   1 -19  -2    1.30    7.70
  -1 -19   2   -2.60    8.00
   1 -19  -2    6.20    8.70
   1  19  -2   -7.50   10.00
   1  19  -2    2.90   11.20
  -1  19   2  -10.50    8.30
   1 -19   2   -1.60    9.20
  -1 -19  -2    2.40    8.00
  -1 -19  -2   10.80    8.70
   1 -19   2    5.60    9.50
  -1  19  -2   -3.70    9.00
   1  19   2    1.20    8.40
  -1  19  -2   11.90   11.10
  -3 -19  -2   -8.80    7.30
   3 -19   2   -2.40    8.30
   3 -19   2    5.20    9.60
   3  19   2    3.00   10.20
  -3  19  -2  -13.30    8.20
   5 -19   2    3.00   10.60
  -5 -19  -2   -0.10    8.70
   5 -19   2    3.00    8.40
   5 -19   2    4.20    9.00
  -5  19  -2   -4.90    8.90
   5  19   2    6.10   10.30
   7 -19   2   28.40   11.50
   7 -19   2    9.50   10.00
   7 -19   2   13.10   12.60
  -7 -19  -2   23.90   10.90
  -7  19  -2    3.20    9.20
   7  19   2   -8.50    8.80
   7  19   2   -6.10   11.10
   9 -19   2   -6.70    8.30
   9 -19   2    0.50   13.10
   9 -19   2    1.70   12.40
   9 -19   2    7.30    9.80
  -9 -19  -2    2.20    9.50
   9  19   2    7.00   12.00
   9  19   2  -10.40    9.90
   8 -20  -2    7.90   10.00
   8 -20  -2   21.50   12.60
   8 -20  -2   -8.60    9.40
   8 -20  -2    6.20    9.40
   8  20  -2   -1.50   11.20
   8  20  -2   28.90   14.80
   6 -20  -2    1.60    9.90
  -6 -20   2   29.50   11.60
   6 -20  -2   17.40   11.30
   6  20  -2    1.70   10.80
   6  20  -2   -0.60   12.30
   4 -20  -2    2.30    9.10
  -4 -20   2    0.10    8.20
  -4 -20   2   -9.00    7.60
   4 -20  -2   -1.10    9.00
   4  20  -2    4.70   11.00
  -4  20   2    8.90   10.90
   4  20  -2   -6.90   11.80
   2 -20  -2   20.50   10.90
  -2 -20   2    2.00   10.10
   2 -20  -2   -1.40    8.50
  -2 -20   2   13.90   10.80
  -2  20   2   25.60   13.00
   2  20  -2    8.00   13.00
   2  20  -2   12.50   13.00
   0 -20   2   -4.70    9.50
   0 -20   2   -5.90    8.60
   0 -20  -2    0.70    8.50
   0 -20  -2   -4.10    7.80
   0  20  -2   -1.80   10.60
   0  20   2   -1.80    9.20
   0  20  -2   12.10   12.00
  -2 -20  -2    7.10   10.30
   2 -20   2    2.00    9.00
   2 -20   2   18.50   12.10
   2  20   2   -0.40    9.30
  -2  20  -2    5.30   11.30
  -4 -20  -2    9.60    9.70
   4 -20   2    4.10    9.60
   4 -20   2   15.40   12.80
   4  20   2   15.60   12.00
  -4  20  -2   15.90   10.90
   6 -20   2   19.00   13.30
  -6 -20  -2    2.90    8.70
   6  20   2   -2.40    9.20
  -6  20  -2    7.30   10.90
   8 -20   2    5.10   13.50
   8 -20   2   -3.80    9.60
  -8 -20  -2    6.30   10.00
   8 -20   2   -1.00   10.10
   8  20   2    5.20   11.00
  -8  20  -2   11.70   11.00
   7 -21  -2   28.80   14.10
   7 -21  -2   63.09   16.40
   7  21  -2   96.89   21.90
   7  21  -2   82.59   20.80
  -5 -21   2   13.80   10.00
   5 -21  -2   23.50   13.20
   5 -21  -2   33.30   14.30
   5  21  -2   16.40   12.60
   5  21  -2   13.60   14.50
  -3 -21   2   21.30   11.90
  -3 -21   2   49.40   14.20
   3 -21  -2   25.30   12.20
   3 -21  -2   15.20   11.70
   3  21  -2   18.20   12.80
  -3  21   2   48.00   15.80
   3  21  -2    8.20   13.70
   1 -21  -2   49.30   13.90
  -1 -21   2   81.49   18.10
  -1 -21   2   76.59   18.70
   1 -21  -2   84.69   17.50
   1  21  -2  102.49   21.40
  -1  21   2   77.59   19.30
   1  21  -2   91.49   19.70
   1 -21   2  -15.80    9.10
   1 -21   2   19.50   12.60
  -1 -21  -2    9.40   10.50
   1  21   2   -1.20   10.10
  -1  21  -2   20.10   12.70
  -1  21  -2    9.10   12.30
   3 -21   2   25.00   12.60
   3 -21   2    5.50   12.80
  -3 -21  -2   12.60   10.10
  -3  21  -2    8.80   12.20
   3  21   2   20.70   13.30
   5 -21   2   10.60   14.30
  -5 -21  -2   25.00   10.70
  -5  21  -2   -0.40   11.10
   5  21   2    8.30   11.80
   2  22  -2    8.60   12.80
  -2  22   2   12.30   12.60
   0 -22   2    7.90   11.00
   0 -22  -2   -5.00   10.00
   0  22  -2   17.80   12.60
   0  22   2    0.80   12.60
  22   0  -3    9.00    9.30
  22   0  -3    9.30    9.80
  20   0  -3    2.00    6.50
  20   0  -3   -3.90    6.70
  18   0  -3    0.40    6.00
  18   0  -3    8.80    7.20
  16   0  -3    3.50    6.40
  16   0  -3    1.20    5.00
  16   0  -3    2.70    5.30
  14   0  -3   -1.30    4.70
  12   0  -3    0.90    4.90
  10   0  -3    3.60    4.30
   8   0  -3    1.30    3.10
   6   0  -3    0.00    2.00
   6   0  -3   -1.30    2.60
  -6   0   3   -0.10    1.00
   4   0  -3   -1.90    1.10
   4   0  -3   -0.40    2.50
   4   0  -3    0.10    1.60
  -4   0   3    0.20    1.50
   2   0  -3    3.30    2.90
   2   0  -3    0.10    3.00
   2   0  -3   -1.70    1.40
  -2   0   3    1.20    1.80
  -2   0   3   -1.40    1.70
   2   0  -3   -4.90    1.70
  -2   0   3    0.40    2.20
   0   0   3    1.00    2.40
   0   0  -3   -6.40    2.90
   0   0   3   -0.30    1.90
   0   0   3    0.90    1.20
   0   0  -3   -2.70    2.50
   0   0   3    0.40    2.10
   0   0  -3   -5.10    1.70
   0   0  -3   -1.00    1.50
   2   0   3   -2.20    1.70
  -2   0  -3    2.80    2.00
   2   0   3    1.80    2.60
  -2   0  -3   -2.10    2.50
   2   0   3   -2.20    2.00
  -2   0  -3    1.60    3.20
  -2   0  -3   -1.40    1.30
   2   0   3    0.20    2.20
   4   0   3   -3.10    1.90
  -4   0  -3   -2.80    3.10
  -4   0  -3    0.60    1.70
   4   0   3    0.40    2.80
  -4   0  -3   -0.60    2.90
  -4   0  -3    0.80    1.20
   4   0   3    0.90    1.80
   4   0   3   -3.20    2.40
   6   0   3    0.70    3.50
  -6   0  -3   -2.70    2.80
   6   0   3    3.20    3.10
   6   0   3    0.40    2.10
   6   0   3    5.90    3.80
  -6   0  -3    6.30    4.60
  -8   0  -3   -6.10    3.10
   8   0   3    3.20    4.40
   8   0   3    2.50    4.30
   8   0   3   -4.50    2.80
   8   0   3    0.70    2.50
   8   0   3    2.30    2.70
  10   0   3   -2.50    4.40
  10   0   3   -1.00    3.30
  10   0   3    0.40    5.10
  12   0   3   -9.20    4.80
  12   0   3    2.70    5.30
  12   0   3   -3.40    3.40
  14   0   3    6.00    7.30
  14   0   3    5.40    7.40
  14   0   3   -2.60    5.50
  16   0   3   -4.30    6.70
  16   0   3   16.00   10.00
  16   0   3   -2.00    7.50
  18   0   3   -2.30    8.70
  18   0   3   -2.20    8.20
  20   0   3    3.30    9.30
  20   0   3    5.60    9.00
  21  -1  -3    8.00    9.00
  21   1  -3   11.70    9.30
  21   1  -3    1.20    7.50
  19  -1  -3  160.88   20.90
  19  -1  -3  192.88   21.20
  19   1  -3  153.48   19.70
  19   1  -3  195.48   22.70
  17  -1  -3  117.39   16.60
  17  -1  -3  146.99   16.90
  17  -1  -3  128.39   15.70
  17   1  -3  108.69   16.40
  17   1  -3  156.88   16.40
  15   1  -3   42.50    8.90
  15   1  -3   41.20    9.20
  15   1  -3   42.40    9.50
  13   1  -3   40.20    8.60
  13   1  -3   50.39    8.20
  11   1  -3  148.19   11.70
   9  -1  -3  135.79   11.80
   9   1  -3  135.59   11.40
  -7  -1   3  114.59    5.70
   7   1  -3  106.19    7.40
   7   1  -3  115.09    8.40
   5  -1  -3   54.19    4.80
  -5  -1   3   44.50    3.70
   5  -1  -3   43.20    6.20
   5  -1  -3   39.10    3.00
   5   1  -3   40.30    3.30
   5   1  -3   46.80    5.30
  -5   1   3   44.60    3.40
   5   1  -3   44.70    3.70
   5   1  -3   37.00    6.10
   3  -1  -3 1804.52   60.59
  -3  -1   3 1804.82   62.19
  -3  -1   3 1851.31   60.89
   3  -1  -3 1781.72   64.19
   3  -1  -3 1761.62   64.19
   3  -1  -3 1727.53   61.09
  -3  -1   3 1757.72   62.69
   3   1  -3 1734.53   62.09
  -3   1   3 1788.72   61.89
  -3   1   3 1786.52   62.09
   3   1  -3 1742.83   61.29
   3   1  -3 1705.13   64.79
   3   1  -3 1788.22   59.59
   1  -1  -3   89.79    4.80
  -1  -1   3   90.19    5.20
   1  -1  -3   94.49    7.90
  -1  -1   3   94.19    6.50
   1  -1  -3   94.59    5.80
  -1  -1   3  100.89    6.60
  -1  -1   3   92.69    6.70
   1  -1  -3   93.29    7.50
  -1   1   3   94.29    4.70
   1   1  -3   92.49    5.80
   1   1  -3   93.79    7.10
  -1   1   3   95.59    6.40
  -1   1   3   94.09    6.70
   1   1  -3  103.39    9.90
   1   1  -3   94.49    7.00
  -1   1   3   85.09    5.80
  -1  -1  -3 1805.32   61.49
  -1  -1  -3 1722.13   61.89
   1  -1   3 1717.23   63.19
  -1  -1  -3 1753.82   63.89
   1  -1   3 1690.83   61.99
  -1  -1  -3 1833.12   64.49
   1  -1   3 1789.92   61.79
   1  -1   3 1789.62   63.39
   1   1   3 1754.12   61.39
  -1   1  -3 1771.52   62.69
   1   1   3 1743.33   62.89
  -1   1  -3 1727.83   61.89
   1   1   3 1790.02   62.29
   1   1   3 1817.72   63.29
  -1   1  -3 1808.02   63.39
  -1   1  -3 1741.23   65.09
  -3  -1  -3  109.09    6.60
   3  -1   3   95.69    6.90
  -3  -1  -3   86.19    5.60
  -3  -1  -3  110.39    8.70
   3  -1   3   89.49    7.30
   3  -1   3   81.19    6.20
  -3  -1  -3   97.69    8.90
   3  -1   3   88.09    8.90
  -3   1  -3   85.49    4.40
  -3   1  -3   92.99    7.20
   3   1   3   94.29    7.00
  -3   1  -3  100.19   10.30
   3   1   3   98.59    7.50
   3   1   3   91.39    6.80
  -3   1  -3   88.39    6.30
   3   1   3   97.89    7.40
  -5  -1  -3    7.20    1.80
   5  -1   3    7.60    3.00
   5  -1   3    4.90    3.00
   5  -1   3   -1.00    2.90
  -5  -1  -3    2.20    3.50
   5  -1   3   -1.70    3.10
  -5  -1  -3   -0.10    3.10
  -5  -1  -3    2.20    2.00
   5   1   3    5.70    3.30
  -5   1  -3    3.50    4.10
  -5   1  -3   -3.40    2.40
   5   1   3   -0.20    2.90
   5   1   3    9.00    3.60
   5   1   3    3.30    1.70
  -7  -1  -3  193.48   12.60
   7  -1   3  189.78   10.30
   7  -1   3  200.38   11.20
   7  -1   3  156.78   12.40
   7  -1   3  165.68   11.90
   7  -1   3  173.28   11.60
   7   1   3  172.38   11.40
   7   1   3  159.08   11.50
  -7   1  -3  170.58   11.10
   7   1   3  189.78   12.40
  -7   1  -3  159.88   13.70
   7   1   3  185.28    7.70
   9  -1   3  624.84   30.50
  -9  -1  -3  630.24   29.50
   9  -1   3  643.44   26.30
   9  -1   3  650.03   30.30
   9  -1   3  626.14   28.50
   9   1   3  694.93   30.00
   9   1   3  636.34   29.90
   9   1   3  696.43   29.40
  11  -1   3    5.60    6.60
  11  -1   3   -0.30    5.30
  11  -1   3   11.50    4.90
  11   1   3    4.00    4.30
  11   1   3    4.70    5.90
  11   1   3    7.10    6.10
  11   1   3    8.90    5.70
  13  -1   3   -3.00    5.60
  13  -1   3   -4.10    4.00
  13  -1   3   -2.20    5.80
  13   1   3    7.00    4.80
  13   1   3    1.30    6.50
  13   1   3    2.90    6.40
  13   1   3   -0.30    6.40
  15  -1   3  191.38   20.40
  15  -1   3  173.38   20.00
  15   1   3  171.08   19.60
  15   1   3  197.68   20.00
  15   1   3  200.98   23.20
  17  -1   3   43.30   12.20
  17  -1   3   47.70   15.00
  17  -1   3   58.49   13.60
  17   1   3   26.60   10.50
  17   1   3   44.00   13.20
  19  -1   3    7.30   10.30
  19  -1   3   -0.30    9.40
  19   1   3   -5.50    7.50
  19   1   3    5.00    8.60
  21  -1   3   20.80   11.30
  21  -1   3   44.10   15.80
  21   1   3   28.50   13.80
  21   1   3   33.30   14.00
  22  -2  -3   -3.30    7.00
  22   2  -3   12.40    8.80
  22   2  -3   12.50   10.10
  20  -2  -3   47.10   12.20
  20  -2  -3    8.20    7.90
  20   2  -3   22.90   10.40
  20   2  -3   19.20    9.80
  18  -2  -3   10.10    9.10
  18  -2  -3   18.80    8.70
  18   2  -3   16.70    9.00
  18   2  -3   18.20    8.80
  16  -2  -3  104.29   15.80
  16  -2  -3   85.49   13.10
  16   2  -3   78.39   13.50
  16   2  -3   73.49   12.50
  16   2  -3  103.19   12.70
  14   2  -3    3.00    5.00
  14   2  -3    1.90    5.10
  14   2  -3    3.60    4.60
  12   2  -3  173.68   14.10
  12   2  -3  216.78   12.90
  12   2  -3  217.78   15.90
  10   2  -3   51.39    7.90
  10   2  -3   34.80    7.00
  -8  -2   3  500.85   19.30
   8   2  -3  504.35   22.10
   8   2  -3  496.55   18.90
   8   2  -3  533.85   23.50
   6  -2  -3  461.75   20.40
   6  -2  -3  439.56   20.80
  -6  -2   3  444.36   17.80
   6   2  -3  421.36   17.10
   6   2  -3  448.26   18.40
  -6   2   3  452.95   16.90
   6   2  -3  456.15   20.00
   4  -2  -3   10.30    3.30
   4  -2  -3    8.20    3.20
   4  -2  -3   11.60    1.90
   4  -2  -3    9.20    2.10
  -4  -2   3   17.10    3.10
  -4  -2   3   10.70    3.10
   4   2  -3   13.60    2.60
   4   2  -3   11.30    3.30
  -4   2   3   12.00    2.60
   4   2  -3    6.00    3.80
   4   2  -3   11.50    2.30
  -2  -2   3   77.89    6.30
   2  -2  -3   78.09    6.90
   2  -2  -3   75.59    6.20
  -2  -2   3   83.69    4.20
  -2  -2   3   85.99    6.40
   2  -2  -3   81.99    7.90
  -2  -2   3   76.49    6.50
   2  -2  -3   82.69    5.40
   2   2  -3   69.09    7.90
   2   2  -3   81.99    5.70
  -2   2   3   85.99    5.50
   2   2  -3   69.89    6.70
  -2   2   3   79.99    5.70
  -2   2   3   86.69    6.00
   2   2  -3   76.39    4.60
   0  -2   3   24.70    3.20
   0  -2   3   19.10    3.80
   0  -2  -3   16.30    2.90
   0  -2  -3   15.90    3.90
   0  -2   3   15.90    3.70
   0  -2   3   13.70    3.70
   0  -2  -3   19.20    3.40
   0  -2  -3   13.90    3.80
   0   2   3   17.60    3.80
   0   2   3   17.10    3.70
   0   2  -3   16.40    5.10
   0   2  -3   20.80    3.90
   0   2   3   15.50    3.50
   0   2   3   17.60    3.00
   0   2  -3   19.50    3.40
   0   2  -3   28.60    5.10
   2  -2   3  128.69    8.70
   2  -2   3  150.98    8.60
  -2  -2  -3  168.68    8.70
  -2  -2  -3  157.38    8.60
   2  -2   3  137.89    9.40
   2  -2   3  149.88    9.90
  -2  -2  -3  159.38   10.40
  -2  -2  -3  154.88   10.40
  -2   2  -3  166.18   11.30
  -2   2  -3  170.98   10.20
   2   2   3  166.48    9.80
  -2   2  -3  153.28    9.20
   2   2   3  156.78    9.10
   2   2   3  148.09    9.00
  -2   2  -3  153.98    8.60
   2   2   3  153.18    8.80
  -4  -2  -3  169.18   10.90
   4  -2   3  113.39    9.70
   4  -2   3  138.99    9.00
   4  -2   3  129.69    9.30
  -4  -2  -3  144.69   10.80
   4  -2   3  128.29    8.90
  -4  -2  -3  149.99    8.40
  -4  -2  -3  144.59    7.80
  -4   2  -3  147.59   11.20
   4   2   3  143.19    9.20
   4   2   3  150.08    9.70
   4   2   3  131.99    9.30
   4   2   3  132.39    8.90
  -4   2  -3  148.99    8.70
   6  -2   3   37.70    6.30
   6  -2   3   48.60    6.10
  -6  -2  -3   53.79    8.00
   6  -2   3   49.50    6.80
   6  -2   3   49.80    7.90
  -6  -2  -3   50.19    4.80
  -6   2  -3   56.49    6.30
  -6   2  -3   44.70    8.00
   6   2   3   52.29    6.70
   6   2   3   42.80    7.40
   6   2   3   56.89    7.40
   6   2   3   53.09    7.30
   8  -2   3  397.96   21.40
   8  -2   3  422.16   19.40
   8  -2   3  394.46   22.40
  -8  -2  -3  426.26   21.90
   8  -2   3  423.76   20.70
   8  -2   3  430.06   20.80
   8   2   3  386.36   20.40
  -8   2  -3  405.56   23.40
   8   2   3  387.16   20.80
  -8   2  -3  422.96   19.30
   8   2   3  437.56   20.60
   8   2   3  409.66   22.30
  10  -2   3   17.40    6.80
  10  -2   3   23.90    6.00
  10  -2   3   16.40    7.10
  10  -2   3   23.40    6.00
  10   2   3   21.70    6.80
  10   2   3   22.40    6.40
  10   2   3   24.40    5.80
  10   2   3   12.80    6.70
  12  -2   3  322.77   22.20
  12  -2   3  369.96   20.00
  12  -2   3  391.36   24.30
  12   2   3  372.16   24.70
  12   2   3  379.86   21.30
  12   2   3  344.27   21.90
  12   2   3  387.96   20.60
  14  -2   3  118.19   15.80
  14  -2   3  159.98   18.90
  14   2   3  118.09   17.70
  14   2   3  151.78   15.60
  14   2   3  144.09   17.00
  16  -2   3   52.59   13.10
  16  -2   3   39.50   11.80
  16   2   3   43.10   11.70
  16   2   3   56.79   14.20
  18  -2   3   32.80   12.50
  18  -2   3   33.10   11.80
  18  -2   3   57.19   14.60
  18   2   3   30.60   11.90
  18   2   3   42.80   12.00
  20  -2   3   -2.40   10.60
  20  -2   3   10.60   12.30
  20   2   3   -0.20    9.40
  20   2   3   -3.30    9.20
  21  -3  -3   -2.90    7.10
  21  -3  -3   17.10   10.80
  21   3  -3   -1.80    8.00
  21   3  -3   -1.20    8.20
  19  -3  -3  155.68   20.50
  19  -3  -3  125.09   17.40
  19   3  -3  122.99   17.90
  19   3  -3  114.59   17.50
  17  -3  -3  158.68   17.10
  17  -3  -3  204.88   20.70
  17  -3  -3  154.08   19.70
  17   3  -3  176.88   20.90
  17   3  -3  165.98   19.60
  15  -3  -3    6.40    5.40
  15  -3  -3   11.90    6.60
  15   3  -3    7.40    6.00
  15   3  -3    9.40    6.70
  15   3  -3   11.50    5.60
  13   3  -3  644.74   25.80
  13   3  -3  580.04   31.40
  13   3  -3  655.83   31.80
  13   3  -3  617.44   25.20
  13   3  -3  696.63   28.60
 -11  -3   3   98.59    9.10
  11   3  -3   78.29    6.40
  11   3  -3   82.19   10.20
  11   3  -3  105.19    9.10
  11   3  -3   80.09   11.00
  11   3  -3   94.39    6.20
  -9  -3   3   30.30    3.90
   9  -3  -3   25.30    5.90
   9   3  -3   23.60    5.50
   9   3  -3   30.70    4.40
   9   3  -3   24.10    6.00
   9   3  -3   26.70    3.80
   9   3  -3   23.10    3.80
   7  -3  -3  183.58   11.80
   7  -3  -3  178.28   11.00
   7   3  -3  163.88    9.10
   7   3  -3  190.68    8.50
   7   3  -3  173.78   11.60
  -7   3   3  185.08    8.30
   7   3  -3  180.38   10.40
  -5  -3   3 1026.60   37.80
   5  -3  -3 1017.00   38.30
   5  -3  -3 1005.20   39.30
   5  -3  -3 1008.80   39.50
   5  -3  -3  987.50   36.10
   5   3  -3 1028.70   37.10
   5   3  -3  959.00   36.70
  -5   3   3 1026.00   36.80
   5   3  -3 1031.90   41.40
   5   3  -3  971.10   38.90
   5   3  -3 1064.59   34.50
  -3  -3   3  257.97   12.10
  -3  -3   3  262.97   12.80
   3  -3  -3  263.27   11.50
  -3  -3   3  251.27   13.10
   3  -3  -3  260.77   13.20
   3  -3  -3  248.88   12.60
   3  -3  -3  245.28   13.50
   3   3  -3  248.98   13.10
   3   3  -3  272.87   11.40
  -3   3   3  264.17   12.60
  -3   3   3  274.57   13.00
   3   3  -3  261.67   14.70
   3   3  -3  243.48   11.70
  -3   3   3  260.07   12.10
   1  -3  -3 1102.19   40.30
  -1  -3   3 1112.89   41.00
  -1  -3   3 1083.29   41.10
   1  -3  -3 1063.29   41.70
  -1  -3   3 1089.69   37.80
   1  -3  -3 1097.59   39.70
   1  -3  -3 1040.50   40.40
  -1  -3   3 1091.09   40.50
  -1   3   3 1086.99   40.50
   1   3  -3 1081.89   39.20
   1   3  -3 1085.99   43.20
   1   3  -3 1128.89   42.00
  -1   3   3 1088.39   39.40
  -1   3   3 1044.90   40.00
   1   3  -3 1068.89   39.70
   1  -3   3  252.37   12.90
   1  -3   3  247.98   11.20
   1  -3   3  251.07   13.10
   1  -3   3  240.58   12.90
  -1  -3  -3  234.78   12.70
  -1  -3  -3  231.28   11.50
  -1  -3  -3  240.98   12.20
  -1  -3  -3  244.28   13.70
  -1   3  -3  243.18   11.90
   1   3   3  227.38   11.90
   1   3   3  238.38   12.60
   1   3   3  248.88   12.20
  -1   3  -3  249.58   12.10
  -1   3  -3  251.97   15.00
   1   3   3  240.78   11.90
  -1   3  -3  245.88   13.70
  -3  -3  -3  368.76   18.70
   3  -3   3  364.86   18.30
  -3  -3  -3  389.16   16.40
  -3  -3  -3  362.06   16.30
   3  -3   3  366.36   17.30
  -3  -3  -3  376.26   18.40
   3  -3   3  350.86   16.40
   3  -3   3  369.76   17.80
   3   3   3  371.96   16.40
   3   3   3  366.26   17.00
  -3   3  -3  336.07   18.00
   3   3   3  360.26   17.60
  -3   3  -3  365.56   15.80
  -3   3  -3  334.07   18.80
   3   3   3  354.46   17.10
  -3   3  -3  398.56   16.60
   5  -3   3  974.90   37.70
   5  -3   3  913.71   36.70
  -5  -3  -3  877.51   38.10
   5  -3   3  925.41   38.50
   5  -3   3  933.11   36.60
  -5  -3  -3  927.61   34.60
  -5   3  -3  907.41   34.20
  -5   3  -3  908.51   39.00
   5   3   3  915.71   35.70
   5   3   3  881.91   36.40
   5   3   3  938.21   37.50
   5   3   3  995.30   37.80
   7  -3   3    1.20    4.00
  -7  -3  -3   -0.50    4.20
   7  -3   3    2.60    3.40
   7  -3   3   -0.80    3.60
  -7  -3  -3    6.70    2.60
   7  -3   3    2.80    3.30
   7  -3   3    1.60    4.90
   7   3   3    0.00    3.70
  -7   3  -3    0.80    2.60
   7   3   3   10.30    4.10
   7   3   3    1.90    3.70
  -7   3  -3   -4.80    4.30
   7   3   3    1.10    3.50
  -9  -3  -3   27.10    6.80
   9  -3   3   29.50    6.70
   9  -3   3   30.30    8.60
   9  -3   3   30.70    6.80
   9  -3   3   22.10    6.80
   9   3   3   19.20    6.50
   9   3   3   29.20    6.60
   9   3   3   24.00    5.90
   9   3   3   16.80    5.50
  11  -3   3  338.17   18.70
  11  -3   3  322.17   21.10
  11  -3   3  314.77   18.60
  11  -3   3  348.87   22.80
  11   3   3  318.87   18.80
  11   3   3  312.07   19.80
  11   3   3  363.06   19.30
  11   3   3  350.76   22.60
  13  -3   3   15.60    8.90
  13  -3   3   14.30    6.20
  13  -3   3    6.00    7.20
  13   3   3   14.30    6.40
  13   3   3    1.30    4.80
  13   3   3   11.00    7.30
  13   3   3    9.60    6.90
  15  -3   3  281.67   23.60
  15  -3   3  254.87   24.40
  15   3   3  314.17   24.90
  15   3   3  283.57   21.40
  17  -3   3   28.20   12.30
  17  -3   3   32.40   11.50
  17   3   3   26.30   11.10
  17   3   3   15.50   10.30
  19  -3   3   -0.70    9.00
  19  -3   3   16.50   12.30
  19   3   3    8.10    9.80
  19   3   3    1.50    8.60
  22  -4  -3   10.90    9.70
  22  -4  -3    9.40   11.30
  22   4  -3   21.10   10.20
  22   4  -3    9.50    9.40
  20  -4  -3   34.10   12.50
  20  -4  -3   49.00   13.10
  20   4  -3   35.70   12.40
  20   4  -3   46.20   12.60
  18  -4  -3   11.20    9.30
  18  -4  -3   15.00    9.60
  18   4  -3   -2.60    7.60
  18   4  -3   -6.20    6.30
  16  -4  -3  190.58   18.10
  16  -4  -3  140.39   19.40
  16  -4  -3  204.08   20.60
  16   4  -3  174.68   19.30
  16   4  -3  229.68   22.80
  14  -4  -3   17.90    6.50
  14  -4  -3   11.20    7.20
  14  -4  -3   33.10    8.30
  14   4  -3   33.50    9.00
  14   4  -3   31.40    6.50
  14   4  -3    5.80    6.10
  12  -4  -3  233.68   16.00
  12  -4  -3  240.78   16.30
  12   4  -3  232.38   17.40
  12   4  -3  243.58   12.50
  12   4  -3  250.07   13.40
  12   4  -3  254.87   13.20
  12   4  -3  233.18   16.60
  10  -4  -3  151.88   11.90
  10  -4  -3  141.89   11.70
  10   4  -3  153.98   12.60
  10   4  -3  125.89    8.80
  10   4  -3  132.79   11.40
  10   4  -3  142.09    8.50
  10   4  -3  151.38    8.90
   8  -4  -3   77.59    9.00
   8  -4  -3   91.49    8.90
   8  -4  -3   86.79    9.60
   8   4  -3   58.09    8.30
   8   4  -3   76.79    7.10
   8   4  -3   85.89    5.30
   8   4  -3   90.49    9.30
   6  -4  -3  192.28   12.10
   6  -4  -3  184.68    9.30
   6  -4  -3  199.58   10.60
   6  -4  -3  199.78   12.10
   6   4  -3  190.78   10.70
   6   4  -3  198.48    7.40
   6   4  -3  227.38   10.70
  -6   4   3  189.88    9.70
   6   4  -3  190.58   12.10
   6   4  -3  181.58   13.60
   4  -4  -3   25.70    4.20
   4  -4  -3   24.60    3.60
   4  -4  -3   16.30    4.20
  -4  -4   3   22.40    3.70
   4  -4  -3   24.00    4.90
  -4  -4   3   19.90    4.80
   4   4  -3   22.40    4.90
   4   4  -3   22.20    5.60
   4   4  -3   27.10    4.20
  -4   4   3   24.90    5.20
  -4   4   3   25.20    4.10
   4   4  -3   26.10    4.00
   2  -4  -3  192.68   11.50
   2  -4  -3  189.38    9.40
   2  -4  -3  178.18   10.50
  -2  -4   3  184.68    9.90
   2  -4  -3  172.38    9.40
  -2  -4   3  187.88    7.10
  -2  -4   3  177.68   11.00
   2   4  -3  189.48    9.90
   2   4  -3  158.98   11.80
  -2   4   3  175.68   10.30
  -2   4   3  166.78   10.10
   2   4  -3  180.78   11.30
  -2   4   3  183.58   10.20
   2   4  -3  193.28   10.20
   0  -4   3   63.99    4.60
   0  -4   3   57.19    7.00
   0  -4   3   67.29    7.60
   0  -4  -3   68.19    5.90
   0  -4   3   72.39    7.40
   0  -4  -3   69.49    7.00
   0  -4  -3   70.99    7.80
   0  -4  -3   77.79    7.10
   0   4   3   61.79    4.00
   0   4   3   57.49    6.50
   0   4  -3   62.29    6.10
   0   4  -3   59.49    8.30
   0   4   3   75.89    7.10
   0   4   3   57.59    6.10
   0   4  -3   58.29    7.80
  -2  -4  -3    8.10    2.90
  -2  -4  -3    1.40    3.00
  -2  -4  -3    4.40    3.70
   2  -4   3    3.80    3.30
   2  -4   3   -0.90    2.20
   2  -4   3    2.40    3.30
   2  -4   3    2.50    3.40
  -2  -4  -3    4.80    3.10
   2   4   3    4.70    2.60
   2   4   3    2.50    2.90
  -2   4  -3   -1.40    3.80
  -2   4  -3   -2.50    2.10
  -2   4  -3   -1.10    3.80
   2   4   3    1.40    2.80
  -2   4  -3    3.00    2.50
   2   4   3    6.50    3.50
   4  -4   3  252.07   14.40
   4  -4   3  237.48   14.90
   4  -4   3  233.58   14.00
  -4  -4  -3  254.37   12.90
  -4  -4  -3  262.47   15.50
   4  -4   3  254.07   13.50
  -4  -4  -3  247.68    9.90
  -4  -4  -3  265.27   12.80
   4   4   3  236.08   13.80
  -4   4  -3  230.58   10.90
   4   4   3  242.68   14.00
   4   4   3  246.38   12.40
  -4   4  -3  228.68   15.00
   4   4   3  255.67   13.50
  -4   4  -3  216.98   14.70
   6  -4   3   10.30    4.90
  -6  -4  -3   30.00    4.90
   6  -4   3   31.10    6.20
   6  -4   3   36.70    7.40
  -6  -4  -3   41.40    7.00
   6  -4   3   24.70    5.90
  -6  -4  -3   39.30    7.40
   6   4   3   22.70    5.60
   6   4   3   28.90    6.00
   6   4   3   28.80    5.90
   6   4   3   34.30    5.30
  -6   4  -3   29.40    3.80
  -6   4  -3   27.80    6.60
   8  -4   3  398.06   21.90
   8  -4   3  423.56   21.40
  -8  -4  -3  432.26   23.50
   8  -4   3  421.86   21.30
  -8  -4  -3  411.66   18.40
   8  -4   3  431.66   24.00
  -8   4  -3  376.86   22.90
   8   4   3  392.16   21.30
   8   4   3  435.66   19.70
   8   4   3  390.06   20.90
  10  -4   3  245.98   18.70
  10  -4   3  233.18   15.70
  10  -4   3  230.38   15.30
  10  -4   3  221.88   17.00
  10   4   3  244.38   15.60
  10   4   3  252.97   18.30
  10   4   3  251.17   14.70
  10   4   3  239.88   16.10
  12  -4   3  173.08   18.20
  12  -4   3  205.78   15.60
  12  -4   3  203.68   21.20
  12  -4   3  206.78   14.90
  12   4   3  182.38   14.30
  12   4   3  191.88   18.30
  12   4   3  233.08   19.00
  12   4   3  207.98   14.40
  14  -4   3   95.29   16.40
  14  -4   3   88.49   14.30
  14   4   3   82.99   12.60
  14   4   3  110.79   17.00
  16  -4   3   66.29   14.60
  16  -4   3   81.49   16.70
  16   4   3   73.99   13.40
  16   4   3   46.50   12.30
  18  -4   3   17.00   11.60
  18  -4   3   -6.20    9.80
  18   4   3   -6.80    7.10
  18   4   3   19.50   11.10
  20  -4   3   47.20   25.70
  20  -4   3   60.39   17.00
  20   4   3   82.19   19.20
  20   4   3   53.69   15.00
  21  -5  -3   15.50   10.60
  21  -5  -3   49.00   13.80
  21   5  -3   33.60   12.70
  21   5  -3   22.30   11.50
  19  -5  -3   -2.60    8.40
  19   5  -3   -3.60    6.00
  19   5  -3    6.90    8.00
  17  -5  -3   47.90   12.30
  17  -5  -3   22.30    9.50
  17   5  -3   27.10    9.70
  17   5  -3   38.20   11.50
  15  -5  -3  385.86   25.40
  15  -5  -3  361.46   22.50
  15   5  -3  381.86   25.50
  15   5  -3  360.06   24.20
  13  -5  -3  131.39   13.80
  13  -5  -3  165.58   17.60
  13  -5  -3  139.89   14.40
  13   5  -3  139.79   10.50
  13   5  -3  168.38   17.50
  13   5  -3  158.68   16.90
  11  -5  -3 1096.19   45.40
  11  -5  -3 1091.79   44.60
  11   5  -3 1119.59   40.50
  11   5  -3 1030.30   41.80
  11   5  -3 1039.10   46.60
  11   5  -3 1109.89   45.60
   9  -5  -3  240.18   14.70
   9  -5  -3  226.28   13.30
   9  -5  -3  230.68   15.10
   9   5  -3  232.48   13.00
   9   5  -3  233.38   15.90
   9   5  -3  250.67   10.80
   9   5  -3  240.58   14.60
   7  -5  -3  815.62   34.50
   7  -5  -3  793.12   30.90
   7  -5  -3  780.12   31.30
   7  -5  -3  803.92   33.60
   7   5  -3  848.82   32.50
   7   5  -3  853.61   28.40
   7   5  -3  810.52   33.10
   7   5  -3  843.12   35.10
  -7   5   3  809.22   31.20
   5  -5  -3 1194.68   42.00
  -5  -5   3 1180.18   45.10
   5  -5  -3 1154.88   45.40
   5  -5  -3 1117.29   42.70
   5  -5  -3 1123.39   44.60
  -5  -5   3 1206.28   42.10
   5   5  -3 1154.18   47.60
  -5   5   3 1121.69   43.20
   5   5  -3 1188.78   45.80
   5   5  -3 1182.18   43.90
   5   5  -3 1193.18   43.70
   3  -5  -3  734.63   26.00
   3  -5  -3  659.13   28.90
  -3  -5   3  710.93   29.30
   3  -5  -3  715.83   27.60
   3  -5  -3  698.83   29.20
  -3  -5   3  700.33   27.10
   3   5  -3  683.33   29.60
  -3   5   3  702.83   28.90
   3   5  -3  722.33   28.10
   3   5  -3  684.63   30.70
  -3   5   3  675.73   29.30
   3   5  -3  691.83   28.10
  -3   5   3  691.43   28.20
  -1  -5   3   75.89    8.00
   1  -5  -3   79.49    5.90
   1  -5  -3   85.39    8.70
   1  -5  -3   87.09    9.00
   1  -5  -3   78.49    6.30
  -1  -5   3   89.29    7.10
  -1   5   3   88.19    7.50
  -1   5   3   84.09    4.70
   1   5  -3   79.89    7.80
   1   5  -3   87.79    7.50
  -1   5   3   92.19    8.60
   1   5  -3   75.99    9.30
   1   5  -3   86.99    9.80
  -1   5   3   83.39    7.90
   1  -5   3  264.57   15.20
   1  -5   3  276.17   15.40
   1  -5   3  281.97   15.00
  -1  -5  -3  302.67   16.10
  -1  -5  -3  270.17   13.80
  -1  -5  -3  277.07   13.80
  -1  -5  -3  276.97   14.90
   1  -5   3  276.77   13.20
   1   5   3  283.37   12.20
  -1   5  -3  283.57   16.70
  -1   5  -3  264.27   13.90
  -1   5  -3  288.57   13.20
   1   5   3  287.47   14.80
   1   5   3  250.17   13.60
   1   5   3  249.48   14.10
  -1   5  -3  272.77   16.60
  -3  -5  -3 1620.94   56.79
  -3  -5  -3 1617.24   62.09
   3  -5   3 1622.54   61.09
  -3  -5  -3 1589.84   59.89
   3  -5   3 1615.74   57.19
  -3  -5  -3 1647.64   58.99
   3  -5   3 1540.15   61.19
   3  -5   3 1540.45   61.19
  -3   5  -3 1637.84   62.49
   3   5   3 1600.84   60.29
  -3   5  -3 1750.92   59.59
   3   5   3 1643.44   60.89
  -3   5  -3 1559.74   61.59
  -3   5  -3 1661.53   56.79
   3   5   3 1581.74   57.99
   3   5   3 1666.63   59.69
   5  -5   3   97.09    5.80
   5  -5   3   78.09    9.40
  -5  -5  -3  105.99    8.00
   5  -5   3   79.09   10.50
  -5  -5  -3  115.59    8.60
  -5  -5  -3  106.99   11.90
   5  -5   3   93.79   10.40
   5   5   3   98.69    9.50
   5   5   3  107.99    7.50
  -5   5  -3   70.79    9.40
  -5   5  -3   86.29   11.20
  -5   5  -3   92.99    5.10
   5   5   3  100.79   10.40
   5   5   3   83.69    9.40
  -7  -5  -3  615.84   30.50
   7  -5   3  568.94   30.20
   7  -5   3  632.64   29.00
   7  -5   3  600.94   28.60
  -7  -5  -3  620.94   26.10
   7  -5   3  651.93   29.10
   7   5   3  628.94   29.70
   7   5   3  648.44   25.70
   7   5   3  602.14   27.70
   7   5   3  623.94   28.60
  -7   5  -3  575.34   29.30
   9  -5   3  525.35   27.40
  -9  -5  -3  525.15   28.00
   9  -5   3  552.44   26.90
  -9  -5  -3  529.75   23.30
   9  -5   3  508.85   28.80
   9  -5   3  507.55   26.10
   9   5   3  516.95   28.00
   9   5   3  528.25   25.90
   9   5   3  537.25   26.30
   9   5   3  538.05   23.40
  11  -5   3   -1.20    6.10
  11  -5   3    4.60    6.90
  11  -5   3   19.30    7.30
  11  -5   3   -3.00    4.40
  11   5   3    2.50    5.20
  11   5   3    7.90    6.90
  11   5   3    8.40    4.90
  11   5   3   16.20    5.90
  13  -5   3  127.89   15.20
  13  -5   3  111.89   16.90
  13  -5   3  114.29   15.40
  13   5   3  105.79   13.10
  13   5   3  118.69   15.20
  13   5   3   86.29   15.20
  15  -5   3   26.30   12.60
  15  -5   3   27.30   11.00
  15   5   3   29.20    9.80
  15   5   3   24.60   10.40
  17  -5   3   17.50   11.10
  17  -5   3    4.50    9.90
  17   5   3    1.40    8.50
  17   5   3    6.30    8.30
  19  -5   3   15.30   13.90
  19  -5   3    2.30   10.50
  19   5   3   23.40   10.70
  19   5   3    8.10   10.30
  20  -6  -3   25.50   12.10
  20  -6  -3   27.30   11.00
  20   6  -3   19.80   10.50
  20   6  -3   47.80   13.10
  18  -6  -3   34.50   12.80
  18  -6  -3   29.60   11.60
  18   6  -3   16.80    9.50
  18   6  -3   45.20   12.10
  16  -6  -3   43.90   12.80
  16  -6  -3   35.80   10.70
  16  -6  -3   15.60    7.40
  16   6  -3   15.50    8.60
  16   6  -3   16.10    9.30
  14  -6  -3  129.09   16.10
  14  -6  -3  104.39   13.70
  14   6  -3  131.99   15.90
  14   6  -3   77.19   12.80
  12  -6  -3    0.80    5.00
  12  -6  -3    2.10    4.90
  12  -6  -3   -1.10    3.90
  12   6  -3    1.40    3.60
  12   6  -3    0.80    5.00
  12   6  -3    0.10    4.90
  10  -6  -3   28.80    7.90
  10  -6  -3   17.10    5.20
  10  -6  -3   22.90    6.90
  10  -6  -3   25.80    5.30
  10   6  -3   26.50    5.70
  10   6  -3   22.00    6.90
  10   6  -3   25.50    3.90
  10   6  -3   18.10    6.40
   8  -6  -3    7.80    3.20
   8  -6  -3    4.20    4.00
   8  -6  -3    7.60    4.50
   8  -6  -3    2.80    2.50
   8   6  -3    4.00    1.90
  -8   6   3    0.50    2.40
   8   6  -3    3.80    3.30
   8   6  -3   -1.90    3.90
   8   6  -3   -3.40    3.90
   6  -6  -3   20.60    4.20
   6  -6  -3   27.40    5.40
  -6  -6   3   30.30    6.00
   6  -6  -3   13.20    5.30
   6  -6  -3   19.60    3.20
  -6   6   3   17.40    4.10
   6   6  -3   23.40    5.30
   6   6  -3   19.20    6.20
   6   6  -3   17.50    5.50
   6   6  -3   15.20    4.30
   4  -6  -3  334.57   17.30
  -4  -6   3  350.76   17.60
  -4  -6   3  374.06   22.10
  -4  -6   3  352.46   14.90
   4  -6  -3  321.37   15.80
   4  -6  -3  335.77   17.80
   4  -6  -3  348.47   12.90
  -4   6   3  365.36   18.90
   4   6  -3  330.77   18.20
   4   6  -3  321.87   19.00
   4   6  -3  346.37   16.90
   4   6  -3  330.17   16.90
  -4   6   3  336.97   16.50
  -2  -6   3   83.79    6.90
  -2  -6   3  101.59    9.70
  -2  -6   3   95.39   10.10
   2  -6  -3   86.49    8.10
   2  -6  -3   93.89    9.70
   2  -6  -3   98.09   10.00
   2  -6  -3   89.59    5.40
   2   6  -3   81.59    8.90
   2   6  -3   87.79    8.60
   2   6  -3   80.49    9.40
   2   6  -3   84.99   10.60
  -2   6   3   82.59    8.30
  -2   6   3   79.59    9.00
  -2   6   3   67.49    7.80
  -2   6   3   83.99    5.50
   0  -6   3  275.47   16.40
   0  -6   3  297.57   15.50
   0  -6  -3  291.67   16.10
   0  -6  -3  312.67   14.80
   0  -6  -3  294.07   14.70
   0  -6   3  301.67   14.90
   0  -6  -3  288.07   16.30
   0   6   3  301.97   15.80
   0   6  -3  286.77   17.60
   0   6  -3  297.77   15.30
   0   6   3  307.37   15.40
   0   6  -3  301.97   18.00
   0   6   3  307.17   13.00
   0   6   3  276.37   15.60
   0   6  -3  291.87   16.10
   2  -6   3  777.72   30.60
   2  -6   3  766.42   33.20
   2  -6   3  779.22   33.80
  -2  -6  -3  823.02   31.70
  -2  -6  -3  817.32   34.30
   2  -6   3  735.83   33.30
  -2  -6  -3  757.92   32.60
  -2  -6  -3  785.32   30.20
   2   6   3  782.12   31.80
  -2   6  -3  758.12   34.70
   2   6   3  797.02   30.30
  -2   6  -3  779.62   31.70
   2   6   3  758.92   32.90
   2   6   3  768.62   32.60
  -2   6  -3  790.82   29.60
  -2   6  -3  765.62   34.20
   4  -6   3   31.70    6.50
  -4  -6  -3   35.20    4.20
   4  -6   3   32.10    4.70
  -4  -6  -3   32.70    5.20
  -4  -6  -3   33.60    6.50
   4  -6   3   33.20    7.20
  -4  -6  -3   35.60    7.40
   4  -6   3   27.60    6.80
  -4   6  -3   33.20    5.50
   4   6   3   22.10    5.30
  -4   6  -3   24.70    6.40
   4   6   3   31.00    6.40
  -4   6  -3   30.90    7.40
   4   6   3   35.70    5.10
   4   6   3   28.40    5.70
   6  -6   3  420.06   22.00
   6  -6   3  389.46   22.70
  -6  -6  -3  414.46   22.90
   6  -6   3  394.16   16.90
  -6  -6  -3  402.86   19.90
   6  -6   3  411.76   22.40
   6   6   3  412.06   21.60
   6   6   3  424.96   20.70
   6   6   3  415.96   18.10
  -6   6  -3  399.46   21.90
  -6   6  -3  402.86   23.50
   6   6   3  381.56   21.40
   8  -6   3    7.00    5.70
   8  -6   3    3.10    6.20
   8  -6   3    5.70    4.80
  -8  -6  -3    1.10    3.20
  -8  -6  -3   -2.00    4.80
  -8   6  -3    3.40    5.20
   8   6   3   -0.10    2.80
   8   6   3    0.70    4.40
   8   6   3    1.30    3.70
   8   6   3    0.20    4.80
 -10  -6  -3   37.40    6.40
  10  -6   3   55.99    9.30
  10  -6   3   59.29   11.60
  10  -6   3   42.20    9.40
  10  -6   3   42.00    9.30
  10   6   3   59.49    9.50
  10   6   3   48.40    9.80
  10   6   3   40.80    8.60
  12  -6   3    0.80    7.50
  12  -6   3    3.30    6.80
  12  -6   3   -0.50    4.90
  12  -6   3    0.80    6.10
  12   6   3    2.80    5.60
  12   6   3   -0.30    6.60
  12   6   3    7.50    5.60
  14  -6   3   -1.80    8.30
  14  -6   3    1.80    7.50
  14   6   3    2.00    7.60
  14   6   3   -6.80    5.10
  14   6   3    6.40    7.60
  16  -6   3   73.19   17.60
  16  -6   3   85.39   16.50
  16   6   3   90.89   15.10
  16   6   3   85.89   17.00
  18  -6   3    8.50   10.50
  18  -6   3   -8.30    9.80
  18   6   3   -4.10    7.30
  18   6   3   -8.30    7.20
  20  -6   3   88.09   19.10
  20  -6   3   72.39   20.70
  20   6   3   82.39   19.50
  20   6   3   65.99   15.60
  21  -7  -3   22.50   11.70
  21  -7  -3   -3.40    9.50
  21   7  -3    1.10   10.40
  21   7  -3   -1.30    7.60
  19  -7  -3   39.90   14.50
  19  -7  -3   19.70   11.80
  19   7  -3   27.70   11.40
  19   7  -3   44.60   13.40
  17  -7  -3   10.90    9.30
  17  -7  -3   20.30   11.30
  17   7  -3   13.00    8.90
  17   7  -3   13.50    9.20
  15  -7  -3    0.10    7.70
  15  -7  -3    6.50    6.60
  15   7  -3    4.10    6.70
  15   7  -3   -7.00    5.20
  13  -7  -3   -0.30    5.60
  13  -7  -3    8.40    6.60
  13   7  -3   10.20    6.70
  13   7  -3   11.20    6.70
  11  -7  -3  259.17   15.90
  11  -7  -3  245.28   19.00
  11  -7  -3  266.57   17.80
  11   7  -3  269.67   16.10
  11   7  -3  261.97   17.80
  11   7  -3  269.37   19.10
   9  -7  -3   72.39   10.80
   9  -7  -3   82.39    9.30
   9  -7  -3   64.39    7.60
   9  -7  -3   61.59    9.60
   9   7  -3   82.39    9.20
   9   7  -3   59.69    9.70
   9   7  -3   70.79    9.90
   7  -7  -3  583.14   27.80
  -7  -7   3  589.34   26.60
   7  -7  -3  564.54   24.90
   7  -7  -3  562.94   25.90
   7  -7  -3  560.04   28.40
   7   7  -3  568.24   28.30
   7   7  -3  600.14   26.30
   7   7  -3  606.24   27.10
  -7   7   3  610.54   25.40
   7   7  -3  588.84   30.30
   5  -7  -3   -4.40    3.10
   5  -7  -3    2.50    3.40
   5  -7  -3   -1.30    2.80
   5  -7  -3   -4.90    3.90
  -5  -7   3    4.40    2.30
  -5  -7   3    5.30    3.80
  -5   7   3   -0.90    2.70
  -5   7   3   -4.20    3.80
   5   7  -3    2.70    3.30
   5   7  -3   -4.40    3.70
   5   7  -3    4.30    4.00
   5   7  -3    0.60    3.40
  -3  -7   3  183.28   10.30
   3  -7  -3  171.38   12.60
   3  -7  -3  179.68   12.40
   3  -7  -3  180.48   11.30
  -3  -7   3  187.88   11.70
  -3  -7   3  179.38   12.50
   3  -7  -3  193.18   12.40
  -3  -7   3  181.18   12.70
  -3   7   3  181.28   11.80
  -3   7   3  196.58    9.40
   3   7  -3  180.88   12.20
   3   7  -3  189.58   12.10
  -3   7   3  176.08   12.90
   3   7  -3  192.98   13.70
   3   7  -3  183.58   13.50
   1  -7  -3   62.19    8.70
  -1  -7   3   54.19    8.10
  -1  -7   3   81.39    8.40
  -1  -7   3   57.69    7.70
   1  -7  -3   66.29    7.80
   1  -7  -3   69.69    8.60
   1  -7  -3   72.89    7.80
  -1   7   3   72.29    8.30
  -1   7   3   70.69    9.00
  -1   7   3   63.09    8.10
   1   7  -3   66.19    9.50
   1   7  -3   48.30    7.00
   1   7  -3   53.59    8.10
  -1   7   3   69.89    6.10
   1   7  -3   55.99    8.70
   1  -7   3  169.88   13.40
   1  -7   3  193.78   11.80
  -1  -7  -3  184.38   13.30
  -1  -7  -3  188.28   13.10
  -1  -7  -3  192.18   11.70
   1  -7   3  197.98   13.00
  -1  -7  -3  183.88   11.30
   1   7   3  179.18   11.70
  -1   7  -3  166.78   12.80
  -1   7  -3  207.48   15.20
   1   7   3  200.38   10.50
  -1   7  -3  176.58   11.80
   1   7   3  189.68   12.70
  -1   7  -3  212.58   14.50
   1   7   3  201.58   13.10
  -3  -7  -3  113.19   12.40
   3  -7   3  119.29   12.60
   3  -7   3  135.39    9.30
   3  -7   3  140.69   13.80
   3  -7   3  123.39   12.70
  -3  -7  -3  116.29    8.30
  -3  -7  -3  111.39   11.40
  -3  -7  -3  130.79    9.60
   3   7   3  137.29    9.20
  -3   7  -3  137.59    7.10
   3   7   3  125.29   11.10
  -3   7  -3  138.09   11.70
   3   7   3  116.49   11.90
   3   7   3  137.69   13.20
  -3   7  -3  124.59    9.50
  -3   7  -3  107.89   12.70
   5  -7   3   37.10    8.50
   5  -7   3   58.79    6.50
  -5  -7  -3   55.69    8.10
  -5  -7  -3   50.89    4.80
  -5  -7  -3   66.09    7.90
   5  -7   3   55.89    9.20
   5  -7   3   40.90    8.30
  -5  -7  -3   41.80    8.20
  -5   7  -3   43.70   10.10
   5   7   3   56.09    8.00
   5   7   3   56.79    9.10
   5   7   3   52.79    8.60
  -5   7  -3   54.59    8.80
   5   7   3   55.69    7.30
  -7  -7  -3  183.98   18.40
   7  -7   3  182.58    9.90
  -7  -7  -3  183.28   12.60
   7  -7   3  157.48   16.50
   7  -7   3  187.18   14.40
   7  -7   3  194.88   15.50
  -7   7  -3  190.98   14.00
   7   7   3  167.88   14.20
   7   7   3  178.68   13.40
   7   7   3  173.18   10.10
   7   7   3  165.18   13.60
  -7   7  -3  214.28   19.80
   9  -7   3  601.24   29.70
  -9  -7  -3  566.34   26.50
   9  -7   3  596.34   32.20
   9  -7   3  621.44   30.90
  -9  -7  -3  598.14   31.90
   9   7   3  611.14   29.90
   9   7   3  533.05   27.80
  -9   7  -3  568.74   29.30
   9   7   3  562.04   30.40
  11  -7   3   58.49   10.20
  11  -7   3   34.50   11.10
  11  -7   3   25.70    9.20
 -11  -7  -3   52.19    7.70
  11  -7   3   56.29   10.80
  11   7   3   38.80    8.60
  11   7   3   39.60   10.20
  11   7   3   51.69    9.50
  13  -7   3   42.00   12.00
  13  -7   3   23.40   10.20
  13  -7   3   52.69   11.80
  13   7   3   36.30    9.10
  13   7   3   23.70    7.80
  13   7   3   41.80   11.00
  15  -7   3   65.69   15.90
  15  -7   3   73.99   15.70
  15   7   3   80.19   15.50
  15   7   3   56.99   13.00
  17  -7   3   16.60   10.90
  17  -7   3   -4.90   10.20
  17   7   3    3.90    9.60
  17   7   3    3.20    7.80
  19  -7   3   -3.30   11.30
  19  -7   3   -0.40   10.60
  19   7   3   13.30   11.20
  19   7   3   -6.10    9.30
  19   7   3   13.90   11.30
  20  -8  -3    2.70   10.30
  20   8  -3   12.40   10.40
  20   8  -3   -0.20    8.20
  18  -8  -3   18.70   11.20
  18  -8  -3   36.80   14.20
  18   8  -3   36.80   12.30
  18   8  -3   13.90    9.90
  16  -8  -3   68.99   15.10
  16  -8  -3   58.79   14.50
  16   8  -3   46.80   12.90
  16   8  -3   62.99   13.40
  14  -8  -3    8.90    7.60
  14  -8  -3   20.40    8.00
  14   8  -3    7.90    7.00
  14   8  -3    8.30    7.10
  12  -8  -3   74.29   11.80
  12  -8  -3   89.59   14.00
  12   8  -3   88.39   12.90
  12   8  -3   71.89   12.80
  10  -8  -3   71.19    9.20
  10  -8  -3   61.29    8.10
  10  -8  -3   74.09   11.00
  10  -8  -3   82.59   12.20
  10   8  -3   67.39    9.20
  10   8  -3   69.19   11.20
  10   8  -3   64.19   10.70
   8  -8  -3   -1.60    4.30
   8  -8  -3    6.10    4.30
  -8  -8   3   -3.30    3.50
   8  -8  -3    1.00    3.20
   8  -8  -3    3.60    5.20
   8   8  -3    7.70    5.70
   8   8  -3   -0.70    4.50
   8   8  -3    0.50    3.50
   6  -8  -3   12.80    4.70
  -6  -8   3   19.20    3.10
  -6  -8   3   13.10    5.00
   6  -8  -3   11.40    4.30
   6  -8  -3    1.70    5.40
   6  -8  -3    7.30    5.50
   6   8  -3   15.10    6.30
   6   8  -3   12.30    5.80
  -6   8   3   13.10    5.50
   6   8  -3   14.90    7.00
   6   8  -3    9.10    4.20
   4  -8  -3  148.89   12.50
  -4  -8   3  170.98    9.30
  -4  -8   3  168.88   12.70
  -4  -8   3  160.58   10.90
   4  -8  -3  168.68   13.00
   4  -8  -3  155.38   11.40
  -4  -8   3  165.48   12.40
   4  -8  -3  162.78   11.20
   4   8  -3  163.38   12.30
   4   8  -3  156.28   12.90
   4   8  -3  181.28   14.00
  -4   8   3  155.98   13.10
  -4   8   3  172.58    9.40
  -4   8   3  157.78   11.50
   4   8  -3  160.08   11.60
   2  -8  -3   33.00    6.40
   2  -8  -3   34.60    6.20
   2  -8  -3   38.50    7.10
  -2  -8   3   32.30    5.80
   2  -8  -3   24.40    5.50
  -2  -8   3   32.70    6.90
  -2  -8   3   37.20    7.60
  -2  -8   3   40.40    7.20
   2   8  -3   32.00    8.00
   2   8  -3   29.90    5.60
  -2   8   3   26.70    4.60
  -2   8   3   30.70    6.20
  -2   8   3   17.20    5.60
   2   8  -3   32.20    7.40
  -2   8   3   26.80    6.10
   2   8  -3   40.20    7.20
   0  -8  -3  170.98   13.10
   0  -8  -3  156.18   12.70
   0  -8   3  157.98   11.90
   0  -8  -3  179.58   11.80
   0  -8   3  169.18   13.70
   0  -8   3  165.78   12.10
   0  -8  -3  176.58   11.50
   0   8   3  171.88   12.90
   0   8   3  168.38   12.50
   0   8  -3  177.78   16.70
   0   8  -3  170.28   13.20
   0   8  -3  187.98   12.30
   0   8  -3  220.48   15.10
   0   8   3  162.58   11.70
   0   8   3  187.28   10.40
  -2  -8  -3  142.19   14.40
   2  -8   3  151.58   10.70
  -2  -8  -3  136.79   10.40
  -2  -8  -3  144.99   13.40
   2  -8   3  138.29   13.60
  -2  -8  -3  157.08   10.30
   2  -8   3  142.59   11.90
  -2   8  -3  162.48   13.30
   2   8   3  155.38   12.40
   2   8   3  143.99    9.80
  -2   8  -3  146.19   10.90
   2   8   3  153.98   11.20
  -2   8  -3  129.79   14.20
   2   8   3  119.19   12.10
   4  -8   3    3.30    5.40
   4  -8   3    3.30    6.20
   4  -8   3   16.70    6.10
  -4  -8  -3   24.30    6.40
  -4  -8  -3   20.80    5.00
   4  -8   3   15.10    4.90
  -4  -8  -3   21.10    4.40
  -4  -8  -3   17.30    6.60
   4   8   3   10.60    4.90
   4   8   3   14.60    4.70
  -4   8  -3    8.60    6.40
   4   8   3   21.90    6.50
  -4   8  -3   21.10    5.40
   4   8   3    8.50    5.00
  -4   8  -3   15.80    5.90
   6  -8   3    4.30    6.20
   6  -8   3    8.40    7.10
   6  -8   3   10.80    5.90
  -6  -8  -3    7.20    2.50
  -6  -8  -3   14.40    6.70
  -6  -8  -3   17.00    5.80
   6  -8   3    8.30    4.30
  -6   8  -3    9.30    5.30
   6   8   3   15.40    6.50
   6   8   3   15.50    5.60
   6   8   3    6.10    4.30
   6   8   3    9.40    5.30
  -6   8  -3    9.60    6.50
   8  -8   3  147.09   16.00
   8  -8   3  131.99   15.00
  -8  -8  -3  127.89   15.50
   8  -8   3  170.48   18.10
  -8  -8  -3  152.68   14.00
   8   8   3  159.08   15.10
   8   8   3  169.38   14.10
   8   8   3  181.38   16.00
  -8   8  -3  154.18   13.20
   8   8   3  127.19   15.20
  10  -8   3   84.49   13.20
 -10  -8  -3   75.99   10.20
  10  -8   3   73.89   11.70
  10  -8   3   91.99   14.70
  10   8   3  128.39   14.90
  10   8   3   82.69   13.50
  10   8   3   78.49   11.30
  10   8   3   94.99   12.50
  12  -8   3    1.80    7.40
  12  -8   3   13.80    9.80
  12  -8   3    1.10    5.70
  12  -8   3    1.80    6.70
  12   8   3    1.90    6.60
  12   8   3   -7.60    4.80
  12   8   3   -0.30    4.60
  14  -8   3   50.79   14.10
  14  -8   3   26.30   11.30
  14  -8   3   27.70   10.50
  14   8   3   48.50   12.60
  14   8   3   46.30   11.60
  14   8   3   37.80    9.90
  14   8   3   32.70   11.10
  16  -8   3  -10.10   10.40
  16  -8   3   -8.30    9.10
  16   8   3   12.00    9.30
  16   8   3   22.30   10.70
  16   8   3   16.40   10.80
  18  -8   3    7.30   10.80
  18  -8   3   11.80   12.00
  18   8   3    7.70    9.50
  18   8   3   -2.50    9.20
  18   8   3   -8.00    8.00
  19  -9  -3   15.90    7.00
  19  -9  -3    9.30   11.70
  19  -9  -3    7.40   10.90
  19   9  -3   11.10   10.00
  19   9  -3    0.10   10.20
  17  -9  -3   25.40   12.40
  17  -9  -3    7.90    9.10
  17  -9  -3   20.60    6.80
  17   9  -3   11.20   10.00
  17   9  -3   17.90    9.80
  15  -9  -3   17.70    6.50
  15  -9  -3   40.70   12.90
  15  -9  -3   35.70   12.00
  15  -9  -3   30.60    9.90
  15   9  -3   28.60   10.70
  15   9  -3   15.30    9.30
  13  -9  -3    4.50    7.20
  13  -9  -3    8.50    5.20
  13  -9  -3    0.60    6.90
  13   9  -3   -4.60    5.90
  13   9  -3   10.70    7.20
  11  -9  -3  591.84   30.60
  11  -9  -3  565.74   26.90
  11  -9  -3  601.74   33.30
  11   9  -3  555.44   31.50
  11   9  -3  580.64   30.70
   9  -9  -3  137.49   14.80
   9  -9  -3  127.59   10.60
  -9  -9   3  153.98   13.90
   9  -9  -3  152.48   16.20
   9  -9  -3  132.29   10.90
   9   9  -3  140.19   15.00
   9   9  -3  114.69   12.30
   9   9  -3  132.79   15.70
  -7  -9   3  418.96   22.20
   7  -9  -3  419.56   21.00
   7  -9  -3  436.56   24.80
   7  -9  -3  396.86   23.40
   7  -9  -3  417.36   21.30
  -7   9   3  444.46   22.00
   7   9  -3  440.96   24.90
   7   9  -3  442.36   22.80
   7   9  -3  445.86   23.60
   7   9  -3  477.55   26.60
  -5  -9   3   -1.40    3.90
  -5  -9   3   11.80    5.70
   5  -9  -3   11.10    4.40
   5  -9  -3   15.90    5.00
  -5  -9   3   10.10    2.90
   5  -9  -3   12.60    5.80
   5  -9  -3    3.50    5.40
   5   9  -3   11.50    4.90
  -5   9   3    6.20    4.20
   5   9  -3   12.50    5.60
  -5   9   3   20.60    7.40
   5   9  -3    7.10    5.80
   5   9  -3    5.80    5.30
  -5   9   3    7.50    3.60
   3  -9  -3   15.40    4.70
   3  -9  -3   22.00    6.00
   3  -9  -3   21.70    6.10
  -3  -9   3   28.50    7.20
   3  -9  -3   23.90    6.50
  -3  -9   3   21.20    4.60
  -3  -9   3   20.10    5.10
  -3  -9   3   22.20    6.30
   3   9  -3   13.10    6.70
   3   9  -3   20.20    5.30
   3   9  -3   12.10    5.60
  -3   9   3   16.60    5.30
  -3   9   3   12.80    5.70
  -3   9   3   25.20    4.90
   3   9  -3   20.10    6.70
  -1  -9   3   67.09    8.60
   1  -9  -3   80.99    9.70
   1  -9  -3   60.69    9.60
  -1  -9   3   60.49    9.00
   1  -9  -3   64.09    8.90
  -1  -9   3   64.09    9.80
   1  -9  -3   70.99    8.50
  -1   9   3   51.29    8.70
  -1   9   3   69.79    7.50
  -1   9   3   54.19    8.20
   1   9  -3   53.29   10.10
  -1   9   3   71.39    9.60
   1   9  -3   61.49   10.20
   1   9  -3   68.69    9.80
   1   9  -3   59.69    9.50
  -1  -9  -3  161.48   15.30
  -1  -9  -3  125.09   10.40
   1  -9   3  124.89   12.10
  -1  -9  -3  139.19   14.30
   1  -9   3  118.69   13.10
   1  -9   3  145.69   13.50
  -1  -9  -3  148.39   10.80
   1   9   3  124.29    9.40
  -1   9  -3  104.99   12.50
  -1   9  -3  115.49   12.30
  -1   9  -3  130.99   13.70
  -1   9  -3  116.79   14.60
   1   9   3  122.79   11.90
   1   9   3   96.99   11.70
   1   9   3  124.29   13.00
   3  -9   3  342.07   18.20
   3  -9   3  297.97   19.80
  -3  -9  -3  320.77   18.20
  -3  -9  -3  305.17   20.40
   3  -9   3  380.36   22.30
  -3  -9  -3  348.67   20.60
  -3  -9  -3  340.07   17.50
  -3   9  -3  345.87   19.80
  -3   9  -3  319.67   18.20
   3   9   3  351.66   18.90
  -3   9  -3  360.96   14.30
   3   9   3  361.66   20.70
  -3   9  -3  351.96   22.50
   3   9   3  339.27   17.80
   3   9   3  344.47   20.60
  -5  -9  -3  193.68   19.00
   5  -9   3  174.58   17.00
   5  -9   3  173.08   16.90
  -5  -9  -3  158.18   15.20
  -5  -9  -3  164.58   10.10
   5  -9   3  175.28   14.80
   5  -9   3  194.08   12.40
   5   9   3  172.28   16.90
   5   9   3  168.58   12.50
  -5   9  -3  158.28   16.70
   5   9   3  175.48   14.40
  -5   9  -3  183.18   13.70
   5   9   3  181.08   12.90
   7  -9   3  394.26   25.30
   7  -9   3  415.46   24.70
  -7  -9  -3  420.96   25.90
   7  -9   3  436.76   20.10
   7  -9   3  414.86   25.60
  -7  -9  -3  411.86   22.90
  -7   9  -3  413.06   26.10
   7   9   3  434.56   24.80
  -7   9  -3  443.96   22.80
   7   9   3  411.96   24.80
   7   9   3  404.86   22.00
   7   9   3  427.46   23.30
   9  -9   3  397.26   26.10
  -9  -9  -3  389.76   21.30
   9  -9   3  398.36   25.40
   9  -9   3  343.17   22.90
   9   9   3  354.96   23.70
   9   9   3  380.76   23.40
   9   9   3  322.87   20.50
  -9   9  -3  351.76   21.40
   9   9   3  415.46   23.50
 -11  -9  -3   24.10    6.60
  11  -9   3    5.10    9.10
  11  -9   3   32.60    9.30
  11  -9   3   32.20   10.80
  11   9   3   26.10    8.60
  11   9   3   39.70    9.50
  11   9   3   16.70    8.00
  11   9   3   27.10    8.50
  13  -9   3    7.60    8.30
  13  -9   3   -9.00    7.80
  13  -9   3    0.90    8.60
  13   9   3   -3.70    6.60
  13   9   3   10.90    7.70
  13   9   3    8.00    6.60
  13   9   3    8.30    8.10
  15  -9   3    1.60   10.00
  15  -9   3   -3.50    8.90
  15   9   3   14.90   10.50
  15   9   3   20.10   10.00
  15   9   3    5.20    8.50
  17  -9   3   45.60   14.20
  17  -9   3   22.20   14.50
  17   9   3   36.60   14.40
  17   9   3   23.50   11.60
  17   9   3   16.80   10.90
  19  -9   3  -10.10    9.60
  19  -9   3    3.70   12.30
  19   9   3   -1.60    9.80
  19   9   3   -0.80   11.20
  20 -10  -3   55.59   18.70
  20 -10  -3   36.30   14.50
  20 -10  -3   70.99   11.60
  20  10  -3   37.40   14.50
  20  10  -3   72.79   17.60
  18 -10  -3   23.50   13.30
  18 -10  -3   15.20   11.40
  18 -10  -3   26.20    8.20
  18  10  -3   46.00   14.80
  18  10  -3   25.90   12.60
  16 -10  -3   39.40   13.00
  16 -10  -3   31.70    8.10
  16 -10  -3   39.60   12.70
  16  10  -3   47.10   13.50
  16  10  -3   30.30   11.90
  14 -10  -3   25.90   11.00
  14 -10  -3   30.00   10.00
  14 -10  -3   18.70    6.60
  14  10  -3   39.90   12.20
  14  10  -3   23.70   10.60
  12 -10  -3   10.30    7.60
  12 -10  -3   -1.30    6.30
  12 -10  -3   -1.90    4.30
  12  10  -3    4.00    6.80
  12  10  -3   -1.50    6.40
  10 -10  -3   14.70    5.40
  10 -10  -3   33.50    8.90
  10 -10  -3   14.30    8.20
  10  10  -3   15.90    7.70
  10  10  -3   21.10    7.90
   8 -10  -3    1.60    5.30
  -8 -10   3    4.90    5.00
   8 -10  -3    5.60    4.40
   8 -10  -3    9.60    6.10
   8 -10  -3    9.00    4.60
   8  10  -3    9.10    6.20
   8  10  -3    0.00    5.70
   8  10  -3    6.60    6.50
  -6 -10   3   52.49    8.70
   6 -10  -3   44.50    7.60
   6 -10  -3   45.70    9.30
   6 -10  -3   37.30    8.60
   6 -10  -3   56.29    8.00
   6  10  -3   53.89    8.70
   6  10  -3   51.89   10.00
   6  10  -3   53.09   10.40
  -6  10   3   56.69    8.60
  -6  10   3   51.59   10.60
   6  10  -3   66.89   10.80
   4 -10  -3   56.09   10.00
   4 -10  -3   76.99   11.70
  -4 -10   3   97.19   12.10
   4 -10  -3   95.99   10.80
  -4 -10   3   59.29    9.30
  -4 -10   3   95.09    7.30
   4 -10  -3   77.99    9.80
   4  10  -3   77.19   11.30
  -4  10   3   64.09    9.60
   4  10  -3   89.69   12.70
   4  10  -3   94.49   12.30
  -4  10   3  106.19    9.40
   4  10  -3   93.29   11.70
  -4  10   3   76.59   12.10
  -2 -10   3   40.80    6.90
   2 -10  -3   39.30    7.00
  -2 -10   3   38.10    8.40
  -2 -10   3   36.90    8.10
  -2 -10   3   30.90    6.70
   2 -10  -3   35.10    8.40
   2 -10  -3   24.20    6.60
   2 -10  -3   43.20    7.70
   2  10  -3   38.00    8.90
  -2  10   3   38.40    6.30
  -2  10   3   45.20    8.30
   2  10  -3   40.00    7.30
   2  10  -3   35.20    8.80
   2  10  -3   22.90    8.10
  -2  10   3   50.89    9.80
   0 -10   3  101.79   13.00
   0 -10  -3  115.49   11.40
   0 -10   3  113.29   12.40
   0 -10  -3  122.39   14.10
   0 -10  -3  124.19   12.30
   0 -10   3  124.29   12.70
   0 -10  -3  100.99   12.10
   0  10  -3  114.79   11.90
   0  10   3   99.99   12.70
   0  10   3  116.39    9.60
   0  10  -3  118.09   14.20
   0  10  -3  131.29   14.40
   0  10   3  109.89   11.60
   0  10  -3   99.69   13.30
   0  10   3  115.39   13.10
   2 -10   3  269.57   20.50
  -2 -10  -3  351.56   18.60
  -2 -10  -3  311.47   20.10
   2 -10   3  314.97   18.30
  -2 -10  -3  344.87   18.20
   2 -10   3  293.77   19.00
  -2 -10  -3  335.97   20.40
   2  10   3  314.97   17.20
  -2  10  -3  303.47   19.30
  -2  10  -3  292.77   20.30
  -2  10  -3  302.17   21.60
   2  10   3  307.27   20.30
   2  10   3  340.07   18.50
   2  10   3  314.27   19.90
  -4 -10  -3    5.50    3.60
   4 -10   3    3.00    6.90
  -4 -10  -3    0.50    5.00
  -4 -10  -3   -2.30    3.40
   4 -10   3    4.80    4.70
  -4 -10  -3   -4.90    4.40
   4 -10   3   -1.30    5.30
  -4  10  -3   -1.40    5.50
   4  10   3    5.20    4.70
   4  10   3   -1.30    4.40
  -4  10  -3    4.60    4.90
   4  10   3    0.80    5.10
   4  10   3    4.50    4.20
   6 -10   3  196.88   13.80
   6 -10   3  227.08   17.70
  -6 -10  -3  203.68   16.30
  -6 -10  -3  204.78   17.50
   6 -10   3  251.17   19.40
   6 -10   3  185.78   19.20
   6  10   3  227.08   15.40
   6  10   3  196.58   16.80
   6  10   3  255.07   17.90
  -6  10  -3  229.78   21.80
   6  10   3  244.48   15.70
  -6  10  -3  225.38   15.20
  -8 -10  -3    4.50    5.10
   8 -10   3    7.30    7.50
   8 -10   3    3.90    6.90
  -8 -10  -3    6.50    6.80
   8 -10   3    5.20    6.20
   8  10   3    6.20    5.80
  -8  10  -3    4.80    8.20
   8  10   3   -1.70    4.30
   8  10   3    7.10    6.80
   8  10   3   10.60    6.20
  -8  10  -3   -1.80    4.50
  10 -10   3   66.69   13.80
 -10 -10  -3   56.09    9.80
  10 -10   3   23.60    9.50
  10 -10   3   37.60    9.70
  10  10   3   35.60    8.90
  10  10   3   56.79   12.00
  10  10   3   57.59   10.50
  10  10   3   48.70   10.50
  12 -10   3    8.20    8.50
  12 -10   3    3.40    9.20
 -12 -10  -3   28.80    8.10
  12 -10   3   10.10    7.60
  12  10   3   22.90    8.70
  12  10   3   23.20    9.50
  12  10   3   22.40    8.50
  12  10   3   25.90    9.30
  14 -10   3  -11.20    6.90
  14 -10   3  -14.60    8.60
  14 -10   3   -4.30    9.30
  14  10   3    2.40    6.20
  14  10   3    3.90    7.40
  14  10   3    6.30    9.10
  14  10   3    5.70    8.30
  16 -10   3   88.59   17.60
  16  10   3  141.49   17.90
  16  10   3  101.09   18.50
  16  10   3  110.79   18.30
  18 -10   3    4.50   11.10
  18 -10   3   -6.20   11.30
  18  10   3    6.50    9.70
  18  10   3   -1.60    9.80
  19 -11  -3  -13.00   12.60
  19 -11  -3   12.70   11.20
  19 -11  -3   13.90    7.70
  19  11  -3    8.10   12.20
  19  11  -3    2.90   10.20
  17 -11  -3    7.00    9.30
  17 -11  -3   14.70    7.60
  17 -11  -3    5.60   11.40
  17  11  -3   -0.90    9.90
  17  11  -3   12.80   10.60
  15 -11  -3  151.98   22.00
  15 -11  -3  171.78   16.80
  15 -11  -3  190.38   23.50
  15  11  -3  170.28   22.70
  15  11  -3  164.38   21.40
  13 -11  -3   23.90    7.30
  13 -11  -3   24.20    9.80
  13 -11  -3   17.80   10.10
  13  11  -3   15.10    9.60
  13  11  -3    2.10    7.50
  11 -11  -3  372.26   21.80
  11 -11  -3  386.66   27.20
  11 -11  -3  400.46   25.20
  11  11  -3  374.46   24.90
  11  11  -3  376.86   26.00
  11  11  -3  384.76   28.20
   9 -11  -3   45.50   10.50
   9 -11  -3   35.50    7.80
  -9 -11   3   52.79    8.90
   9 -11  -3   43.60   10.90
   9  11  -3   41.30   10.10
   9  11  -3   71.59   13.40
   9  11  -3   30.80    8.80
  -7 -11   3  740.63   34.60
   7 -11  -3  738.93   37.70
   7 -11  -3  760.32   37.00
   7 -11  -3  765.22   32.90
   7 -11  -3  747.73   34.40
   7  11  -3  781.02   39.20
   7  11  -3  744.53   37.80
   7  11  -3  744.33   36.60
   5 -11  -3  244.08   15.30
  -5 -11   3  237.28   16.50
  -5 -11   3  237.38   17.50
   5 -11  -3  218.08   17.50
   5 -11  -3  191.68   14.80
   5 -11  -3  215.58   16.90
   5  11  -3  233.48   18.50
  -5  11   3  220.18   18.30
  -5  11   3  194.58   15.30
   5  11  -3  234.08   18.10
  -5  11   3  234.48   13.50
   5  11  -3  245.68   17.70
   3 -11  -3  457.85   26.00
   3 -11  -3  433.76   25.30
  -3 -11   3  495.55   21.70
  -3 -11   3  466.75   25.80
   3 -11  -3  479.75   24.50
   3 -11  -3  474.55   23.80
  -3 -11   3  483.95   26.40
   3  11  -3  484.85   26.80
  -3  11   3  417.96   26.30
   3  11  -3  480.25   27.50
   3  11  -3  500.15   26.80
  -3  11   3  459.75   25.30
  -3  11   3  451.35   21.80
  -1 -11   3   24.30    7.20
   1 -11  -3   15.50    6.30
  -1 -11   3   29.10    6.60
   1 -11  -3   23.60    6.40
  -1 -11   3   26.50    7.50
  -1 -11   3   42.00    7.80
   1 -11  -3   21.40    6.00
   1 -11  -3   18.90    7.10
  -1  11   3   16.70    5.40
  -1  11   3   13.50    5.90
   1  11  -3   32.20    8.40
   1  11  -3   11.80    7.60
  -1  11   3   16.00    6.40
   1  11  -3   24.70    7.50
  -1  11   3    8.10    5.90
   1 -11   3  263.37   17.80
  -1 -11  -3  258.77   17.30
  -1 -11  -3  300.77   17.70
  -1 -11  -3  296.97   19.90
  -1 -11  -3  268.37   18.60
   1 -11   3  246.18   17.40
   1 -11   3  264.77   20.10
  -1  11  -3  295.87   20.50
  -1  11  -3  274.77   20.80
  -1  11  -3  301.57   19.40
   1  11   3  304.67   16.90
   1  11   3  291.67   20.10
   1  11   3  291.77   19.20
   1  11   3  280.57   17.50
  -3 -11  -3  608.94   27.40
   3 -11   3  574.34   30.00
  -3 -11  -3  592.54   30.70
   3 -11   3  562.34   27.60
  -3 -11  -3  580.84   27.80
   3 -11   3  533.65   30.70
  -3 -11  -3  573.24   30.20
   3  11   3  562.64   27.60
  -3  11  -3  569.54   31.80
   3  11   3  562.94   30.00
   3  11   3  555.44   30.50
  -3  11  -3  546.05   27.50
   3  11   3  555.74   27.00
  -5 -11  -3   26.00    7.70
  -5 -11  -3   37.30   10.00
  -5 -11  -3   37.60    6.20
   5 -11   3   36.90    7.80
   5 -11   3   18.30    8.70
   5 -11   3   17.90    8.20
   5 -11   3   29.00    8.80
   5  11   3   24.70    8.20
   5  11   3   29.20    8.50
   5  11   3   28.60    6.90
  -5  11  -3   30.00    7.50
   5  11   3   37.10    7.60
  -5  11  -3   26.50    9.30
   7 -11   3  296.57   17.30
  -7 -11  -3  262.17   19.00
   7 -11   3  281.77   21.70
  -7 -11  -3  282.27   21.40
   7 -11   3  269.87   22.00
   7 -11   3  266.97   20.60
   7  11   3  274.37   18.50
  -7  11  -3  282.67   17.60
   7  11   3  282.37   18.10
   7  11   3  307.87   21.80
  -7  11  -3  274.27   22.00
   7  11   3  300.17   21.00
   9 -11   3  151.18   18.30
  -9 -11  -3  164.68   17.20
   9 -11   3  134.29   18.30
   9 -11   3  181.38   19.60
   9  11   3  156.38   17.20
   9  11   3  149.49   15.50
   9  11   3  125.49   16.30
   9  11   3  165.58   19.20
  11 -11   3   58.59   12.00
 -11 -11  -3   34.40    8.70
  11 -11   3   29.70   10.90
  11 -11   3   31.60   11.90
  11  11   3   29.90    9.00
  11  11   3   38.70   11.70
  11  11   3   47.10   11.10
  11  11   3   66.19   12.40
  13 -11   3   78.79   16.20
  13 -11   3   66.09   15.50
  13 -11   3   40.30   13.00
  13  11   3   48.60   11.60
  13  11   3   58.59   13.80
  13  11   3   93.99   14.70
  13  11   3   75.09   15.30
  15 -11   3   24.30   11.40
  15 -11   3    3.10   12.60
  15 -11   3   -0.90   10.50
  15  11   3    3.00    9.70
  15  11   3   -6.30    7.40
  15  11   3    0.20    8.50
  17 -11   3   -3.80   11.70
  17 -11   3   -3.40   10.80
  17  11   3   13.80   10.80
  17  11   3   -4.00    9.90
  18 -12  -3   99.19   22.50
  18 -12  -3   78.09   12.40
  18 -12  -3   57.09   16.20
  18  12  -3   72.89   17.70
  18  12  -3   77.79   17.60
  18  12  -3   87.89   19.30
  16 -12  -3   -3.10    9.30
  16 -12  -3    8.90    6.70
  16 -12  -3    8.20   11.10
  16  12  -3   -1.10    9.30
  16  12  -3   17.40   11.70
  16  12  -3   -6.70    7.90
  14 -12  -3   57.49   15.00
  14 -12  -3   41.90   15.00
  14 -12  -3   33.30    8.50
  14 -12  -3   41.10   12.40
  14  12  -3   25.70   12.60
  14  12  -3   36.40   12.20
  14  12  -3   29.00   11.30
  12 -12  -3    6.30    8.50
  12 -12  -3   13.70    9.00
  12 -12  -3   -1.30    4.70
  12  12  -3    3.80    7.70
  12  12  -3   -2.60    6.60
  12  12  -3    0.00    8.10
  10 -12  -3   24.60    9.80
  10 -12  -3   16.20    6.70
  10 -12  -3   26.40    9.90
 -10 -12   3   34.10    7.90
  10  12  -3   22.00    9.40
  10  12  -3   22.60    9.50
  10  12  -3   46.90   12.20
   8 -12  -3   26.40    7.50
   8 -12  -3   40.20   10.10
   8 -12  -3   41.70    9.80
  -8 -12   3   42.20    9.00
   8  12  -3   62.39   12.10
   8  12  -3   47.50   12.40
   8  12  -3   65.39   12.60
  -6 -12   3   13.40    6.70
   6 -12  -3    8.30    6.60
   6 -12  -3    6.90    5.00
  -6 -12   3   15.70    6.50
   6 -12  -3   10.40    7.10
   6 -12  -3    7.40    5.20
   6  12  -3   20.80    8.50
  -6  12   3   12.60    7.40
  -6  12   3   18.90    6.50
   6  12  -3   17.00    7.70
   6  12  -3   11.20    7.50
  -6  12   3   11.40    4.90
  -4 -12   3  220.98   17.30
  -4 -12   3  218.98   17.70
   4 -12  -3  224.18   17.90
   4 -12  -3  251.47   18.30
   4 -12  -3  232.58   15.60
   4 -12  -3  202.48   15.90
  -4  12   3  239.58   19.10
  -4  12   3  230.98   16.90
   4  12  -3  178.68   19.40
   4  12  -3  227.48   18.30
   4  12  -3  230.68   18.60
  -4  12   3  218.98   13.90
  -2 -12   3   61.79   10.60
  -2 -12   3   66.89   11.30
   2 -12  -3   91.59   12.70
  -2 -12   3   99.89   11.00
   2 -12  -3   79.09   12.40
   2 -12  -3   80.09   11.10
   2 -12  -3   81.49   11.20
   2  12  -3   86.99   12.80
  -2  12   3   70.19   11.10
   2  12  -3   50.19   11.40
  -2  12   3   68.09   12.20
  -2  12   3   69.29    9.30
   2  12  -3   63.69   11.50
   0 -12   3   98.09   12.20
   0 -12  -3   98.59   12.30
   0 -12   3   84.19   12.20
   0 -12   3   66.19   10.90
   0 -12   3   89.49   12.90
   0 -12  -3   62.69    9.50
   0 -12  -3   73.39   11.50
   0 -12  -3   69.49   11.20
   0  12   3   81.99   13.30
   0  12  -3   87.09   12.80
   0  12  -3   90.39   13.80
   0  12   3   70.99    9.70
   0  12   3   59.69    9.90
   0  12  -3   57.99   11.30
   0  12   3   84.59   12.70
  -2 -12  -3  516.85   26.70
  -2 -12  -3  558.74   27.30
   2 -12   3  526.95   27.40
   2 -12   3  533.95   28.30
  -2 -12  -3  494.45   29.00
   2 -12   3  522.95   30.30
  -2 -12  -3  489.45   28.20
  -2  12  -3  519.75   27.40
  -2  12  -3  526.85   30.90
  -2  12  -3  499.05   29.80
   2  12   3  541.45   26.30
   2  12   3  557.34   27.20
   2  12   3  487.95   29.50
   2  12   3  534.95   29.50
  -4 -12  -3   -5.10    3.90
  -4 -12  -3    4.70    6.50
  -4 -12  -3   -0.30    5.50
   4 -12   3   -1.90    6.80
   4 -12   3   10.30    7.20
   4 -12   3    4.90    6.10
  -4  12  -3   -2.10    4.90
   4  12   3    2.60    4.80
   4  12   3    8.90    6.20
   4  12   3   11.30    7.20
  -4  12  -3   12.70    7.90
   4  12   3   12.20    6.00
   6 -12   3  202.58   15.20
  -6 -12  -3  269.07   23.30
  -6 -12  -3  240.18   19.60
   6 -12   3  217.18   22.00
   6 -12   3  176.28   20.00
   6 -12   3  198.78   20.90
  -6  12  -3  209.18   21.70
   6  12   3  233.58   23.50
   6  12   3  210.78   15.60
   6  12   3  176.78   19.40
   6  12   3  211.48   16.20
   8 -12   3   11.60    7.30
   8 -12   3   20.80    9.80
  -8 -12  -3   13.10    7.20
   8 -12   3   18.20    9.70
   8  12   3    6.40    7.00
   8  12   3    9.70    6.80
   8  12   3   10.50    6.50
   8  12   3    4.90    5.90
  -8  12  -3   -2.30    6.10
  10 -12   3    6.00    9.20
 -10 -12  -3    6.30    6.10
  10 -12   3    2.10    6.40
  10 -12   3    3.90    8.10
  10  12   3    5.20    7.70
  10  12   3   -0.90    5.70
  10  12   3   -6.40    5.30
  10  12   3   -0.20    5.80
  12 -12   3   74.99   17.00
 -12 -12  -3   64.29   11.10
  12 -12   3   62.59   15.70
  12  12   3   82.89   13.10
  12  12   3   38.20   12.50
  12  12   3  107.99   17.10
  12  12   3   83.09   15.10
  14 -12   3   -3.00   12.10
  14 -12   3   -8.50    8.30
  14 -12   3    6.90   10.50
  14  12   3    3.30    8.80
  14  12   3  -11.50    7.80
  14  12   3   -6.60    7.00
  14  12   3    0.70    7.50
  16 -12   3  164.48   26.20
  16 -12   3  157.98   23.80
  16  12   3  145.29   23.20
  16  12   3  138.89   21.30
  17 -13  -3   48.10   15.40
  17 -13  -3   35.90    9.90
  17 -13  -3   41.50   16.20
  17  13  -3   65.19   16.50
  17  13  -3   74.59   19.70
  17  13  -3   38.30   14.70
  15 -13  -3   15.60    7.90
  15 -13  -3    3.50   11.80
  15 -13  -3   10.00    9.90
  15  13  -3    5.10    9.70
  15  13  -3    2.00    8.80
  15  13  -3   11.20   10.70
  13 -13  -3   94.79   16.30
  13 -13  -3   61.89   15.70
  13 -13  -3   73.49   16.60
  13 -13  -3   59.79   11.20
  13  13  -3   91.69   19.60
  13  13  -3   68.89   15.10
  13  13  -3   87.79   16.30
  11 -13  -3    5.20    6.00
  11 -13  -3   20.50    9.80
  11 -13  -3    4.50    9.00
  11  13  -3    8.70    8.40
  11  13  -3   13.50    9.70
  11  13  -3   21.50    9.00
   9 -13  -3    7.90    7.90
   9 -13  -3    3.30    5.30
  -9 -13   3   -0.60    5.00
   9 -13  -3    3.90    7.20
   9  13  -3    3.80    7.30
   9  13  -3   -8.20    6.20
   9  13  -3    9.80    8.20
  -7 -13   3  145.09   15.50
   7 -13  -3  112.09   16.80
   7 -13  -3  144.29   15.40
   7 -13  -3  153.58   17.30
   7  13  -3  143.19   17.80
   7  13  -3  153.88   19.00
   7  13  -3  176.38   19.70
  -5 -13   3  158.58   17.20
   5 -13  -3  178.58   18.10
   5 -13  -3  128.89   14.90
   5 -13  -3  161.78   13.00
   5 -13  -3  177.58   19.00
  -5 -13   3  171.38   18.20
   5  13  -3  151.98   17.90
  -5  13   3  153.68   19.50
   5  13  -3  152.58   18.10
   5  13  -3  162.08   19.40
  -5  13   3  131.19   15.80
  -3 -13   3  178.48   18.70
   3 -13  -3  176.58   16.90
   3 -13  -3  155.38   17.00
  -3 -13   3  150.88   16.70
   3 -13  -3  155.38   18.10
   3 -13  -3  169.48   14.20
  -3  13   3  144.49   16.80
   3  13  -3  184.38   19.50
   3  13  -3  176.28   20.30
  -3  13   3  205.28   22.00
  -3  13   3  193.18   13.40
   3  13  -3  160.48   17.70
  -1 -13   3   36.00    8.10
   1 -13  -3   27.50    7.80
   1 -13  -3   12.70    6.50
  -1 -13   3   20.40    8.20
   1 -13  -3   16.10    7.20
  -1 -13   3   18.70    7.80
   1 -13  -3   35.50    8.30
  -1  13   3   17.70    7.90
  -1  13   3   30.80    7.70
  -1  13   3   41.20   10.00
   1  13  -3    7.90    8.10
   1  13  -3   24.20    8.90
   1  13  -3   21.80    8.40
  -1 -13  -3  217.98   16.40
  -1 -13  -3  208.58   17.20
   1 -13   3  207.18   17.00
   1 -13   3  220.38   21.30
   1 -13   3  221.48   17.20
  -1 -13  -3  219.08   16.70
   1 -13   3  240.48   17.70
  -1 -13  -3  208.58   20.70
  -1  13  -3  241.18   17.80
  -1  13  -3  211.38   21.50
   1  13   3  176.78   15.20
   1  13   3  238.88   19.70
   1  13   3  236.08   18.50
   1  13   3  211.08   16.00
  -1  13  -3  231.68   19.30
  -3 -13  -3   17.30    7.60
  -3 -13  -3   24.10    8.40
   3 -13   3    7.90    6.80
   3 -13   3    5.30    6.40
  -3 -13  -3   24.50    7.30
   3 -13   3   20.60    9.00
  -3  13  -3   11.90    8.20
  -3  13  -3   13.30    6.40
   3  13   3   22.50    7.20
   3  13   3    2.50    6.90
   3  13   3   16.80    7.00
   3  13   3    8.40    6.00
  -5 -13  -3  102.89   14.80
   5 -13   3   85.99   13.80
   5 -13   3   75.89   13.80
   5 -13   3  104.29   13.10
  -5 -13  -3   63.09   12.40
   5  13   3   76.59   11.50
   5  13   3   90.49   14.70
  -5  13  -3   72.49   13.60
   5  13   3  103.59   16.20
   5  13   3   91.79   12.50
   7 -13   3    0.90    8.60
  -7 -13  -3    4.00    6.20
   7 -13   3    0.90    7.40
   7 -13   3   -6.50    6.60
  -7  13  -3    2.40    7.50
   7  13   3    0.40    5.30
   7  13   3   -2.40    5.60
   7  13   3   -3.90    5.30
   7  13   3   -0.30    4.90
  -9 -13  -3   12.50    7.40
   9 -13   3    5.90    8.90
   9 -13   3   11.90    9.10
   9 -13   3    3.00    9.70
   9  13   3   -2.20    5.90
   9  13   3    3.20    6.90
   9  13   3    5.40    6.20
   9  13   3   10.70    7.80
 -11 -13  -3  116.89   16.40
  11 -13   3  125.29   20.20
  11 -13   3   95.69   18.50
  11 -13   3   84.59   15.60
  11  13   3   97.19   14.60
  11  13   3  103.79   18.80
  11  13   3  109.99   16.40
  11  13   3  121.69   18.20
  13 -13   3   -6.80   11.20
  13 -13   3   -1.20    9.60
  13  13   3   -4.50    6.80
  13  13   3   14.60    8.90
  13  13   3   -0.80    6.60
  13  13   3   -8.50    7.50
  15 -13   3   39.20   15.30
  15 -13   3   24.60   11.70
  15 -13   3   15.70   14.20
  15  13   3   11.10   10.50
  15  13   3   29.30   11.80
  16 -14  -3   13.50    8.40
  16 -14  -3   19.30   11.80
  16 -14  -3   35.10   15.50
  16  14  -3   19.50   13.00
  16  14  -3   14.50   12.30
  16  14  -3   19.40   13.00
  14 -14  -3  -14.90   10.20
  14 -14  -3    6.50   10.70
  14 -14  -3    1.70    6.70
  14  14  -3   -8.70    7.10
  14  14  -3   -6.60    8.20
  14  14  -3  -10.70    7.70
  12 -14  -3   65.29   15.70
  12 -14  -3   54.89   15.80
  12 -14  -3   54.69   11.40
  12 -14  -3  107.99   17.50
  12  14  -3  105.09   18.00
  12  14  -3   55.59   15.70
  12  14  -3   93.49   17.70
  10 -14  -3   24.40    8.70
  10 -14  -3   25.40   10.70
 -10 -14   3   26.30    8.30
  10 -14  -3   37.00   12.10
  10  14  -3   33.90   12.00
  10  14  -3   18.50   10.60
  10  14  -3   29.70   11.70
   8 -14  -3   18.30    7.60
   8 -14  -3   12.00    8.70
  -8 -14   3   15.00    7.00
   8 -14  -3   35.00   10.50
   8  14  -3    6.90    8.50
   8  14  -3   17.60    9.20
   8  14  -3   19.00   10.10
   6 -14  -3  114.49   16.60
  -6 -14   3  100.89   15.60
  -6 -14   3  112.79   15.00
   6 -14  -3  117.79   14.90
   6 -14  -3   93.49   14.90
   6  14  -3  102.29   16.10
   6  14  -3  101.39   16.90
   6  14  -3  107.59   16.10
  -6  14   3   59.69   13.20
  -4 -14   3   10.10    7.70
   4 -14  -3   10.70    7.40
   4 -14  -3    9.20    5.70
  -4 -14   3   16.80    8.00
   4 -14  -3    0.00    5.30
   4 -14  -3    1.70    6.60
  -4  14   3    8.60    6.30
   4  14  -3    8.10    8.00
   4  14  -3   -2.70    6.30
  -4  14   3   -3.20    6.80
   4  14  -3    6.90    7.90
   2 -14  -3   17.70    7.40
  -2 -14   3   16.60    8.00
   2 -14  -3   12.10    6.80
   2 -14  -3   11.70    7.70
  -2 -14   3    9.10    7.20
   2 -14  -3    4.80    6.00
  -2  14   3   20.60    7.20
   2  14  -3   18.30    8.70
  -2  14   3   20.10    8.70
   2  14  -3   28.60   10.30
  -2  14   3   -0.80    5.70
   2  14  -3   17.60   10.10
   0 -14   3  -10.70    4.80
   0 -14  -3   -5.60    5.50
   0 -14  -3    4.90    5.30
   0 -14   3   12.00    6.40
   0 -14  -3   -6.10    3.80
   0 -14  -3    0.60    5.10
   0 -14   3    3.20    7.00
   0  14   3    3.50    5.90
   0  14  -3   -7.00    6.20
   0  14   3    0.40    6.20
   0  14  -3    5.10    8.00
   0  14  -3    3.20    6.90
   0  14   3  -10.50    5.20
  -2 -14  -3   42.30   10.10
  -2 -14  -3   19.50    8.90
   2 -14   3   31.00    9.60
   2 -14   3   46.60   11.10
   2 -14   3   36.90    9.40
  -2 -14  -3   35.90    8.60
   2  14   3   34.30    8.70
   2  14   3   38.20    9.10
   2  14   3   43.70   10.50
  -2  14  -3   34.20   10.40
   2  14   3   43.00   11.80
   4 -14   3   50.69   11.20
  -4 -14  -3   40.60    8.70
   4 -14   3   26.50   10.60
   4 -14   3   57.29   11.70
  -4 -14  -3   52.39   11.10
  -4 -14  -3   53.19   11.30
   4  14   3   71.99   13.40
  -4  14  -3   34.00   10.10
   4  14   3   47.30   12.00
   4  14   3   58.29   10.60
   4  14   3   66.39   11.50
   6 -14   3   11.00    8.20
   6 -14   3   -2.20    8.80
  -6 -14  -3    6.20    7.30
   6 -14   3   13.20    8.60
   6 -14   3   -1.40    6.30
   6  14   3    7.00    6.30
   6  14   3   10.90    7.80
  -6  14  -3    5.40    8.50
   6  14   3   18.00    7.90
   6  14   3   -2.60    5.90
   8 -14   3   91.89   16.80
   8 -14   3   80.69   15.30
   8 -14   3   74.49   15.50
  -8 -14  -3  108.19   16.30
   8  14   3   74.09   15.20
   8  14   3   93.49   15.60
  -8  14  -3   77.19   14.70
   8  14   3   71.39   11.90
   8  14   3   90.49   14.80
  10 -14   3   37.90   12.20
 -10 -14  -3   26.50    9.50
  10 -14   3   30.30   12.40
  10 -14   3    9.90   12.40
  10  14   3   50.99   12.00
  10  14   3   28.20   10.30
  10  14   3   21.50    8.80
  10  14   3   13.40    9.70
  12 -14   3   38.60   16.20
 -12 -14  -3   56.39   12.50
  12 -14   3   29.80   12.90
  12  14   3   43.80   13.90
  12  14   3   26.20   11.40
  12  14   3   31.60   10.60
  14 -14   3   34.90   14.20
  14 -14   3    8.70   14.80
  14 -14   3   25.20   13.20
  14  14   3   23.00   12.30
  14  14   3   30.90   11.50
  14  14   3   34.40   12.70
  16  14   3    2.30   11.50
  15 -15  -3    2.50   12.80
  15 -15  -3    9.70    9.00
  15 -15  -3   -0.70   10.80
  15  15  -3    0.60   10.30
  15  15  -3   -9.60    9.30
  15  15  -3   -1.80    9.60
  13 -15  -3   -1.90    9.70
  13 -15  -3   10.90   11.50
  13 -15  -3    5.60    9.90
  13 -15  -3   -2.80    7.20
  13  15  -3    6.60   10.70
  13  15  -3   -2.90    9.30
  13  15  -3    2.30    9.10
  11 -15  -3    1.00   10.30
  11 -15  -3    9.30    7.60
  11 -15  -3   12.80    9.20
  11 -15  -3    4.40    9.30
  11  15  -3   -3.20    8.60
  11  15  -3   -1.70    8.00
  11  15  -3   11.70    9.90
   9 -15  -3    2.00    8.80
   9 -15  -3   -1.20    9.40
   9 -15  -3   -1.50    6.60
  -9 -15   3    9.00    6.90
   9  15  -3  -11.40    6.90
   9  15  -3    8.10    8.70
   9  15  -3   -9.30    7.20
  -7 -15   3   61.89   11.80
   7 -15  -3   41.10   12.60
   7 -15  -3   67.79   13.50
   7 -15  -3   55.59   11.60
   7  15  -3   54.09   13.10
   7  15  -3   45.30   13.20
   7  15  -3   51.29   13.10
   5 -15  -3    8.50    7.00
   5 -15  -3    7.10    7.70
  -5 -15   3    5.10    6.40
   5 -15  -3   -0.20    7.20
  -5 -15   3   -1.50    6.10
   5  15  -3   -3.00    7.30
   5  15  -3    4.60    8.20
  -5  15   3    3.10    7.70
   5  15  -3    5.70    8.10
   3 -15  -3   27.70    8.70
  -3 -15   3   15.70    7.90
   3 -15  -3   30.20    8.20
   3 -15  -3   12.20    7.80
  -3 -15   3   24.60    8.80
   3 -15  -3   18.10    8.30
  -3  15   3   17.20    9.30
   3  15  -3   19.60    9.90
  -3  15   3   16.30    7.50
   3  15  -3   18.10   10.60
   3  15  -3    7.10    8.20
  -1 -15   3   -5.40    7.30
   1 -15  -3    3.80    5.80
   1 -15  -3   -5.00    5.40
   1 -15  -3   10.90    7.20
   1 -15  -3    7.50    6.20
  -1 -15   3    5.50    6.80
   1  15  -3   -2.80    7.80
  -1  15   3    3.20    7.70
   1  15  -3   -6.70    7.30
   1  15  -3    1.00    7.30
  -1  15   3    1.40    5.70
   1 -15   3   64.49   12.30
  -1 -15  -3   36.60   10.60
   1 -15   3   43.10   11.80
  -1 -15  -3   44.70    9.90
  -1 -15  -3   59.99   11.20
   1 -15   3   37.80   10.10
  -1  15  -3   31.70   10.60
  -1  15  -3   38.90   12.40
   1  15   3   42.60   12.30
   1  15   3   50.59   11.10
   1  15   3   48.60   11.20
   3 -15   3   27.90    8.70
   3 -15   3   19.10   10.00
  -3 -15  -3   22.00    8.10
  -3 -15  -3   18.80    8.20
   3 -15   3   14.20    9.00
   3 -15   3   31.80    9.80
  -3 -15  -3   17.20    8.80
   3  15   3   13.90    9.30
  -3  15  -3   -3.10    7.70
   3  15   3   26.90    9.40
   3  15   3   19.50    9.00
   3  15   3   23.40    8.10
  -5 -15  -3  -10.30    5.20
   5 -15   3   -9.30    7.90
   5 -15   3    5.40    7.30
   5 -15   3   -0.60    6.80
  -5  15  -3    2.80    8.30
   5  15   3   -6.90    7.00
   5  15   3    2.70    7.40
   5  15   3    3.90    7.40
   5  15   3   12.60    7.60
   7 -15   3   38.60   12.50
   7 -15   3   35.40   13.80
  -7 -15  -3   52.59   12.70
   7 -15   3   21.50   10.20
   7  15   3   51.79   13.40
   7  15   3   47.00   10.20
   7  15   3   35.20   10.90
   7  15   3   19.90   10.10
  -7  15  -3   41.20   12.70
   9 -15   3   -0.30    8.10
   9 -15   3   29.30   13.80
  -9 -15  -3   17.60    8.50
   9 -15   3   13.80   10.90
   9  15   3   20.00    9.50
   9  15   3   14.00    8.20
   9  15   3   10.80    8.90
   9  15   3   24.20   10.70
 -11 -15  -3   15.60    8.30
  11 -15   3    3.80   12.20
  11 -15   3   25.50   12.80
  11 -15   3   25.40   11.30
  11  15   3   22.90   11.40
  11  15   3   32.20   11.50
  11  15   3   18.90    9.90
  13 -15   3    3.70   11.80
  13 -15   3   -0.30   13.00
  13  15   3   -3.60    8.50
  13  15   3    1.90    9.90
  13  15   3   -2.40    9.00
  15  15   3    9.60   11.80
  15  15   3   31.10   13.10
  14 -16  -3   21.10   11.40
  14 -16  -3    0.20    8.00
  14 -16  -3    7.90   13.60
  14  16  -3   -0.20   11.40
  14  16  -3   -2.60   10.40
  14  16  -3   -2.70    9.60
  12 -16  -3   29.70   12.10
  12 -16  -3   31.80   14.10
  12 -16  -3    2.10   10.20
  12 -16  -3   13.90    9.60
  12  16  -3   13.10   10.50
  12  16  -3   20.50   12.60
  12  16  -3   17.00   11.70
  10 -16  -3   85.99   14.40
  10 -16  -3   91.59   17.10
  10 -16  -3   62.99   14.50
  10 -16  -3   73.49   16.30
  10  16  -3   82.09   16.60
  10  16  -3   91.29   18.00
  10  16  -3  112.79   19.30
   8 -16  -3   11.10    9.80
   8 -16  -3    3.10    8.60
  -8 -16   3   -4.20    6.10
   8 -16  -3   -2.20    6.70
   8  16  -3    4.20    9.30
   8  16  -3   -1.70    7.00
   8  16  -3   17.70   10.90
   6 -16  -3   44.60   11.70
  -6 -16   3   40.40   11.40
   6 -16  -3   42.30   12.50
  -6 -16   3   36.20   10.40
   6 -16  -3   81.09   13.90
   6  16  -3   60.49   13.60
  -6  16   3   81.89   17.20
   6  16  -3   22.30   11.40
   6  16  -3   58.89   14.70
   4 -16  -3   18.10    9.00
   4 -16  -3   55.79   12.70
  -4 -16   3   33.00   10.20
  -4 -16   3   35.50   10.50
   4 -16  -3   31.10    9.20
  -4  16   3   46.80   12.90
   4  16  -3   18.50   10.80
   4  16  -3   32.40   11.80
   4  16  -3   31.40   11.30
   2 -16  -3   17.90    7.90
   2 -16  -3   16.00    9.10
  -2 -16   3   15.70    9.50
   2 -16  -3    2.50    6.80
   2 -16  -3   11.10    7.90
  -2 -16   3    2.60    7.70
   2  16  -3   -7.10    8.20
  -2  16   3    9.50    9.20
  -2  16   3    5.30    7.00
   2  16  -3   -1.80    8.10
   0 -16  -3   16.00    7.60
   0 -16  -3    9.80    7.20
   0 -16   3   11.90    8.80
   0 -16  -3   13.90    8.30
   0 -16   3   21.10    9.90
   0  16  -3   26.10   11.80
   0  16   3   -4.90    7.10
   0  16  -3   27.30   10.70
   0  16   3    4.00    7.00
   2 -16   3  113.09   16.20
   2 -16   3   94.09   16.70
  -2 -16  -3   93.89   14.30
  -2 -16  -3  142.59   19.50
   2 -16   3  104.29   15.60
  -2  16  -3   99.99   17.40
   2  16   3  127.39   17.50
   2  16   3  120.99   18.70
   2  16   3  126.69   18.00
   4 -16   3   35.60   11.90
   4 -16   3   70.39   19.30
  -4 -16  -3   24.00    9.90
   4 -16   3   30.80   10.20
   4 -16   3   63.19   15.60
   4  16   3   47.80   10.90
  -4  16  -3   54.89   13.40
   4  16   3   63.49   15.20
   4  16   3   54.69   13.50
   4  16   3   77.39   14.60
   6 -16   3   25.00   12.40
  -6 -16  -3   11.90    7.50
   6 -16   3    9.10    9.00
   6 -16   3   35.90   12.10
   6 -16   3   18.00   10.10
   6  16   3   37.00   12.80
  -6  16  -3   36.70   11.80
   6  16   3   38.80   12.20
   6  16   3   24.80    8.50
   6  16   3   27.60   11.10
   8 -16   3   99.39   17.50
   8 -16   3   62.49   16.20
   8 -16   3   98.59   17.90
  -8 -16  -3   67.99   14.10
  -8  16  -3   73.79   15.20
   8  16   3   63.09   12.60
   8  16   3   58.59   14.00
   8  16   3   94.99   15.70
   8  16   3   90.69   16.90
 -10 -16  -3   -0.50    7.50
  10 -16   3   11.60   13.90
  10 -16   3   -1.60    9.50
  10 -16   3   15.30   11.80
  10  16   3    4.70    9.60
  10  16   3   15.00    9.70
  10  16   3    3.60    9.00
  12 -16   3    7.40   12.40
 -12 -16  -3   16.30    9.10
  12 -16   3    2.90   14.90
  12  16   3    5.70    9.70
  12  16   3    7.90    9.70
  12  16   3   21.60   11.60
  14  16   3   -2.10   10.10
  14  16   3    1.70   10.10
  13 -17  -3   13.40   13.10
  13 -17  -3  -10.90    7.40
  13 -17  -3   15.10   11.00
  13  17  -3    6.40   10.90
  13  17  -3  -18.30    9.80
  13  17  -3    4.90   11.10
  11 -17  -3   -4.00    8.40
  11 -17  -3   12.40   11.40
  11 -17  -3   25.70   10.90
  11 -17  -3    7.30   11.00
  11  17  -3    5.80   10.70
  11  17  -3    8.30   10.20
  11  17  -3    7.80   10.20
   9 -17  -3   -9.90    8.20
   9 -17  -3   -5.10    7.30
   9 -17  -3    2.90    8.80
   9 -17  -3    0.10    8.60
   9  17  -3   -9.10    9.00
   9  17  -3    3.70    9.90
   9  17  -3    2.50   10.00
   7 -17  -3   68.79   13.60
  -7 -17   3   46.90   11.20
   7 -17  -3   72.59   15.30
   7 -17  -3   80.19   15.80
   7 -17  -3   73.09   15.30
   7  17  -3   55.49   16.30
   7  17  -3   66.59   15.30
   7  17  -3   79.19   17.20
  -5 -17   3   -4.80    6.00
   5 -17  -3   11.60    8.30
   5 -17  -3    3.50    8.10
   5 -17  -3    5.70    8.40
  -5 -17   3   22.20    9.60
  -5  17   3    6.10    9.00
   5  17  -3   -4.30    8.00
   5  17  -3    2.40   10.30
   3 -17  -3  129.89   18.20
  -3 -17   3  152.08   19.30
   3 -17  -3  128.19   18.30
  -3 -17   3  124.69   18.60
   3 -17  -3  152.28   18.80
  -3  17   3  151.28   22.20
   3  17  -3  135.89   21.40
   3  17  -3  155.98   22.60
   1 -17  -3    0.10    7.20
  -1 -17   3  -12.30    6.70
  -1 -17   3    8.20    9.50
   1 -17  -3   -0.20    7.20
   1  17  -3  -11.50    8.40
  -1  17   3    0.80    8.50
  -1  17   3   -2.40    7.10
   1  17  -3   -1.60    9.70
   1 -17   3  168.58   20.20
  -1 -17  -3  128.79   17.80
   1 -17   3  151.88   21.50
  -1 -17  -3  130.19   19.20
   1  17   3  130.19   19.10
  -1  17  -3  149.09   21.10
  -1  17  -3  120.69   18.70
   1  17   3  144.39   22.40
   3 -17   3   17.90    9.20
   3 -17   3   10.90   10.20
  -3 -17  -3   10.10    8.90
   3 -17   3    9.10    8.80
   3  17   3   21.30   11.00
   3  17   3   13.90    9.10
  -3  17  -3   26.00   11.90
   5 -17   3    6.60    8.50
   5 -17   3   -8.00    8.90
  -5 -17  -3    1.20    7.70
   5 -17   3   18.30   10.80
   5  17   3   -3.60    7.40
   5  17   3   -6.70    8.10
   5  17   3   -2.30    8.50
  -5  17  -3   -9.50    8.30
   7 -17   3    8.90   10.60
   7 -17   3   -3.90    9.90
   7 -17   3   17.40   10.10
  -7 -17  -3    8.30    8.70
   7 -17   3  -12.10    7.50
   7  17   3    9.90    9.20
   7  17   3    4.50    8.60
   7  17   3   16.40    8.50
  -7  17  -3    1.10    8.90
   7  17   3   -2.20    8.20
   9 -17   3   10.70    9.00
   9 -17   3    1.90   10.30
   9 -17   3   -5.00   11.60
  -9 -17  -3    2.40    6.80
   9 -17   3    1.40    9.20
   9  17   3    6.90    9.70
   9  17   3    8.30   10.80
   9  17   3  -17.50    7.90
 -11 -17  -3   27.90   10.30
  11 -17   3   14.10   13.60
  11 -17   3   19.40   12.80
  11  17   3   21.60   12.10
  11  17   3   20.10   12.10
  11  17   3    6.20   11.00
  12 -18  -3   48.80   13.30
  12 -18  -3   53.39   16.90
  12 -18  -3   61.79   16.40
  12 -18  -3   82.69   20.50
  12  18  -3   72.19   17.90
  12  18  -3   95.39   21.10
  12  18  -3   54.09   17.30
  10 -18  -3   -2.10    8.50
  10 -18  -3   14.60   11.20
  10 -18  -3   15.50   12.60
  10 -18  -3    6.30   10.40
  10  18  -3    8.00   10.90
  10  18  -3   22.40   13.70
  10  18  -3   11.20   11.80
   8 -18  -3   18.30   11.00
   8 -18  -3   -1.40    7.40
   8 -18  -3   14.20   10.50
   8 -18  -3    6.30    9.10
   8  18  -3    5.60   11.30
   8  18  -3    4.80   10.90
   6 -18  -3   31.10   11.40
  -6 -18   3   11.20    9.20
   6 -18  -3   26.10   11.50
   6 -18  -3   28.50   10.80
   6 -18  -3   25.70   12.10
  -6 -18   3   20.60    9.40
   6  18  -3   19.30   13.30
   6  18  -3   34.90   13.50
   4 -18  -3   16.20    8.50
  -4 -18   3   24.20   10.70
   4 -18  -3   16.20   10.60
   4 -18  -3   26.30   11.60
  -4 -18   3   10.40    9.40
   4 -18  -3   26.90   10.10
   4  18  -3   12.90   12.10
   4  18  -3   29.90   13.90
  -4  18   3   -3.50    8.20
  -2 -18   3    6.00    8.80
   2 -18  -3   -5.50    7.10
   2 -18  -3   -4.90    7.10
  -2 -18   3   -6.60    7.30
   2  18  -3    7.60   10.70
   2  18  -3   -7.70    9.40
  -2  18   3  -15.90    6.60
   0 -18  -3   30.50   11.20
   0 -18   3   21.00   12.40
   0 -18   3   18.70   10.10
   0 -18  -3   21.70   10.10
   0  18   3   18.80   11.50
   0  18  -3   12.40   10.90
   0  18  -3   33.00   12.80
   0  18   3   33.70   11.70
  -2 -18  -3   -6.60    6.70
   2 -18   3    2.70    8.50
   2 -18   3    5.00   10.30
   2  18   3    4.60    9.80
  -2  18  -3    4.50   10.30
   2  18   3   -7.10    9.20
  -4 -18  -3   18.40    9.90
   4 -18   3   14.10    9.80
   4 -18   3   20.50   10.20
   4 -18   3   -3.40    9.60
   4  18   3  -11.30    7.20
   4  18   3   16.90   11.50
  -4  18  -3   18.50   10.70
   6 -18   3   11.10   12.20
   6 -18   3   -2.80    9.30
  -6 -18  -3   23.30   11.00
   6 -18   3   -0.30   10.20
   6  18   3    8.70    9.80
  -6  18  -3    4.80    9.30
   6  18   3    1.00    9.00
   8 -18   3   62.19   17.30
   8 -18   3   31.90   12.60
   8 -18   3   34.00   14.10
  -8 -18  -3   39.10   12.40
  -8  18  -3   55.59   14.10
   8  18   3   31.70   12.30
   8  18   3   67.99   16.20
  10 -18   3   30.30   15.60
  10 -18   3   10.00   11.60
  10 -18   3   67.99   19.00
  10 -18   3   54.89   14.30
 -10 -18  -3   50.69   14.10
  10  18   3   26.80   13.10
  10  18   3   33.00   17.10
  10  18   3   95.59   20.00
  11 -19  -3    8.30   10.90
  11 -19  -3    6.40   13.00
  11 -19  -3   42.60   17.50
  11 -19  -3   37.20   12.50
  11  19  -3   11.20   12.30
  11  19  -3    0.60   12.80
   9 -19  -3    2.60    8.80
   9 -19  -3    9.80   11.70
   9 -19  -3    0.50   10.70
   9 -19  -3    2.40    9.60
   9  19  -3   -7.70   10.40
   9  19  -3    0.40   11.40
   7 -19  -3    2.30    8.80
   7 -19  -3   33.40   12.70
   7 -19  -3   24.90   11.90
   7 -19  -3   32.50   12.00
  -7 -19   3   28.00   12.70
   7  19  -3   36.00   14.60
   7  19  -3   37.80   15.70
  -5 -19   3    7.00    9.40
   5 -19  -3   24.80   12.30
   5 -19  -3   31.80   11.00
  -5 -19   3   19.50   10.60
   5 -19  -3   18.30   10.20
   5  19  -3   20.00   13.40
   5  19  -3   31.10   15.50
  -5  19   3   14.70   11.00
   3 -19  -3   18.10   11.00
  -3 -19   3   66.49   14.80
  -3 -19   3   39.00   12.90
   3 -19  -3   31.20   12.10
   3  19  -3   31.60   12.30
  -3  19   3   62.89   16.60
   3  19  -3   68.59   19.20
   1 -19  -3   31.80   11.50
  -1 -19   3   14.60   11.00
  -1 -19   3   42.80   12.30
   1 -19  -3   22.40   12.10
   1  19  -3   34.20   14.20
   1  19  -3   20.80   11.70
  -1  19   3   28.40   13.20
  -1 -19  -3   66.59   16.00
  -1 -19  -3   39.20   11.70
   1 -19   3   49.50   14.50
   1 -19   3   72.49   16.40
   1  19   3   22.10   12.30
  -1  19  -3   78.09   18.00
  -3 -19  -3   -1.70    6.50
   3 -19   3    7.40   10.90
   3 -19   3   16.30   12.60
  -3  19  -3   -2.60   10.00
   3  19   3   -8.60    8.80
   3  19   3   12.80   10.80
  -5 -19  -3   50.79   15.10
   5 -19   3   36.70   12.40
   5 -19   3   73.69   18.20
   5 -19   3   45.20   13.10
   5  19   3   58.49   16.30
   5  19   3   52.99   14.70
  -5  19  -3   55.49   14.80
   7 -19   3    4.80    9.30
  -7 -19  -3    6.70   10.80
   7 -19   3  -18.20   11.40
   7 -19   3    8.90   11.00
   7  19   3   -6.70    8.60
   7  19   3   -0.30    9.40
  -7  19  -3   -9.60    9.70
   9 -19   3    5.10   11.80
   9 -19   3    7.40    9.60
   9 -19   3    8.10   14.10
  -9 -19  -3    6.20    9.00
   9  19   3   15.60   12.70
   9  19   3   -1.50    8.80
   8 -20  -3   -2.10   11.10
   8 -20  -3    9.90   10.80
   8 -20  -3    6.10   11.00
   8 -20  -3   -2.60    9.10
   8  20  -3    4.20   14.10
   8  20  -3   -4.90   11.80
   6 -20  -3   18.60   10.90
  -6 -20   3   19.80   11.20
   6 -20  -3    9.60    9.90
   6  20  -3   35.50   16.40
   6  20  -3    5.70   12.30
  -4 -20   3   10.60   10.10
  -4 -20   3    3.80    9.10
   4 -20  -3    3.00    9.30
   4 -20  -3    7.20   10.90
  -4  20   3   40.40   13.00
   4  20  -3   37.10   16.10
   4  20  -3    4.90   11.50
   2 -20  -3    2.00    8.90
  -2 -20   3   -1.50    9.50
   2 -20  -3   -5.60    7.70
  -2 -20   3   12.00   11.20
  -2  20   3    4.60   10.40
   2  20  -3   -3.90   10.10
   2  20  -3   -3.90   11.30
   0 -20   3    6.50   10.80
   0 -20   3   11.20   10.60
   0 -20  -3   -1.30    9.00
   0 -20  -3   10.80    9.80
   0  20  -3    1.40   11.40
   0  20  -3   12.60   10.70
   0  20   3   -3.60    9.60
  -2 -20  -3    3.50    8.70
   2 -20   3   16.90   10.70
   2 -20   3   12.10   11.90
  -2  20  -3   -3.60   10.90
   2  20   3   32.60   15.00
   4 -20   3   14.20   13.80
   4 -20   3   -5.00   14.70
  -4 -20  -3   17.40   10.80
  -4  20  -3   14.00   12.40
   4  20   3   28.60   14.20
   6 -20   3   13.70   13.40
   6 -20   3    6.90    9.50
  -6 -20  -3   -2.40    9.00
   6  20   3   -0.20   10.70
  -6  20  -3   -0.80   10.80
   5 -21  -3  -17.00    9.20
   5 -21  -3   -1.40   10.20
  -5 -21   3   10.40   11.00
   5  21  -3    4.40   12.40
   5  21  -3   -1.90   12.70
   3 -21  -3   23.50   12.00
  -3 -21   3   19.20   11.70
  -3 -21   3   31.90   13.00
   3 -21  -3   18.30   12.60
   3  21  -3   11.40   12.00
  -3  21   3    8.70   11.50
   3  21  -3   27.50   15.70
   1 -21  -3   -1.30    9.00
  -1 -21   3    2.60    9.50
  -1 -21   3   19.70   10.60
   1 -21  -3   -7.70    8.30
   1  21  -3   18.90   11.80
   1  21  -3   -0.10   12.70
  -1  21   3   -6.30   10.60
  -1 -21  -3   15.70   11.00
   1 -21   3   25.30   12.10
   1 -21   3   11.40   11.80
  -1  21  -3    8.80   12.70
   1  21   3    9.50   12.30
   3 -21   3    3.70   12.20
  -3 -21  -3   -8.20    8.90
   3 -21   3   43.70   12.70
   3  21   3   -3.20   10.20
  -3  21  -3   17.90   12.10
   5  21   3    3.60   11.60
  22   0  -4  178.48   28.30
  22   0  -4  145.09   22.30
  20   0  -4   11.30    8.40
  20   0  -4   -4.10    6.50
  18   0  -4   17.00    8.20
  18   0  -4   24.80    9.00
  16   0  -4  166.78   18.40
  16   0  -4  113.39   15.10
  16   0  -4  178.48   17.00
  14   0  -4   87.69   11.50
  14   0  -4   66.49   11.10
  12   0  -4  310.17   18.50
  10   0  -4  446.16   24.90
  10   0  -4  454.35   22.00
   8   0  -4 5903.81  200.58
   8   0  -4 5941.31  204.78
  -8   0   4 5770.42  196.78
   6   0  -4   35.40    4.00
  -6   0   4   25.60    3.70
   6   0  -4   28.70    4.40
   6   0  -4   47.90    7.60
  -4   0   4 6159.88  206.38
   4   0  -4 6021.40  205.38
   4   0  -4 6150.38  205.78
  -4   0   4 6266.07  205.78
   4   0  -4 5889.91  209.88
   2   0  -4   52.09    5.40
   2   0  -4   53.99    8.20
  -2   0   4   47.90    6.40
  -2   0   4   53.29    5.00
   2   0  -4   47.80    5.40
  -2   0   4   41.50    5.30
   2   0  -4   56.39    7.40
   0   0  -4  710.43   26.80
   0   0  -4  673.83   30.40
   0   0   4  671.93   26.70
   0   0  -4  668.93   26.90
   0   0  -4  681.93   29.40
   0   0   4  674.13   28.30
   0   0   4  743.23   28.70
   0   0   4  699.73   25.30
  -2   0  -4  782.82   28.70
   2   0   4  785.12   30.50
  -2   0  -4  776.32   32.40
   2   0   4  749.42   31.60
   2   0   4  766.62   31.70
   2   0   4  745.93   29.30
  -2   0  -4  758.12   33.50
  -2   0  -4  790.72   30.10
   4   0   4   55.29    7.00
  -4   0  -4   72.09    7.30
   4   0   4   63.89    7.90
   4   0   4   69.09    8.80
  -4   0  -4   76.69   10.60
  -4   0  -4   76.09    4.80
   4   0   4   69.59    5.80
  -4   0  -4   68.49    8.40
  -6   0  -4 2182.28   81.79
  -6   0  -4 2102.39   77.79
   6   0   4 2096.89   77.99
   6   0   4 2160.08   73.99
   6   0   4 2067.29   78.49
   6   0   4 2134.29   78.59
   8   0   4  344.97   20.10
   8   0   4  337.67   18.90
  -8   0  -4  330.17   18.50
   8   0   4  356.76   14.80
   8   0   4  309.97   19.00
  10   0   4  605.54   30.10
  10   0   4  587.14   28.40
  10   0   4  561.94   29.40
 -10   0  -4  601.64   28.30
  12   0   4  553.84   28.10
  12   0   4  597.14   31.00
  12   0   4  534.25   30.00
  14   0   4   21.20    9.40
  14   0   4   34.50   10.50
  14   0   4   15.80    8.90
  16   0   4   16.30    9.60
  16   0   4    7.70    9.30
  16   0   4    1.30    8.30
  18   0   4   59.59   14.30
  18   0   4   46.90   14.20
  20   0   4   19.40   11.50
  20   0   4    1.60    9.90
  21  -1  -4  103.29   17.60
  21   1  -4  122.69   19.50
  19  -1  -4   17.10    9.20
  19  -1  -4   14.60    8.70
  19   1  -4   -3.90    6.60
  19   1  -4    2.70    7.00
  17  -1  -4  272.67   20.30
  17  -1  -4  281.17   21.40
  17   1  -4  282.47   21.80
  17   1  -4  306.67   21.90
  15   1  -4   46.50    8.80
  15   1  -4   38.20    8.90
  15   1  -4   49.00    9.90
  13   1  -4  105.19   12.20
  13   1  -4   90.19   11.90
  11   1  -4   14.30    5.50
  11   1  -4    5.70    4.10
   9  -1  -4   37.10    5.90
   9  -1  -4   38.60    7.80
  -9  -1   4   36.30    3.10
   9   1  -4   34.70    6.10
   9   1  -4   41.70    6.00
   9   1  -4   35.40    8.00
   7  -1  -4   85.39    5.20
   7  -1  -4   87.09    6.60
   7  -1  -4   90.39   10.00
  -7  -1   4   91.99    5.80
   7  -1  -4   86.59    9.90
   7   1  -4   87.49    6.20
  -7   1   4   92.59    5.40
   7   1  -4   78.79    7.90
   7   1  -4   78.89   10.10
   7   1  -4   88.19    5.60
   5  -1  -4  110.09   11.00
  -5  -1   4   94.19    6.40
   5  -1  -4   98.09    5.70
   5  -1  -4  100.19   10.30
   5  -1  -4   91.49    5.80
  -5   1   4   90.69    6.00
   5   1  -4   96.69   10.70
   5   1  -4   82.49    5.80
   5   1  -4   94.69    4.80
   5   1  -4   78.69    6.60
   3  -1  -4   14.30    4.60
   3  -1  -4   18.80    3.20
   3  -1  -4   14.30    4.50
  -3  -1   4   11.40    3.20
  -3  -1   4   15.00    2.70
   3  -1  -4   14.20    2.90
  -3  -1   4    9.60    3.40
   3   1  -4   12.70    3.00
   3   1  -4   12.60    4.10
   3   1  -4   12.90    4.80
  -3   1   4   12.60    3.10
  -3   1   4   10.50    3.80
   3   1  -4   11.10    3.50
  -3   1   4   16.80    3.40
   1  -1  -4  876.01   35.20
  -1  -1   4  864.11   31.60
   1  -1  -4  831.72   35.50
   1  -1  -4  873.71   31.00
  -1  -1   4  837.02   33.70
  -1  -1   4  900.61   33.90
   1  -1  -4  798.62   32.10
   1   1  -4  830.92   32.40
   1   1  -4  811.92   36.30
  -1   1   4  877.91   32.40
   1   1  -4  850.31   34.70
  -1   1   4  879.41   30.50
   1   1  -4  859.01   33.40
  -1   1   4  867.11   34.00
  -1   1   4  877.71   33.70
  -1  -1  -4  242.78   14.10
   1  -1   4  228.48   11.70
  -1  -1  -4  229.98   14.30
   1  -1   4  210.48   11.80
   1  -1   4  237.28   13.30
  -1  -1  -4  231.58   11.80
   1  -1   4  225.98   12.90
  -1  -1  -4  247.08   11.50
  -1   1  -4  231.68   12.40
  -1   1  -4  244.68   12.00
  -1   1  -4  246.68   15.40
   1   1   4  233.98   12.90
   1   1   4  227.58   12.90
   1   1   4  249.78   12.30
  -1   1  -4  228.28   13.50
   1   1   4  227.28   11.00
  -3  -1  -4 1094.39   43.90
   3  -1   4 1114.29   42.10
  -3  -1  -4 1107.39   41.40
  -3  -1  -4 1127.09   45.10
  -3  -1  -4 1118.99   40.10
   3  -1   4 1071.19   43.40
   3  -1   4 1127.89   41.10
   3  -1   4 1109.99   43.50
  -3   1  -4 1124.09   41.50
   3   1   4 1077.79   42.80
  -3   1  -4 1093.39   42.90
   3   1   4 1096.29   41.70
   3   1   4 1092.99   42.20
  -3   1  -4 1096.99   45.90
  -3   1  -4 1111.39   38.90
   3   1   4 1082.79   43.20
  -5  -1  -4 1157.28   47.70
  -5  -1  -4 1188.28   49.90
  -5  -1  -4 1164.78   42.60
   5  -1   4 1193.58   48.10
   5  -1   4 1181.78   46.80
  -5  -1  -4 1306.77   45.70
   5  -1   4 1213.68   47.90
   5  -1   4 1241.48   44.80
  -5   1  -4 1216.68   50.49
   5   1   4 1238.28   47.90
   5   1   4 1167.38   46.70
   5   1   4 1220.88   47.40
  -5   1  -4 1219.08   46.80
   5   1   4 1263.87   47.70
   7  -1   4  242.48   15.50
  -7  -1  -4  233.38   15.50
   7  -1   4  265.97   16.00
   7  -1   4  292.97   13.40
  -7  -1  -4  267.37   18.40
   7  -1   4  242.68   16.40
   7   1   4  274.47   16.20
   7   1   4  273.07   16.30
   7   1   4  244.48   16.20
  -7   1  -4  260.47   14.90
   7   1   4  241.58   15.40
  -7   1  -4  229.58   17.50
  -9  -1  -4  557.44   27.10
   9  -1   4  595.34   23.40
   9  -1   4  562.24   27.70
   9  -1   4  534.05   28.10
   9  -1   4  562.34   27.00
   9   1   4  587.04   29.40
   9   1   4  535.85   27.40
   9   1   4  511.15   26.80
  -9   1  -4  540.45   25.60
   9   1   4  519.95   26.50
  11  -1   4   73.09   10.50
  11  -1   4   73.29   12.40
  11  -1   4   74.79   11.50
  11   1   4   63.89   11.20
  11   1   4   75.59   10.80
  11   1   4  108.59   12.60
  11   1   4   49.50   10.50
  13  -1   4   62.69   12.30
  13  -1   4   44.80   11.00
  13  -1   4   50.19    9.20
  13   1   4   49.00   11.10
  13   1   4   60.09   10.00
  13   1   4   39.00    9.60
  13   1   4   55.39   12.10
  15  -1   4  107.49   17.30
  15  -1   4  110.09   17.70
  15  -1   4   87.19   16.00
  15   1   4  117.89   17.80
  15   1   4  115.59   16.30
  15   1   4  120.69   16.30
  17  -1   4   14.60   11.10
  17  -1   4   -9.90    8.10
  17  -1   4    9.40   10.90
  17   1   4   -5.60    8.20
  17   1   4    5.20    8.80
  19  -1   4  138.09   23.60
  19  -1   4  128.79   20.60
  19   1   4  100.99   20.10
  19   1   4   86.99   17.70
  22   2  -4   -3.40    8.00
  20  -2  -4   -0.60    7.60
  20  -2  -4   10.10    8.20
  20   2  -4    1.00    7.30
  20   2  -4    0.40    7.50
  18  -2  -4   49.10   11.30
  18  -2  -4   44.50   12.00
  18  -2  -4   44.00   12.10
  18  -2  -4   65.39   13.00
  18   2  -4   57.89   13.30
  18   2  -4   66.29   13.00
  16   2  -4  118.09   15.00
  16   2  -4   82.49   13.40
  14   2  -4   11.70    6.10
  14   2  -4    1.30    3.90
  14   2  -4   -1.20    4.00
  12   2  -4  465.65   21.20
  12   2  -4  483.25   23.80
  12   2  -4  424.06   24.30
  10  -2  -4  153.58   12.90
 -10  -2   4  149.88    7.10
  10   2  -4  145.29   11.90
  10   2  -4  132.89    7.70
  10   2  -4  163.18   11.00
   8  -2  -4  334.17   18.30
   8  -2  -4  331.37   18.60
   8  -2  -4  313.47   12.80
  -8  -2   4  316.37   13.80
   8   2  -4  308.27   13.60
   8   2  -4  299.97   16.60
  -8   2   4  332.57   12.90
   8   2  -4  323.07   15.10
   8   2  -4  285.27   19.00
   6  -2  -4   45.40    4.50
   6  -2  -4   24.30    5.60
  -6  -2   4   53.89    5.60
   6  -2  -4   50.19    7.20
   6  -2  -4   41.70    4.40
   6   2  -4   54.29    4.80
   6   2  -4   39.30    5.70
   6   2  -4   40.60    4.60
  -6   2   4   48.30    4.90
   6   2  -4   49.20    8.80
  -4  -2   4  963.90   37.40
   4  -2  -4 1012.00   34.30
   4  -2  -4  955.30   39.50
   4  -2  -4  950.40   35.80
  -4  -2   4  980.30   37.20
   4  -2  -4  965.80   39.20
   4   2  -4 1010.60   34.10
  -4   2   4  982.00   37.20
  -4   2   4  989.40   36.60
   4   2  -4  970.70   40.80
   4   2  -4  999.00   36.30
   4   2  -4  945.11   37.40
  -2  -2   4    3.70    2.60
  -2  -2   4    8.80    3.30
   2  -2  -4    3.80    3.80
   2  -2  -4    1.20    1.90
  -2  -2   4    4.30    3.00
   2  -2  -4   -3.20    2.00
  -2  -2   4    0.90    1.60
   2  -2  -4    1.00    3.40
   2   2  -4    1.90    2.00
   2   2  -4   -3.20    3.80
  -2   2   4   -1.10    1.80
  -2   2   4   -4.80    2.10
  -2   2   4    3.60    1.90
  -2   2   4   -0.20    2.20
   2   2  -4    0.80    2.90
   2   2  -4   -2.40    3.20
   0  -2  -4 2502.35   87.59
   0  -2  -4 2380.46   84.29
   0  -2   4 2378.96   83.29
   0  -2   4 2389.56   86.09
   0  -2   4 2309.97   85.79
   0  -2  -4 2447.56   84.59
   0  -2   4 2337.17   85.09
   0  -2  -4 2449.66   86.99
   0   2   4 2455.15   85.89
   0   2  -4 2342.17   88.99
   0   2  -4 2411.56   84.39
   0   2   4 2437.06   83.29
   0   2   4 2429.86   84.59
   0   2   4 2469.85   85.79
   0   2  -4 2405.56   86.09
   0   2  -4 2407.36   86.19
  -2  -2  -4  303.17   16.10
  -2  -2  -4  273.97   15.70
  -2  -2  -4  263.77   12.90
   2  -2   4  270.47   14.90
   2  -2   4  258.37   14.90
  -2  -2  -4  248.48   13.10
   2  -2   4  279.07   13.90
   2  -2   4  260.67   13.30
  -2   2  -4  278.67   17.00
   2   2   4  270.67   13.90
  -2   2  -4  274.97   13.40
  -2   2  -4  266.77   14.70
  -2   2  -4  273.27   14.70
   2   2   4  265.07   13.30
   2   2   4  249.78   13.90
   2   2   4  270.27   14.80
  -4  -2  -4  835.22   32.00
  -4  -2  -4  812.52   35.60
  -4  -2  -4  786.12   34.80
   4  -2   4  828.32   34.30
  -4  -2  -4  799.12   30.70
   4  -2   4  765.42   34.30
   4  -2   4  755.82   32.40
   4  -2   4  809.12   32.10
   4   2   4  814.12   33.20
   4   2   4  781.12   32.80
  -4   2  -4  783.82   36.00
  -4   2  -4  796.92   31.90
   4   2   4  845.92   33.30
  -4   2  -4  842.52   28.30
   4   2   4  846.92   34.30
  -4   2  -4  803.32   32.50
  -6  -2  -4  483.95   24.70
  -6  -2  -4  499.75   19.70
   6  -2   4  527.95   24.60
  -6  -2  -4  529.55   26.80
   6  -2   4  520.35   23.90
   6  -2   4  464.75   24.80
   6  -2   4  552.54   22.60
   6   2   4  523.85   24.50
   6   2   4  464.45   23.30
  -6   2  -4  465.95   21.90
  -6   2  -4  502.05   26.60
   6   2   4  477.75   23.30
   6   2   4  484.75   24.20
   8  -2   4    6.70    4.40
   8  -2   4    2.50    4.40
   8  -2   4   12.80    6.80
  -8  -2  -4    2.70    4.90
   8  -2   4    6.60    5.90
  -8   2  -4   10.50    4.20
   8   2   4   -2.60    4.50
   8   2   4    2.00    3.80
   8   2   4    9.80    5.60
  -8   2  -4   17.60    7.00
   8   2   4   -1.60    4.80
  10  -2   4   50.09    7.30
 -10  -2  -4   25.90    7.70
  10  -2   4   27.70    7.20
  10  -2   4   38.90    9.10
  10  -2   4   27.80    8.30
  10   2   4   34.20    7.30
  10   2   4   34.30    9.10
  10   2   4   18.40    6.90
  10   2   4   46.20    8.60
  12  -2   4   -1.60    5.30
  12  -2   4   -3.50    4.20
  12  -2   4    3.10    6.70
  12   2   4   -6.50    5.90
  12   2   4   -2.20    4.20
  12   2   4    0.40    5.80
  12   2   4   12.70    6.30
  14  -2   4    0.70    7.80
  14  -2   4    2.20    7.70
  14   2   4    4.10    6.80
  14   2   4    8.40    7.80
  14   2   4    7.50    7.40
  16  -2   4   10.80   10.10
  16  -2   4   14.40   10.40
  16   2   4    7.20    8.70
  16   2   4    2.00    8.30
  18  -2   4    9.90   10.40
  18  -2   4    9.50    9.70
  18  -2   4    2.10    9.30
  18   2   4  -12.40    7.80
  18   2   4    4.10    9.80
  20  -2   4    2.30   10.70
  20  -2   4    1.40   11.30
  20   2   4    5.70   10.10
  20   2   4   -0.10   10.30
  21   3  -4    3.30    8.40
  19  -3  -4   -0.80    7.70
  19  -3  -4    5.60    8.70
  19  -3  -4   14.20   14.00
  19   3  -4   18.90    8.90
  19   3  -4   -6.00    6.30
  17  -3  -4   -9.40    5.40
  17  -3  -4    2.60    6.50
  17  -3  -4    3.90    7.50
  17   3  -4   -3.60    6.40
  17   3  -4   -4.40    6.10
  15  -3  -4   12.80    6.60
  15  -3  -4    7.60    5.90
  15   3  -4   10.60    3.90
  15   3  -4   12.80    7.30
  15   3  -4    8.60    6.20
  13  -3  -4   37.10    8.60
  13   3  -4   24.30    5.40
  13   3  -4   20.80    6.60
  13   3  -4   17.70    6.90
  13   3  -4   16.30    3.90
  11  -3  -4   11.70    5.50
  11  -3  -4    7.60    5.30
  11   3  -4   13.90    4.80
  11   3  -4   12.20    5.90
  11   3  -4   11.30    3.40
  11   3  -4   18.20    4.30
   9  -3  -4   14.80    5.20
  -9  -3   4   14.20    3.10
   9  -3  -4    5.70    4.90
   9   3  -4   11.80    4.20
   9   3  -4   11.10    3.00
   9   3  -4   12.30    3.30
  -9   3   4   14.70    2.30
   9   3  -4   20.30    5.80
   9   3  -4    3.60    5.60
  -7  -3   4    2.00    2.40
   7  -3  -4    1.40    1.80
   7  -3  -4    4.90    4.00
   7  -3  -4    1.90    3.40
   7   3  -4    0.80    3.30
  -7   3   4    5.30    2.20
   7   3  -4    3.20    2.80
   7   3  -4   -0.30    3.60
   7   3  -4    3.20    2.30
   5  -3  -4   43.10    4.60
   5  -3  -4   34.00    6.10
  -5  -3   4   40.80    5.50
  -5  -3   4   55.29    6.40
   5  -3  -4   36.20    2.80
   5  -3  -4   41.00    6.80
  -5   3   4   34.40    4.70
   5   3  -4   41.30    5.20
   5   3  -4   29.10    6.30
   5   3  -4   41.60    6.10
   5   3  -4   38.80    4.30
  -3  -3   4   32.70    5.20
  -3  -3   4   28.90    4.90
  -3  -3   4   33.60    2.80
  -3  -3   4   25.70    4.90
   3  -3  -4   43.20    6.40
   3  -3  -4   28.40    4.30
   3  -3  -4   21.90    5.30
   3  -3  -4   25.30    4.70
   3   3  -4   32.50    3.70
   3   3  -4   32.00    5.60
  -3   3   4   24.30    4.30
  -3   3   4   34.30    4.80
   3   3  -4   29.60    4.60
   3   3  -4   31.50    6.90
  -3   3   4   31.90    5.10
   1  -3  -4    9.90    3.70
  -1  -3   4    6.90    3.30
   1  -3  -4    7.40    2.70
  -1  -3   4    3.00    3.30
  -1  -3   4    9.50    2.30
   1  -3  -4   10.40    3.90
   1  -3  -4    8.70    4.30
  -1  -3   4    9.70    3.60
   1   3  -4    5.60    3.20
   1   3  -4    8.00    2.80
   1   3  -4    0.30    3.70
   1   3  -4    1.20    4.20
  -1   3   4   11.00    3.90
  -1   3   4    9.30    2.90
  -1   3   4    9.70    3.30
  -1   3   4   10.20    3.50
   1  -3   4  297.97   16.00
   1  -3   4  313.67   15.80
  -1  -3  -4  316.87   15.00
  -1  -3  -4  290.27   17.00
   1  -3   4  300.07   16.20
   1  -3   4  294.67   13.90
  -1  -3  -4  301.97   14.60
  -1  -3  -4  308.97   16.30
   1   3   4  297.27   14.30
  -1   3  -4  290.97   16.50
  -1   3  -4  291.07   14.70
  -1   3  -4  318.37   18.80
   1   3   4  294.67   15.70
   1   3   4  303.87   15.10
  -1   3  -4  316.67   15.80
   1   3   4  319.97   15.50
   3  -3   4  217.78   14.40
   3  -3   4  237.28   14.20
   3  -3   4  217.18   13.30
   3  -3   4  223.68   12.50
  -3   3  -4  225.68   15.70
  -3   3  -4  231.78   12.30
  -3   3  -4  221.88   12.50
  -3   3  -4  242.58   14.60
   5  -3   4   35.30    6.00
  -5  -3  -4   18.10    6.20
   5  -3   4   23.60    5.80
   5  -3   4   19.00    5.30
  -5  -3  -4   24.70    4.40
   5  -3   4   19.40    5.90
  -5  -3  -4   17.30    4.10
  -5  -3  -4   22.50    6.20
   5   3   4   21.60    5.30
   5   3   4   22.00    5.80
   5   3   4   15.60    5.30
  -5   3  -4   16.20    6.40
  -5   3  -4   18.60    4.40
   5   3   4   10.00    4.60
   7  -3   4    2.70    4.40
  -7  -3  -4    2.30    5.20
   7  -3   4    8.80    5.10
   7  -3   4    0.10    4.00
  -7  -3  -4    5.30    2.70
   7  -3   4    5.80    5.60
  -7   3  -4    3.10    3.70
  -7   3  -4   11.20    6.30
   7   3   4    3.50    4.40
   7   3   4   -0.80    3.70
   7   3   4    7.60    4.70
   7   3   4   -2.10    4.10
  -9  -3  -4   -3.50    4.00
   9  -3   4    1.60    4.10
   9  -3   4   -3.70    4.30
   9  -3   4    0.80    5.10
   9  -3   4    2.10    6.00
   9   3   4    0.40    4.50
   9   3   4    1.70    4.40
   9   3   4   -1.00    3.40
   9   3   4    6.50    5.20
  -9   3  -4   -5.10    4.90
  11  -3   4   78.69   12.50
  11  -3   4   68.09   10.30
  11  -3   4   58.59   11.70
  11  -3   4   72.79   10.50
  11   3   4   90.39   11.40
  11   3   4   66.19   11.80
  11   3   4   57.19   10.40
  11   3   4   65.59   10.10
  13  -3   4   20.50    8.70
  13  -3   4   19.80    7.10
  13  -3   4   29.90   10.20
  13   3   4   17.50    6.80
  13   3   4   18.10    8.90
  13   3   4   23.80    8.10
  13   3   4   20.90    8.40
  15  -3   4   41.70   13.00
  15  -3   4   27.00   11.20
  15   3   4   24.30   10.50
  15   3   4   32.60   11.00
  17  -3   4   -0.40    9.10
  17  -3   4   -2.80    9.80
  17   3   4   27.00   10.40
  17   3   4    2.50    8.90
  19  -3   4    9.50   12.70
  19  -3   4   13.30   16.50
  19  -3   4    3.50   11.00
  19   3   4   17.40   11.20
  19   3   4   14.20   10.50
  22   4  -4   28.80   12.20
  22   4  -4   38.70   14.60
  20  -4  -4   50.49   13.70
  20  -4  -4   35.60   12.00
  20   4  -4   13.60    8.40
  18  -4  -4   22.90   10.50
  18  -4  -4   15.50    9.30
  18  -4  -4   30.40   10.40
  18   4  -4   22.00    9.20
  18   4  -4   19.50    9.00
  16  -4  -4  138.19   17.60
  16  -4  -4  131.89   16.30
  16  -4  -4  115.99   15.50
  16  -4  -4  159.88   19.40
  16   4  -4  163.18   19.00
  16   4  -4  169.78   20.30
  14  -4  -4  341.37   21.90
  14  -4  -4  345.97   22.50
  14  -4  -4  390.06   23.30
  14   4  -4  342.27   23.10
  14   4  -4  324.67   21.50
  14   4  -4  345.17   17.50
  12  -4  -4   60.09    9.70
  12  -4  -4   57.19    9.80
  12  -4  -4   51.49    9.20
  12   4  -4   51.99    6.70
  12   4  -4   50.19    9.60
  12   4  -4   89.09   11.10
  10  -4  -4 1845.52   71.39
  10  -4  -4 1878.91   71.49
  10  -4  -4 1813.72   70.19
 -10  -4   4 1866.41   66.29
  10   4  -4 1853.31   68.99
  10   4  -4 1822.52   66.69
  10   4  -4 1807.42   71.19
  10   4  -4 1933.81   64.89
  -8  -4   4  534.65   22.90
   8  -4  -4  535.25   24.30
   8  -4  -4  514.25   21.20
   8  -4  -4  553.84   26.10
   8  -4  -4  512.75   25.60
   8   4  -4  536.85   25.60
   8   4  -4  542.05   23.20
  -8   4   4  532.55   21.20
   8   4  -4  549.95   28.80
   8   4  -4  569.04   19.50
   8   4  -4  510.55   22.30
   6  -4  -4  134.59   12.50
   6  -4  -4  131.29   10.50
   6  -4  -4  133.59    7.90
   6  -4  -4  139.69    9.80
  -6  -4   4  118.59    8.90
   6   4  -4  107.09   12.20
   6   4  -4  133.19   10.40
  -6   4   4  132.99    8.20
   6   4  -4  122.99    8.30
   6   4  -4  149.29    8.60
   4  -4  -4  422.96   19.20
   4  -4  -4  418.46   18.00
  -4  -4   4  405.76   20.20
  -4  -4   4  430.96   18.80
  -4  -4   4  416.26   19.80
   4  -4  -4  457.25   21.30
   4  -4  -4  427.26   20.30
   4   4  -4  435.06   17.70
   4   4  -4  419.96   18.70
   4   4  -4  414.46   20.30
  -4   4   4  404.76   18.60
  -4   4   4  413.06   19.30
   4   4  -4  398.46   22.20
  -4   4   4  431.06   19.70
   2  -4  -4 2022.40   72.99
   2  -4  -4 2115.89   74.69
   2  -4  -4 2051.39   75.89
  -2  -4   4 1983.20   73.59
   2  -4  -4 2065.89   73.49
  -2  -4   4 2037.40   74.89
  -2  -4   4 2051.19   74.89
  -2  -4   4 2049.49   69.79
   2   4  -4 2061.59   73.39
  -2   4   4 2132.29   74.09
  -2   4   4 2111.79   73.89
   2   4  -4 2023.20   72.09
  -2   4   4 2061.39   72.99
   2   4  -4 1982.20   77.59
   2   4  -4 2057.79   75.69
   0  -4   4  448.56   21.30
   0  -4  -4  453.45   20.70
   0  -4   4  457.45   21.50
   0  -4  -4  460.05   20.70
   0  -4   4  449.06   18.30
   0  -4   4  428.26   21.50
   0  -4  -4  433.16   19.70
   0  -4  -4  468.05   22.70
   0   4   4  469.95   20.50
   0   4   4  474.55   20.00
   0   4  -4  469.95   24.40
   0   4  -4  467.45   23.00
   0   4   4  438.16   20.40
   0   4  -4  458.15   20.80
   0   4  -4  482.55   20.30
   0   4   4  432.16   21.00
   2  -4   4    5.00    3.40
  -2  -4  -4   17.50    4.70
   2  -4   4   10.20    3.50
  -2  -4  -4   18.40    4.90
  -2  -4  -4   12.40    3.60
   2  -4   4   11.40    4.80
   2  -4   4    9.40    5.20
  -2  -4  -4   15.30    5.60
  -2   4  -4   12.10    4.00
   2   4   4    9.90    3.90
  -2   4  -4    7.10    5.70
   2   4   4   13.70    4.40
   2   4   4    8.40    3.70
  -2   4  -4   16.00    5.50
   2   4   4   12.40    3.80
  -2   4  -4   14.70    3.90
   4  -4   4  178.78   12.20
   4  -4   4  152.58   10.60
   4  -4   4  158.48   12.60
   4  -4   4  158.88   11.90
  -4  -4  -4  170.98   10.60
  -4  -4  -4  175.18   12.80
  -4  -4  -4  150.48   12.70
  -4  -4  -4  171.38   10.60
  -4   4  -4  174.18    9.80
   4   4   4  143.89   11.00
  -4   4  -4  134.59   14.00
  -4   4  -4  152.88   12.90
   4   4   4  159.58   10.60
   4   4   4  154.48   11.40
  -4   4  -4  174.38   10.80
   4   4   4  148.89   11.50
   6  -4   4 1150.68   46.80
  -6  -4  -4 1140.59   42.60
   6  -4   4 1154.48   45.70
   6  -4   4 1153.18   45.40
   6  -4   4 1118.49   47.80
  -6  -4  -4 1147.39   47.80
  -6   4  -4 1137.39   41.90
   6   4   4 1073.59   46.00
   6   4   4 1133.79   45.40
   6   4   4 1126.29   44.00
   6   4   4 1184.88   46.70
  -6   4  -4 1034.60   47.80
   8  -4   4   16.70    6.50
   8  -4   4   15.60    5.70
  -8  -4  -4   18.00    4.20
   8  -4   4    9.00    6.20
  -8  -4  -4   10.20    5.90
   8  -4   4    8.60    6.80
   8   4   4   18.80    6.30
   8   4   4   20.80    5.60
  -8   4  -4   15.80    7.40
   8   4   4   22.60    6.50
   8   4   4   11.30    5.80
  -8   4  -4   22.50    4.40
  10  -4   4   78.09   12.50
  10  -4   4   64.39   10.00
  10  -4   4   74.89   10.20
 -10  -4  -4   77.39   11.50
  10  -4   4   84.39   12.20
  10   4   4   57.79   10.10
  10   4   4   65.89   10.10
  10   4   4   59.19   11.20
  10   4   4   68.49    9.80
  12  -4   4  172.58   18.60
  12  -4   4  189.28   15.30
  12  -4   4  181.68   20.70
  12   4   4  211.18   15.70
  12   4   4  165.58   18.00
  12   4   4  192.98   14.60
  12   4   4  147.89   18.40
  14  -4   4   29.10   10.30
  14  -4   4   25.70   11.20
  14   4   4   28.30    9.30
  14   4   4   37.10    9.00
  14   4   4   30.80   10.90
  16  -4   4   18.00   11.50
  16  -4   4   21.10   10.40
  16   4   4   20.80   10.70
  16   4   4   14.60    9.90
  18  -4   4   79.69   17.10
  18  -4   4   67.19   17.50
  18   4   4   82.69   16.80
  18   4   4   85.59   16.20
  20  -4   4   -5.60   10.80
  20  -4   4    5.30   12.50
  20   4   4   10.50   10.90
  20   4   4   16.10   11.30
  21  -5  -4   71.79   16.80
  21  -5  -4   42.80   13.10
  21   5  -4   66.69   16.40
  19  -5  -4    0.10    8.60
  19  -5  -4   -0.40    9.10
  19   5  -4   -3.90    6.60
  19   5  -4   -1.70    7.60
  17  -5  -4  187.98   21.70
  17  -5  -4  173.48   18.90
  17   5  -4  177.08   21.20
  17   5  -4  212.08   22.90
  15  -5  -4   75.59   13.60
  15  -5  -4   71.19   11.80
  15  -5  -4   67.59   11.60
  15   5  -4   55.19   11.50
  15   5  -4   60.39    8.60
  15   5  -4   78.39   12.70
  13  -5  -4    3.80    5.10
  13  -5  -4   -2.50    4.10
  13  -5  -4    7.20    5.20
  13   5  -4    0.20    5.90
  13   5  -4    7.60    4.00
  13   5  -4    1.50    4.70
  11  -5  -4   53.19    8.40
  11  -5  -4   63.69   10.20
 -11  -5   4   66.99    7.50
  11  -5  -4   72.29   10.20
  11  -5  -4   54.79    5.80
  11   5  -4   78.19   10.10
  11   5  -4   56.69   10.20
  11   5  -4   49.10    7.00
   9  -5  -4   17.50    5.70
   9  -5  -4   21.00    4.00
  -9  -5   4   14.00    4.50
   9  -5  -4   16.00    4.80
   9  -5  -4   17.00    6.00
   9   5  -4   25.10    8.10
   9   5  -4   10.50    5.70
   9   5  -4   25.70    5.20
  -9   5   4   24.60    4.00
   9   5  -4   36.00    6.60
   7  -5  -4  112.39    7.80
   7  -5  -4  130.59   12.50
   7  -5  -4   99.69   10.90
   7  -5  -4  106.59    8.60
  -7  -5   4  106.99    8.70
   7   5  -4  105.19   11.10
   7   5  -4  109.29    8.30
  -7   5   4  112.39    7.70
   7   5  -4  111.69    8.60
   7   5  -4  120.19   14.20
   5  -5  -4   85.29    6.70
   5  -5  -4   80.19    9.40
   5  -5  -4  111.89   10.90
   5  -5  -4   90.99    8.10
  -5  -5   4   80.39    6.70
  -5  -5   4   86.39    8.90
  -5  -5   4   87.89   10.10
   5   5  -4   75.69    7.80
   5   5  -4   90.99   10.10
  -5   5   4   80.79    8.00
   5   5  -4   64.99    9.40
   5   5  -4   78.39    7.80
   3  -5  -4  147.29    9.10
  -3  -5   4  140.99    9.40
  -3  -5   4  153.28   10.80
  -3  -5   4  145.99   11.10
   3  -5  -4  146.59   10.50
   3  -5  -4  153.78    9.00
   3  -5  -4  133.49   11.00
  -3   5   4  133.79    9.90
   3   5  -4  148.99   11.20
  -3   5   4  138.19    9.50
   3   5  -4  133.69    9.50
   3   5  -4  154.28    9.30
   3   5  -4  150.78   12.80
  -3   5   4  154.78   10.30
  -1  -5   4 1068.29   43.40
   1  -5  -4 1122.89   41.00
  -1  -5   4 1053.69   41.80
   1  -5  -4 1098.29   42.40
   1  -5  -4 1059.69   41.20
  -1  -5   4 1041.60   42.90
   1  -5  -4 1086.59   43.80
  -1  -5   4 1070.29   38.30
  -1   5   4 1063.89   41.30
  -1   5   4 1059.39   41.80
   1   5  -4 1070.09   44.60
   1   5  -4 1097.39   45.90
  -1   5   4 1119.89   37.20
   1   5  -4 1049.70   40.90
   1   5  -4 1076.49   41.50
  -1   5   4 1056.99   42.20
  -1  -5  -4   83.99    8.20
   1  -5   4   80.29    9.40
   1  -5   4   69.59    8.70
  -1  -5  -4   62.49    8.90
  -1  -5  -4   80.29    8.70
   1  -5   4   88.19    6.70
  -1  -5  -4   85.19    9.00
   1  -5   4   61.49    8.10
  -1   5  -4   73.39    7.70
   1   5   4   66.89    8.00
   1   5   4   81.59    8.80
   1   5   4   68.59    7.70
   1   5   4   80.49    8.40
  -1   5  -4   70.79   10.20
  -1   5  -4   67.59    9.30
  -1   5  -4   85.69    8.40
   3  -5   4  745.83   32.60
  -3  -5  -4  689.33   31.50
  -3  -5  -4  679.93   32.80
   3  -5   4  713.03   31.80
   3  -5   4  700.73   32.30
   3  -5   4  735.23   29.80
  -3  -5  -4  744.03   30.10
  -3  -5  -4  749.33   31.00
   3   5   4  705.43   30.50
  -3   5  -4  727.03   33.70
  -3   5  -4  751.32   28.90
   3   5   4  699.73   31.70
   3   5   4  718.93   29.50
  -3   5  -4  746.63   30.30
   3   5   4  747.03   31.10
  -3   5  -4  675.03   33.00
  -5  -5  -4  713.73   29.40
   5  -5   4  678.13   32.60
   5  -5   4  699.33   30.30
  -5  -5  -4  699.33   24.90
  -5  -5  -4  663.83   32.80
   5  -5   4  682.83   31.90
  -5  -5  -4  714.33   29.30
   5  -5   4  663.93   31.00
  -5   5  -4  631.04   32.30
   5   5   4  692.83   28.90
  -5   5  -4  696.03   33.20
  -5   5  -4  676.63   26.60
   5   5   4  724.43   32.00
   5   5   4  708.93   31.40
   5   5   4  696.43   30.60
  -7  -5  -4   51.49    7.00
   7  -5   4   48.80    8.80
   7  -5   4   45.20    9.50
   7  -5   4   48.30    9.10
   7  -5   4   58.79    9.10
  -7  -5  -4   44.80    8.70
   7   5   4   41.20    7.90
  -7   5  -4   63.39   10.60
   7   5   4   60.49    7.70
   7   5   4   47.20    8.20
  -7   5  -4   54.99    5.50
   7   5   4   49.50    8.60
  -9  -5  -4  154.78   16.60
   9  -5   4  209.28   15.60
   9  -5   4  155.88   17.50
   9  -5   4  191.08   17.60
  -9  -5  -4  189.78   11.40
   9  -5   4  188.98   15.10
   9   5   4  217.38   16.90
   9   5   4  203.68   15.00
   9   5   4  194.28   12.80
   9   5   4  182.48   14.30
  -9   5  -4  168.68   17.90
  11  -5   4   -5.40    6.70
  11  -5   4   -3.60    5.90
  11  -5   4    0.80    6.60
  11  -5   4    0.50    5.40
  11   5   4    5.50    5.90
  11   5   4    4.40    4.70
  11   5   4   -5.00    5.10
  11   5   4    3.90    4.80
  13  -5   4   12.90    8.50
  13  -5   4    1.80    8.10
  13  -5   4   10.10    6.80
  13   5   4   -2.80    6.50
  13   5   4   -0.50    5.30
  13   5   4    0.10    6.60
  15  -5   4   26.70   12.80
  15  -5   4   20.20   11.00
  15   5   4   30.90   10.10
  15   5   4   35.40   11.80
  17  -5   4    3.00   10.60
  17  -5   4    4.70    9.90
  17   5   4    6.40    8.10
  17   5   4   -2.40    8.20
  19  -5   4   68.09   17.80
  19  -5   4   70.29   18.10
  19   5   4   38.60   14.30
  19   5   4   37.80   12.30
  20  -6  -4   40.00   13.40
  20   6  -4   40.40   13.30
  18  -6  -4    0.80    8.70
  18  -6  -4    6.00    9.20
  18   6  -4   -7.00    6.00
  18   6  -4    5.90    8.00
  16  -6  -4   27.70    9.00
  16  -6  -4    9.60    8.20
  16   6  -4    9.40    7.90
  16   6  -4    7.80    7.70
  14  -6  -4   14.00    6.50
  14  -6  -4   20.10    8.20
  14  -6  -4    2.40    6.60
  14   6  -4   18.80    5.70
  14   6  -4   29.20    9.30
  14   6  -4   13.90    7.60
  12  -6  -4  111.79   13.10
  12  -6  -4   93.49    7.90
  12  -6  -4  132.99   15.40
  12   6  -4   94.29   10.40
  12   6  -4  114.09   13.10
  12   6  -4  113.69   13.90
  10  -6  -4   39.70    5.60
  10  -6  -4   32.50    7.20
  10  -6  -4   31.10    7.90
  10  -6  -4   30.00    5.90
  10   6  -4   54.79    8.40
  10   6  -4   54.09   11.30
  10   6  -4   56.99   10.00
  10   6  -4   39.00    6.60
   8  -6  -4  573.54   25.00
   8  -6  -4  610.44   29.30
   8  -6  -4  625.84   28.50
   8  -6  -4  609.44   25.30
  -8   6   4  598.94   25.20
   8   6  -4  568.64   31.60
   8   6  -4  617.24   26.60
   8   6  -4  617.74   26.90
   8   6  -4  596.14   29.30
  -6  -6   4   97.29   10.60
   6  -6  -4   79.19   10.00
   6  -6  -4   97.69    7.10
   6  -6  -4   96.99    7.70
   6  -6  -4   95.99   10.60
  -6  -6   4  101.99    7.30
  -6   6   4   95.49    9.00
   6   6  -4  106.29   11.00
   6   6  -4   88.39    9.50
   6   6  -4  106.59    8.80
   6   6  -4   94.99   12.10
  -4  -6   4 1063.69   43.90
   4  -6  -4 1063.39   43.80
  -4  -6   4 1076.69   41.10
   4  -6  -4 1070.29   41.60
   4  -6  -4 1112.59   39.80
   4  -6  -4 1075.19   44.00
   4   6  -4 1071.29   46.40
  -4   6   4 1116.79   44.00
   4   6  -4 1110.59   45.00
  -4   6   4 1062.79   42.40
   4   6  -4 1119.89   42.10
   4   6  -4 1116.39   42.70
   2  -6  -4  992.10   42.00
   2  -6  -4 1045.60   39.80
  -2  -6   4 1005.00   42.10
  -2  -6   4 1025.60   42.10
   2  -6  -4 1050.69   38.40
  -2  -6   4 1000.60   40.00
  -2  -6   4 1070.49   36.00
   2  -6  -4  969.00   41.20
  -2   6   4 1112.59   41.50
   2   6  -4  999.50   40.30
   2   6  -4  999.00   44.20
   2   6  -4 1009.60   40.10
  -2   6   4 1050.59   41.00
  -2   6   4 1027.90   41.00
   2   6  -4  991.10   42.90
   0  -6  -4  138.29    9.40
   0  -6   4  135.59    8.00
   0  -6   4  120.09   11.70
   0  -6   4  131.89   11.30
   0  -6   4  132.49   10.50
   0  -6  -4  143.99    9.90
   0  -6  -4  146.49   11.10
   0  -6  -4  161.88   14.70
   0   6  -4  120.69   12.80
   0   6   4  137.59    7.30
   0   6  -4  122.49    9.50
   0   6   4  142.69   12.30
   0   6   4  151.38   10.80
   0   6   4  142.39   10.60
   0   6  -4  155.18   13.50
   0   6  -4  131.29   10.00
   2  -6   4  146.39   12.30
   2  -6   4  169.28   10.20
  -2  -6  -4  156.48   10.60
  -2  -6  -4  174.88   12.20
   2  -6   4  148.49   12.50
  -2  -6  -4  148.79   14.00
   2  -6   4  147.19   12.40
   2   6   4  166.28    9.40
   2   6   4  139.19   10.90
  -2   6  -4  152.88   15.50
   2   6   4  139.49   11.20
  -2   6  -4  148.89   10.80
  -2   6  -4  172.38   10.20
  -2   6  -4  184.08   14.60
   2   6   4  159.98   11.90
  -4  -6  -4   83.49    6.10
  -4  -6  -4   90.89   11.40
   4  -6   4  100.09   12.40
  -4  -6  -4  117.09   10.70
   4  -6   4   78.09   10.50
   4  -6   4  117.39   13.40
  -4  -6  -4   95.49   10.60
   4  -6   4   78.19    9.10
  -4   6  -4   85.29   11.70
   4   6   4   74.49    9.20
  -4   6  -4   89.39    9.90
   4   6   4  101.69    9.40
  -4   6  -4   98.69   12.80
  -4   6  -4   82.79    6.40
   4   6   4  118.89   12.50
   4   6   4  123.09   12.50
   6  -6   4   89.79   11.40
  -6  -6  -4   87.49    9.60
   6  -6   4   97.39   13.30
  -6  -6  -4   79.19   12.10
   6  -6   4  100.69   11.10
   6  -6   4   99.99   12.40
   6   6   4   74.19   10.20
  -6   6  -4   87.29   12.20
   6   6   4  101.89   12.00
  -6   6  -4   91.59    5.40
  -6   6  -4   74.99   12.30
   6   6   4   60.99    9.50
   6   6   4   98.79    9.50
   8  -6   4   97.29   12.20
   8  -6   4   80.49   12.60
  -8  -6  -4   88.89   13.00
   8  -6   4   75.09   11.30
   8  -6   4   79.49   11.80
  -8  -6  -4   85.19    9.10
   8   6   4  100.09    9.80
   8   6   4   83.69   11.20
  -8   6  -4   95.49   13.40
   8   6   4  104.69   12.40
   8   6   4   70.59   11.20
  10  -6   4  122.19   14.90
 -10  -6  -4   79.09    9.00
  10  -6   4   79.49   14.50
  10  -6   4   88.69   12.80
  10  -6   4   97.49   13.20
 -10  -6  -4  110.89   14.80
  10   6   4  113.29   11.20
  10   6   4   87.39   12.10
  10   6   4   63.99   10.70
  10   6   4  114.29   15.30
  12  -6   4   39.70   10.20
  12  -6   4   35.40    9.10
  12  -6   4   27.10    9.60
  12  -6   4   41.10   12.80
  12   6   4   55.39   10.70
  12   6   4   34.50   10.20
  12   6   4   29.50    9.10
  14  -6   4   29.70   12.10
  14  -6   4   46.30   12.60
  14   6   4   51.39   10.50
  14   6   4   45.00   11.20
  14   6   4   29.60   10.70
  16  -6   4   -9.10   10.10
  16  -6   4    5.00    9.70
  16   6   4   -1.70    7.90
  16   6   4    7.20    9.70
  18  -6   4  -10.40   11.10
  18  -6   4    3.70   10.40
  18   6   4   -2.00    8.60
  18   6   4  -12.60    7.70
  21  -7  -4   37.60   14.10
  21   7  -4   51.29   16.90
  21   7  -4   35.90   13.00
  19  -7  -4   19.40   11.30
  19  -7  -4    3.40   11.50
  19   7  -4   18.90   10.30
  17  -7  -4   82.59   16.40
  17  -7  -4   75.29   14.00
  17   7  -4  102.19   16.60
  17   7  -4   65.99   13.80
  15  -7  -4   -4.00    5.90
  15  -7  -4   -1.20    7.40
  15   7  -4    0.20    6.10
  15   7  -4    1.60    6.60
  13  -7  -4  105.69   14.30
  13  -7  -4   98.19   14.70
  13  -7  -4  124.79   13.70
  13  -7  -4   76.79    8.50
  13   7  -4  101.59   15.10
  13   7  -4   87.89   11.00
  13   7  -4  120.99   14.50
  11  -7  -4    8.30    5.30
  11  -7  -4   11.40    4.00
  11  -7  -4    9.60    5.80
  11  -7  -4    7.90    6.70
  11   7  -4   16.50    6.90
  11   7  -4    1.20    5.80
  11   7  -4   14.90    6.50
  11   7  -4   13.40    5.00
   9  -7  -4   31.80    5.60
   9  -7  -4   40.50    7.80
   9  -7  -4   34.20    7.80
   9   7  -4   43.90   10.00
  -9   7   4   43.30    6.30
   9   7  -4   47.30    8.10
   9   7  -4   39.20    8.50
   9   7  -4   42.00    7.40
  -7  -7   4   76.49    9.80
   7  -7  -4   71.99    9.60
   7  -7  -4   56.89    7.10
   7  -7  -4   66.09    9.50
   7  -7  -4   59.39    4.90
   7   7  -4   76.49    9.30
   7   7  -4   67.49    8.90
   7   7  -4   51.59   10.10
   7   7  -4   64.89   10.30
  -7   7   4   73.09    8.30
   5  -7  -4  147.09   10.20
   5  -7  -4  137.69   11.50
   5  -7  -4  139.49    7.00
   5  -7  -4  132.49   13.40
  -5  -7   4  145.59   11.80
  -5  -7   4  139.99    9.00
  -5   7   4  177.98   15.90
   5   7  -4  159.48   16.10
  -5   7   4  144.29   10.40
   5   7  -4  162.68   11.30
   5   7  -4  106.39   12.30
   5   7  -4  132.69   10.50
  -3  -7   4   55.89    7.10
   3  -7  -4   54.99    8.60
  -3  -7   4   46.40    7.90
   3  -7  -4   54.89    4.80
   3  -7  -4   43.40    7.60
   3  -7  -4   46.60    6.60
  -3   7   4   48.30    8.00
  -3   7   4   61.09    7.70
   3   7  -4   49.60    6.90
  -3   7   4   57.69    8.20
   3   7  -4   57.29    7.90
   3   7  -4   36.20    8.40
   3   7  -4   44.50    8.30
   1  -7  -4  255.37   16.50
   1  -7  -4  291.77   15.20
   1  -7  -4  245.88   16.10
  -1  -7   4  258.77   16.80
  -1  -7   4  282.97   12.20
  -1  -7   4  277.47   17.20
  -1  -7   4  275.07   15.40
  -1   7   4  268.97   15.70
  -1   7   4  272.87   11.70
  -1   7   4  253.07   15.70
  -1   7   4  238.98   15.00
   1   7  -4  272.57   15.90
   1   7  -4  278.37   15.60
   1   7  -4  251.17   17.80
   1   7  -4  255.57   18.20
   1  -7   4  713.63   28.70
  -1  -7  -4  714.13   29.50
  -1  -7  -4  768.62   31.00
   1  -7   4  691.43   32.80
   1  -7   4  691.23   33.30
   1  -7   4  707.23   32.10
  -1  -7  -4  694.53   33.20
  -1  -7  -4  742.93   32.50
   1   7   4  684.03   31.90
   1   7   4  741.63   28.00
   1   7   4  704.53   31.00
  -1   7  -4  692.93   34.30
  -1   7  -4  704.73   29.40
  -1   7  -4  750.82   34.70
  -1   7  -4  736.33   31.10
   1   7   4  708.03   31.60
   3  -7   4    8.10    5.20
   3  -7   4   11.70    6.20
   3  -7   4   19.80    6.60
  -3  -7  -4    9.80    4.10
  -3  -7  -4    8.70    5.20
  -3  -7  -4   12.20    6.20
  -3  -7  -4   15.70    3.80
   3   7   4   17.60    4.10
   3   7   4   15.20    5.60
  -3   7  -4   12.40    6.50
   3   7   4    8.90    5.10
  -3   7  -4    7.30    3.40
   3   7   4   15.70    5.50
  -3   7  -4    8.20    4.10
  -3   7  -4    6.60    6.10
  -5  -7  -4  318.07   20.50
  -5  -7  -4  312.37   17.00
   5  -7   4  300.17   17.70
   5  -7   4  292.27   19.50
  -5  -7  -4  320.97   13.30
   5  -7   4  277.57   19.20
   5  -7   4  285.77   19.80
  -5  -7  -4  302.27   17.80
  -5   7  -4  284.37   20.30
   5   7   4  290.77   15.40
   5   7   4  297.07   18.80
   5   7   4  324.27   19.20
  -5   7  -4  287.57   19.50
   5   7   4  292.87   17.60
   7  -7   4   20.50    7.60
   7  -7   4   24.20    7.60
  -7  -7  -4   37.90    9.30
  -7  -7  -4   17.60    5.60
   7  -7   4   21.40    6.80
   7  -7   4    1.00    7.30
   7   7   4   34.90    8.10
   7   7   4   28.50    5.50
   7   7   4   18.40    6.70
   7   7   4   13.90    6.70
  -7   7  -4   17.20    6.90
   9  -7   4   77.59   12.20
   9  -7   4   88.89   14.20
   9  -7   4   68.29   11.60
  -9  -7  -4   59.39   11.80
  -9  -7  -4   88.79   10.00
   9  -7   4   67.89   11.30
  -9   7  -4   69.39   11.70
   9   7   4   82.39   12.00
   9   7   4   97.49   12.50
   9   7   4   70.49   11.80
  11  -7   4  160.68   19.10
  11  -7   4  149.49   16.60
  11  -7   4  124.79   18.60
  11  -7   4  177.98   18.20
  11   7   4  144.69   16.80
  11   7   4  179.78   19.90
  11   7   4  163.68   17.20
  13  -7   4   38.90   13.00
  13  -7   4   71.59   14.00
  13  -7   4   69.29   13.10
  13   7   4   70.19   13.70
  13   7   4   43.80   10.90
  13   7   4   58.59   11.20
  15  -7   4  176.68   24.20
  15  -7   4  185.88   23.20
  15   7   4  183.58   21.30
  15   7   4  181.28   24.40
  17  -7   4   28.40   13.20
  17  -7   4    1.00   10.20
  17   7   4   22.30   11.00
  17   7   4   19.10   11.10
  19  -7   4   67.29   17.70
  19  -7   4   69.59   20.40
  19   7   4   75.39   16.50
  19   7   4   63.39   17.20
  19   7   4   67.79   17.70
  20  -8  -4   55.29   16.40
  20  -8  -4   44.60   15.10
  20   8  -4   51.79   14.50
  20   8  -4   42.10   18.20
  18  -8  -4   21.30   11.70
  18  -8  -4   27.50   13.10
  18   8  -4   -2.20    9.00
  18   8  -4    2.40    8.60
  16  -8  -4  528.85   30.00
  16  -8  -4  485.35   33.00
  16  -8  -4  449.76   23.00
  16   8  -4  493.85   32.80
  16   8  -4  508.25   30.60
  14  -8  -4  188.28   21.10
  14  -8  -4  205.38   20.50
  14  -8  -4  184.28   12.70
  14   8  -4  179.48   21.20
  14   8  -4  199.78   20.40
  12  -8  -4  388.06   22.30
  12  -8  -4  390.16   24.20
  12  -8  -4  367.86   19.10
  12  -8  -4  390.46   25.80
  12   8  -4  370.26   21.50
  12   8  -4  383.26   25.00
  12   8  -4  389.76   28.10
  12   8  -4  363.06   23.00
  10  -8  -4  148.49   11.00
  10  -8  -4  184.28   17.80
  10  -8  -4  153.88   16.20
  10  -8  -4  167.78   15.30
  10   8  -4  152.68   16.70
  10   8  -4  133.99   17.20
  10   8  -4  123.99   13.10
  10   8  -4  175.88   14.10
   8  -8  -4    6.00    5.80
  -8  -8   4    7.80    5.10
   8  -8  -4    8.00    3.90
   8  -8  -4   -0.70    4.30
   8  -8  -4   16.80    6.50
   8   8  -4    7.80    5.90
  -8   8   4   10.30    4.50
   8   8  -4   10.10    5.40
   8   8  -4   12.50    5.10
   8   8  -4    5.70    6.20
   6  -8  -4  204.18   14.10
  -6  -8   4  164.88   13.60
   6  -8  -4  192.38   14.70
   6  -8  -4  180.18   12.20
  -6  -8   4  190.88   10.40
   6  -8  -4  196.28   15.10
   6   8  -4  195.98   13.70
   6   8  -4  180.08   13.20
  -6   8   4  175.68   12.30
   6   8  -4  184.68   17.30
  -6   8   4  219.18   16.00
   6   8  -4  199.98   16.50
   4  -8  -4  199.98   14.80
   4  -8  -4  217.58   14.60
   4  -8  -4  197.08   14.30
   4  -8  -4  210.18   13.20
  -4  -8   4  216.88   15.20
  -4  -8   4  225.28   12.10
   4   8  -4  198.38   16.50
   4   8  -4  213.78   14.30
  -4   8   4  218.18   15.50
   4   8  -4  203.68   13.80
  -4   8   4  194.48   13.30
   4   8  -4  194.98   15.70
  -2  -8   4  666.23   23.90
  -2  -8   4  623.84   27.70
   2  -8  -4  654.63   30.30
   2  -8  -4  640.74   28.90
   2  -8  -4  662.73   28.20
  -2  -8   4  586.24   29.70
   2  -8  -4  650.83   30.10
   2   8  -4  615.74   31.70
  -2   8   4  628.84   29.80
   2   8  -4  589.04   28.80
   2   8  -4  588.64   31.10
  -2   8   4  659.33   24.30
  -2   8   4  624.64   29.00
   2   8  -4  650.13   28.90
  -2   8   4  625.74   29.10
   0  -8  -4 3742.13  131.89
   0  -8  -4 3810.12  135.29
   0  -8   4 3808.52  135.39
   0  -8  -4 3795.92  132.29
   0  -8  -4 3731.23  134.39
   0  -8   4 3807.42  133.39
   0   8  -4 3629.44  137.09
   0   8   4 3624.44  133.99
   0   8  -4 3880.71  137.19
   0   8  -4 3687.63  132.69
   0   8   4 3811.22  134.09
   0   8   4 3855.11  128.79
   0   8  -4 3631.84  133.59
  -2  -8  -4  477.65   21.00
   2  -8   4  446.56   24.90
  -2  -8  -4  480.05   22.40
   2  -8   4  446.06   21.20
   2  -8   4  437.26   24.10
  -2  -8  -4  442.96   24.90
  -2  -8  -4  453.85   23.90
   2  -8   4  388.16   23.90
  -2   8  -4  361.66   24.20
  -2   8  -4  445.26   19.70
  -2   8  -4  426.26   24.90
   2   8   4  450.15   20.10
   2   8   4  481.85   24.40
  -2   8  -4  420.66   22.10
   2   8   4  476.75   23.00
   2   8   4  441.76   23.90
  -4  -8  -4 1699.23   70.49
  -4  -8  -4 1790.22   63.79
   4  -8   4 1812.62   64.79
  -4  -8  -4 1721.63   68.19
   4  -8   4 1799.02   70.59
  -4  -8  -4 1842.32   66.89
   4  -8   4 1793.72   70.39
   4  -8   4 1770.72   70.79
   4   8   4 1785.02   69.39
   4   8   4 1727.13   67.29
   4   8   4 1799.32   65.79
  -4   8  -4 1739.23   71.59
  -4   8  -4 1724.23   69.49
   4   8   4 1708.43   69.59
   6  -8   4    1.50    6.00
  -6  -8  -4    5.00    4.70
   6  -8   4    6.60    6.20
   6  -8   4    2.70    6.40
  -6  -8  -4   -4.30    4.20
   6   8   4   -0.10    3.90
  -6   8  -4    0.10    6.70
  -6   8  -4   -2.30    4.90
   6   8   4   -4.20    3.20
   6   8   4   -3.50    4.20
   6   8   4   -3.30    4.30
   8  -8   4   42.60   10.70
  -8  -8  -4   67.09    9.40
  -8  -8  -4   55.39   11.80
   8  -8   4   36.50    9.10
   8  -8   4   64.59   11.10
   8  -8   4   48.50   10.70
   8   8   4   50.09   10.00
  -8   8  -4   50.29   10.20
   8   8   4   58.69    9.90
   8   8   4   53.89   10.00
  10  -8   4   12.60    7.20
  10  -8   4    1.10    7.40
 -10  -8  -4   -5.50    4.80
 -10  -8  -4    7.30    4.70
  10  -8   4   -3.10    5.80
  10  -8   4   -4.00    6.80
  10   8   4    2.30    5.90
 -10   8  -4    5.70    6.30
  10   8   4   10.00    7.10
  10   8   4   -1.50    5.30
  12  -8   4  102.99   15.00
  12  -8   4   85.69   14.30
  12  -8   4   61.39   14.90
  12  -8   4   68.59   13.90
  12   8   4   61.39   12.90
  12   8   4   89.59   13.70
  12   8   4   84.39   13.50
  14  -8   4    1.00   10.40
  14  -8   4   19.40   11.00
  14   8   4   12.00    8.90
  14   8   4   -4.60    4.60
  14   8   4    3.20    8.70
  16  -8   4   24.30   13.70
  16  -8   4    4.10    9.70
  16   8   4   -9.90    7.60
  16   8   4    2.80    9.10
  16   8   4   13.20   10.10
  18  -8   4   44.30   16.40
  18  -8   4   74.49   19.30
  18   8   4   52.89   15.00
  18   8   4   43.00   13.90
  18   8   4   80.49   18.40
  19  -9  -4   -3.00    9.30
  19  -9  -4    9.30    5.90
  19  -9  -4    1.90   11.80
  19   9  -4   12.00   11.40
  19   9  -4    2.20    9.70
  17  -9  -4    2.50    5.00
  17  -9  -4    1.20    9.00
  17  -9  -4   10.60   11.20
  17   9  -4   -9.60    7.40
  17   9  -4    5.30    9.30
  17   9  -4   -9.50    6.70
  15  -9  -4   74.29   13.90
  15  -9  -4  101.39   18.10
  15  -9  -4   57.39    8.60
  15   9  -4   76.59   15.50
  15   9  -4  125.09   17.60
  15   9  -4   68.49   16.50
  13  -9  -4  183.08   18.80
  13  -9  -4  167.58   20.20
  13  -9  -4  147.99   12.20
  13   9  -4  155.18   19.40
  13   9  -4  145.19   20.10
  13   9  -4  200.38   20.40
  11  -9  -4   47.80   10.40
  11  -9  -4   51.39   13.10
  11  -9  -4   59.29    8.30
  11  -9  -4   38.10   10.50
  11   9  -4   50.69   10.90
  11   9  -4   60.79   12.80
  11   9  -4   53.19   10.70
  11   9  -4   50.29    9.00
   9  -9  -4  398.66   21.50
   9  -9  -4  404.46   20.80
   9  -9  -4  366.06   24.40
   9  -9  -4  387.16   23.60
   9   9  -4  432.86   28.00
   9   9  -4  389.96   22.10
   9   9  -4  398.06   22.70
   9   9  -4  391.66   24.30
  -9   9   4  392.26   20.50
   7  -9  -4  164.38   15.80
   7  -9  -4  169.88   13.40
   7  -9  -4  175.48   17.60
  -7  -9   4  161.88   13.60
   7  -9  -4  189.58   12.90
   7   9  -4  147.79   14.00
   7   9  -4  166.38   17.00
  -7   9   4  171.58   12.50
   7   9  -4  195.08   14.50
   7   9  -4  172.48   19.00
   5  -9  -4   70.19    9.50
  -5  -9   4   86.59   11.30
  -5  -9   4   77.39    7.50
   5  -9  -4   86.29   11.40
   5  -9  -4   75.59   11.40
   5  -9  -4   71.69    9.10
   5   9  -4   73.09   11.70
  -5   9   4   61.79    8.90
  -5   9   4   68.89   11.30
   5   9  -4   73.59   10.30
   5   9  -4   59.49   10.50
   5   9  -4   63.69    9.60
  -3  -9   4  296.57   16.80
   3  -9  -4  361.86   20.10
   3  -9  -4  351.46   18.60
  -3  -9   4  299.97   19.60
   3  -9  -4  327.07   20.30
  -3  -9   4  320.07   18.70
   3  -9  -4  357.56   20.10
   3   9  -4  320.07   21.30
   3   9  -4  328.57   19.60
  -3   9   4  315.67   19.40
  -3   9   4  329.37   19.10
  -3   9   4  359.96   14.80
  -3   9   4  349.57   20.70
   3   9  -4  345.47   22.00
   3   9  -4  350.36   19.30
  -1  -9   4  281.17   16.60
   1  -9  -4  272.57   16.50
  -1  -9   4  285.37   17.00
   1  -9  -4  284.87   18.40
  -1  -9   4  244.08   17.90
   1  -9  -4  280.67   16.10
   1  -9  -4  274.37   18.20
   1   9  -4  253.47   19.40
  -1   9   4  271.27   17.30
  -1   9   4  270.77   13.50
  -1   9   4  304.47   18.40
   1   9  -4  283.67   16.90
   1   9  -4  253.57   17.50
   1   9  -4  235.18   19.00
  -1   9   4  280.57   17.10
  -1  -9  -4   55.89    8.20
   1  -9   4   41.80    9.20
  -1  -9  -4   52.89   10.20
  -1  -9  -4   52.79    7.70
   1  -9   4   54.79   10.40
  -1  -9  -4   86.29   11.80
   1  -9   4   54.19    9.60
   1  -9   4   53.29    8.50
   1   9   4   62.49    7.20
   1   9   4   62.39    9.70
  -1   9  -4   68.79    9.30
  -1   9  -4   65.19   11.60
   1   9   4   69.49    9.70
   1   9   4   58.99    9.50
  -1   9  -4   70.89   11.40
   3  -9   4  123.49   14.30
  -3  -9  -4  142.99   13.10
  -3  -9  -4  147.69   15.90
  -3  -9  -4  117.39   13.20
   3  -9   4  128.89   15.20
   3  -9   4  114.39   14.70
  -3  -9  -4  113.99    9.40
   3  -9   4  119.39   11.30
   3   9   4  128.49   14.40
   3   9   4  109.39   12.80
  -3   9  -4  116.79    7.90
   3   9   4  115.49    9.40
   3   9   4  103.59   11.50
  -3   9  -4  129.09   17.20
  -3   9  -4  130.89   14.60
  -3   9  -4  101.89   14.60
   5  -9   4   -7.70    5.10
   5  -9   4   -5.10    5.90
  -5  -9  -4   -0.20    4.30
  -5  -9  -4   -3.20    5.10
   5  -9   4    8.20    5.90
   5  -9   4   -3.80    3.80
  -5  -9  -4   -0.10    2.70
  -5   9  -4   -1.70    5.30
   5   9   4   -0.50    4.20
   5   9   4   -0.20    3.50
  -5   9  -4    3.70    6.60
   5   9   4   10.00    6.10
   5   9   4   -1.50    4.40
   7  -9   4  114.49   15.00
  -7  -9  -4  139.79   14.60
  -7  -9  -4  149.88   17.70
   7  -9   4  140.89   17.70
   7  -9   4  136.39   16.80
   7   9   4  122.89   13.80
  -7   9  -4  125.59   16.60
  -7   9  -4  146.69   16.00
   7   9   4  155.98   16.60
   7   9   4  161.78   13.20
   7   9   4  145.89   16.30
   9  -9   4   43.40   11.70
  -9  -9  -4   61.89   12.70
   9  -9   4   26.00   10.40
  -9  -9  -4   40.20    8.20
   9  -9   4   48.70   10.80
   9  -9   4   39.20   10.40
   9   9   4   47.80    9.80
  -9   9  -4   46.40    9.90
   9   9   4   54.09   10.50
   9   9   4   52.59   10.10
   9   9   4   53.79   11.60
  11  -9   4  258.27   27.40
  11  -9   4  283.77   22.30
  11  -9   4  325.87   25.00
 -11  -9  -4  308.17   19.20
  11  -9   4  295.87   22.90
  11   9   4  357.66   23.90
  11   9   4  323.17   22.80
  11   9   4  320.07   23.90
  11   9   4  312.17   21.20
  13  -9   4  175.18   20.70
  13  -9   4  140.89   21.30
  13  -9   4  149.59   20.70
  13   9   4  178.28   20.40
  13   9   4  165.68   22.10
  13   9   4  119.99   16.70
  13   9   4  169.78   19.10
  15  -9   4   61.99   16.90
  15  -9   4   88.19   17.40
  15   9   4   64.29   15.20
  15   9   4  112.99   18.50
  15   9   4   77.39   15.10
  17  -9   4   47.30   16.90
  17  -9   4   30.10   14.20
  17   9   4   18.00   11.20
  17   9   4   56.29   15.30
  17   9   4   64.49   15.50
  20 -10  -4    1.20    5.70
  20 -10  -4   11.70   11.30
  20 -10  -4   19.80   14.20
  20  10  -4    0.00   10.90
  20  10  -4    2.50   11.30
  18 -10  -4    0.30    5.20
  18 -10  -4   -7.80   10.00
  18 -10  -4   13.10   10.80
  18  10  -4    2.60    9.50
  18  10  -4   16.40   10.40
  16 -10  -4   15.60   10.70
  16 -10  -4   12.20    6.10
  16 -10  -4   31.40   10.50
  16  10  -4    8.90   10.80
  16  10  -4   18.20    9.70
  16  10  -4   18.90   10.10
  14 -10  -4   47.40   12.40
  14 -10  -4   26.90    6.90
  14 -10  -4   57.09   14.00
  14  10  -4   37.60   11.50
  14  10  -4   21.80   11.30
  14  10  -4   19.60    9.30
  12 -10  -4   14.90    5.60
  12 -10  -4   19.30    9.20
  12 -10  -4   17.60    8.50
  12  10  -4   11.70    9.40
  12  10  -4    8.00    7.10
  12  10  -4   17.30    8.50
  10 -10  -4  152.78   17.10
  10 -10  -4  128.39   13.20
  10 -10  -4  115.49   15.70
  10  10  -4  170.48   17.10
  10  10  -4  170.98   21.40
  10  10  -4  156.38   18.70
  10  10  -4  119.49   13.90
   8 -10  -4  319.17   18.60
   8 -10  -4  278.77   20.50
   8 -10  -4  320.47   18.80
   8 -10  -4  298.27   21.30
  -8 -10   4  300.37   19.10
   8  10  -4  296.17   21.80
   8  10  -4  334.07   20.90
  -8  10   4  303.27   18.30
   8  10  -4  326.57   24.10
   8  10  -4  339.27   20.20
  -6 -10   4   -1.00    4.10
   6 -10  -4   10.20    6.10
   6 -10  -4    2.10    3.80
   6 -10  -4    9.80    5.60
   6 -10  -4   -1.90    4.60
  -6  10   4    4.30    5.40
  -6  10   4    5.80    4.80
   6  10  -4    5.80    4.80
   6  10  -4   16.40    7.10
   6  10  -4    4.60    5.60
   6  10  -4   -5.70    4.60
   4 -10  -4  184.08   14.00
  -4 -10   4  148.39   15.80
  -4 -10   4  177.18   11.10
   4 -10  -4  159.08   15.80
   4 -10  -4  171.48   13.30
   4 -10  -4  162.78   15.80
   4  10  -4  143.99   15.80
   4  10  -4  192.18   19.20
   4  10  -4  153.28   15.40
   4  10  -4  202.18   14.50
  -4  10   4  174.38   13.50
  -4  10   4  140.99   15.70
  -4  10   4  183.28   11.70
  -2 -10   4   48.70    9.90
  -2 -10   4   52.99    8.20
   2 -10  -4   53.99    9.40
  -2 -10   4   38.20    7.50
   2 -10  -4   63.69   10.10
   2 -10  -4   67.09    9.10
  -2 -10   4   69.19   10.10
   2 -10  -4   57.99    9.10
   2  10  -4   64.99   11.60
   2  10  -4   36.00   10.00
  -2  10   4   47.00    8.60
   2  10  -4   63.79   10.10
  -2  10   4   68.49    7.20
   2  10  -4   49.70    8.30
  -2  10   4   41.00    8.70
  -2  10   4   50.29    8.80
   0 -10   4   20.70    7.10
   0 -10  -4   14.10    5.30
   0 -10   4   14.60    7.10
   0 -10  -4   19.40    7.00
   0 -10   4   21.20    6.40
   0 -10  -4   20.20    6.70
   0 -10  -4    8.00    4.70
   0  10   4   12.00    6.10
   0  10  -4   12.70    5.60
   0  10  -4    8.00    7.00
   0  10  -4   19.70    7.60
   0  10   4   18.10    4.70
   0  10  -4   20.10    7.00
   0  10   4   26.20    6.90
   0  10   4    7.70    4.90
  -2 -10  -4  217.58   14.70
   2 -10   4  183.78   13.80
   2 -10   4  194.48   16.40
  -2 -10  -4  182.58   13.00
  -2 -10  -4  203.08   18.70
   2 -10   4  202.78   16.10
   2 -10   4  162.38   17.20
  -2 -10  -4  195.08   18.50
   2  10   4  179.78   15.00
   2  10   4  219.48   16.50
  -2  10  -4  216.28   20.90
  -2  10  -4  173.88   14.10
  -2  10  -4  201.78   16.50
  -2  10  -4  191.38   11.20
   2  10   4  183.08   12.30
   2  10   4  225.98   14.90
   4 -10   4   22.10    8.20
  -4 -10  -4   36.70    8.90
  -4 -10  -4   22.80    8.00
   4 -10   4   20.50    6.10
   4 -10   4   20.90    7.80
   4 -10   4   28.10    8.50
  -4 -10  -4   23.20    5.20
  -4  10  -4   26.80    9.60
  -4  10  -4   17.50    7.40
   4  10   4   17.80    6.80
   4  10   4    7.20    5.20
   4  10   4   19.10    7.50
   4  10   4   25.90    6.20
   6 -10   4   10.00    5.30
   6 -10   4   -2.20    6.60
  -6 -10  -4    5.80    6.40
   6 -10   4    2.30    6.90
  -6 -10  -4   -0.50    5.20
   6 -10   4    8.50    6.30
  -6  10  -4   -4.00    6.60
   6  10   4    4.40    4.60
   6  10   4    6.30    6.50
  -6  10  -4   -0.30    5.50
   6  10   4    7.20    5.80
   6  10   4    2.20    5.50
  -8 -10  -4   62.59   12.30
   8 -10   4  105.79   14.60
  -8 -10  -4  140.49   15.20
   8 -10   4  114.49   16.20
   8 -10   4  115.29   16.50
  -8  10  -4  135.99   15.60
   8  10   4  159.78   18.40
   8  10   4   98.99   12.70
   8  10   4  124.29   13.90
   8  10   4   90.19   14.80
  -8  10  -4  113.39   16.60
  10 -10   4   17.30    8.00
  10 -10   4   23.10    9.70
  10 -10   4   34.90   11.90
 -10 -10  -4   14.70    6.10
  10 -10   4   14.30   11.10
  10  10   4   21.20    8.60
  10  10   4   24.00    9.30
  10  10   4   11.80    6.90
  10  10   4   32.20   10.60
  12 -10   4    1.90    9.90
  12 -10   4    4.40    9.70
  12 -10   4    8.60    8.30
  12 -10   4   -5.00    6.60
  12  10   4    0.80    6.80
  12  10   4   -2.80    6.80
  12  10   4   16.50    8.20
  12  10   4   -0.50    6.80
  14 -10   4   -9.50    8.80
  14 -10   4    8.10   11.60
  14 -10   4   11.10   11.70
  14  10   4    4.20    9.20
  14  10   4    3.30    7.70
  14  10   4   -4.90    7.20
  14  10   4    4.60    7.30
  16 -10   4    2.90   10.00
  16 -10   4    2.60   11.70
  16  10   4   16.50   10.10
  16  10   4   -4.90    7.90
  16  10   4  -10.90    7.00
  18  10   4   -6.50   10.00
  19 -11  -4    7.00    6.10
  19 -11  -4    1.40    9.50
  19 -11  -4   23.60   14.50
  19  11  -4   13.00   11.20
  19  11  -4   13.50   13.20
  17 -11  -4   14.00   10.90
  17 -11  -4   -3.60    5.10
  17 -11  -4   -1.60   10.60
  17  11  -4  -11.30    8.30
  17  11  -4   12.80   10.70
  17  11  -4   -9.20    9.70
  15 -11  -4   -2.00    5.10
  15 -11  -4   -4.20    9.40
  15 -11  -4    6.40    9.20
  15  11  -4    8.00   10.10
  15  11  -4    3.50    9.00
  15  11  -4   -7.90    6.60
  13 -11  -4   13.90    8.50
  13 -11  -4   15.00   10.60
  13 -11  -4    9.70    6.00
  13  11  -4    4.00    8.20
  13  11  -4   11.80    9.00
  13  11  -4   22.40   10.60
  11 -11  -4   -0.60    4.80
  11 -11  -4    0.50    7.00
  11 -11  -4    5.70    7.30
  11  11  -4   -3.50    6.50
  11  11  -4    8.80    7.80
  11  11  -4   11.00    7.90
   9 -11  -4   24.40    9.00
   9 -11  -4   19.80    8.10
   9 -11  -4    6.00    4.80
  -9 -11   4   12.80    6.00
   9  11  -4   21.80    8.60
   9  11  -4   29.90   10.50
   9  11  -4   11.30    7.90
   7 -11  -4   28.00    7.30
  -7 -11   4    9.30    5.80
   7 -11  -4   25.20    6.50
   7 -11  -4   33.50    8.80
   7 -11  -4   22.60    8.40
   7  11  -4   27.80    9.30
   7  11  -4   17.30    7.60
   7  11  -4   24.10    8.50
  -7  11   4   21.80    6.60
   7  11  -4    5.90    5.60
  -5 -11   4   20.30    6.70
   5 -11  -4   31.20    7.60
   5 -11  -4   25.00    8.10
   5 -11  -4   33.50    8.80
   5 -11  -4   33.20    7.20
   5  11  -4   45.50   10.80
  -5  11   4   19.90    6.80
   5  11  -4   32.10    9.50
   5  11  -4   27.00    6.80
   5  11  -4   33.40    8.90
  -5  11   4   35.40    9.60
  -3 -11   4   13.00    6.90
  -3 -11   4   14.20    6.40
   3 -11  -4   15.60    6.40
   3 -11  -4    5.20    5.50
  -3 -11   4    6.70    4.70
   3 -11  -4   12.40    5.90
   3 -11  -4   17.80    6.80
  -3  11   4   10.40    6.60
   3  11  -4    0.00    6.30
   3  11  -4    6.60    5.20
   3  11  -4   12.20    8.30
  -3  11   4   18.40    6.40
   3  11  -4   11.20    6.90
  -1 -11   4   86.69   11.20
   1 -11  -4   94.29   12.80
   1 -11  -4   73.49   10.50
  -1 -11   4  108.99   12.80
  -1 -11   4   83.09   12.80
   1 -11  -4   88.49   11.90
   1 -11  -4   93.59   11.10
  -1  11   4   75.69   12.00
   1  11  -4   58.39   10.90
   1  11  -4   93.79   12.50
  -1  11   4   81.49   11.40
   1  11  -4   95.19   13.90
  -1  11   4  101.89   12.40
  -1  11   4  100.29   10.10
   1  11  -4   98.99   15.30
   1 -11   4   40.20    8.30
   1 -11   4   24.30    8.60
  -1 -11  -4   42.00    7.90
  -1 -11  -4   32.90    8.70
   1 -11   4   28.40    8.30
  -1 -11  -4   27.50    7.90
  -1 -11  -4   17.40    5.90
   1  11   4   33.80    9.00
   1  11   4   20.90    7.40
   1  11   4   44.30    7.50
  -1  11  -4   25.20    6.80
  -1  11  -4   35.00   10.40
   1  11   4   36.30    8.10
  -1  11  -4   38.10    9.60
  -1  11  -4   35.90    9.30
   3 -11   4   16.40    7.90
   3 -11   4    7.40    7.40
   3 -11   4   11.20    5.80
   3 -11   4    5.60    6.30
  -3 -11  -4   10.60    6.40
  -3 -11  -4    3.00    5.00
  -3 -11  -4    2.80    5.90
  -3 -11  -4    7.10    4.70
   3  11   4   11.40    7.00
   3  11   4    4.40    4.50
   3  11   4    6.00    5.30
   3  11   4   15.90    6.80
  -3  11  -4    0.90    5.60
  -3  11  -4    3.70    6.10
   5 -11   4    8.70    7.50
  -5 -11  -4    2.60    6.20
   5 -11   4    8.90    5.50
   5 -11   4   15.40    8.50
  -5 -11  -4   15.90    7.90
   5 -11   4   26.50    9.60
   5  11   4   16.50    5.90
   5  11   4    6.60    5.80
  -5  11  -4    9.00    6.70
   5  11   4   12.70    6.50
   5  11   4   13.90    7.50
  -5  11  -4    3.40    6.60
  -7 -11  -4   21.80   10.00
  -7 -11  -4   13.10    7.00
   7 -11   4   30.90   10.70
   7 -11   4    9.30    7.30
   7 -11   4   35.20   11.10
   7  11   4   19.10    6.70
  -7  11  -4   23.10   10.50
  -7  11  -4   26.20    8.20
   7  11   4    1.20    6.60
   7  11   4   32.30    9.20
   7  11   4   33.10    8.30
   9 -11   4   -9.30    7.50
   9 -11   4   15.20    9.90
  -9 -11  -4   13.70    9.00
   9 -11   4   31.80   10.00
  -9 -11  -4   20.80    7.50
   9  11   4   24.80    8.10
  -9  11  -4    0.90    6.80
   9  11   4    8.70    6.60
   9  11   4   17.80    7.70
   9  11   4    5.10    7.80
 -11 -11  -4   -1.30    5.10
  11 -11   4    0.40   10.40
  11 -11   4    4.90    7.90
  11 -11   4    5.80   10.00
  11 -11   4  -10.30    6.50
  11  11   4    1.10    6.80
  11  11   4   -2.20    6.10
  11  11   4   -1.30    6.30
  11  11   4    5.70    7.80
  13 -11   4    6.10   10.70
  13 -11   4   39.70   13.40
  13 -11   4    6.20    9.30
  13  11   4   10.70    8.30
  13  11   4    4.60    7.60
  13  11   4    6.10    9.90
  13  11   4    0.30    7.20
  15 -11   4    1.60   11.10
  15 -11   4   -2.70   10.30
  15  11   4   -3.20    9.00
  15  11   4   -5.00    8.10
  15  11   4    5.90    8.70
  17 -11   4   -3.30   11.00
  17 -11   4   -4.00   12.20
  17  11   4    6.90   11.10
  17  11   4   -7.00    8.80
  18 -12  -4   14.60   13.90
  18 -12  -4    5.40    7.40
  18 -12  -4    3.20   10.70
  18  12  -4   11.10   12.30
  18  12  -4   11.50   13.60
  16 -12  -4   45.10   10.00
  16 -12  -4   40.20   13.80
  16 -12  -4   40.60   14.90
  16  12  -4   54.89   15.40
  16  12  -4   68.89   18.20
  16  12  -4   57.49   14.90
  14 -12  -4   17.90   12.00
  14 -12  -4   35.50    9.00
  14 -12  -4   18.10   10.30
  14  12  -4   45.10   13.80
  14  12  -4   36.10   12.20
  14  12  -4   28.30   12.80
  12 -12  -4    3.40    7.90
  12 -12  -4   -0.50    4.90
  12 -12  -4   -4.90    7.90
  12  12  -4    3.00    8.00
  12  12  -4   -5.10    7.20
  12  12  -4   -4.60    7.10
  10 -12  -4  165.08   19.50
  10 -12  -4  132.59   14.90
  10 -12  -4  134.99   18.50
 -10 -12   4  161.08   16.70
  10  12  -4  185.08   23.30
  10  12  -4  134.79   17.50
  10  12  -4  150.38   18.90
   8 -12  -4   26.30    7.20
  -8 -12   4   16.00    6.90
   8 -12  -4   23.90    8.70
   8 -12  -4   13.20    7.40
   8  12  -4   37.70   11.40
  -8  12   4    9.70    5.80
   8  12  -4    8.10    7.40
   8  12  -4   10.50    7.80
   6 -12  -4   59.99   10.10
   6 -12  -4   65.79   12.10
   6 -12  -4   50.09   10.90
   6 -12  -4   48.10    9.40
  -6 -12   4   54.99   10.20
   6  12  -4   58.89   11.90
   6  12  -4   66.09   12.80
  -6  12   4   39.90    8.90
   6  12  -4   61.19   12.80
  -6  12   4   61.89   12.00
   6  12  -4   52.29   10.10
  -4 -12   4   11.40    6.30
   4 -12  -4    3.90    4.80
   4 -12  -4   18.70    6.60
   4 -12  -4    3.00    5.40
   4 -12  -4   11.00    6.40
  -4  12   4    6.00    5.40
  -4  12   4    3.60    5.80
   4  12  -4   -8.30    6.00
   4  12  -4    3.10    7.30
   4  12  -4    8.90    7.30
   4  12  -4    6.60    5.90
   2 -12  -4  436.46   24.90
   2 -12  -4  441.86   24.20
  -2 -12   4  393.96   24.60
  -2 -12   4  427.76   26.60
  -2 -12   4  442.56   22.70
   2 -12  -4  424.26   26.10
   2 -12  -4  435.86   24.70
  -2  12   4  388.36   26.00
   2  12  -4  460.45   25.10
   2  12  -4  433.76   27.10
  -2  12   4  442.26   25.60
   2  12  -4  418.86   25.60
   2  12  -4  414.96   28.20
   0 -12  -4   72.79   10.50
   0 -12   4   77.09   11.80
   0 -12   4   56.99   11.30
   0 -12  -4   66.39   12.00
   0 -12  -4   47.80    9.00
   0 -12   4   61.29   10.60
   0 -12  -4   86.69   12.70
   0  12   4   90.19   10.20
   0  12  -4   56.39   11.20
   0  12  -4   65.19   12.90
   0  12   4   62.29   11.50
   0  12  -4   80.39   12.40
   0  12   4   64.19   11.90
   0  12  -4   71.59   12.70
   0  12   4   73.59   11.50
   2 -12   4   47.20   10.40
  -2 -12  -4   63.79    9.80
   2 -12   4   50.69   11.10
  -2 -12  -4   66.39   11.80
   2 -12   4   76.39   11.10
  -2 -12  -4   69.69   10.30
  -2 -12  -4   57.39   12.30
  -2  12  -4   52.39   12.30
   2  12   4   58.09    9.10
   2  12   4   80.19   12.90
  -2  12  -4   68.49   12.20
   2  12   4   70.49   13.10
   2  12   4   49.60    9.40
   4 -12   4  115.79   15.70
  -4 -12  -4   99.39   14.80
  -4 -12  -4  125.09   13.60
   4 -12   4  107.49   12.70
   4 -12   4   82.29   14.00
   4 -12   4  116.19   16.50
  -4 -12  -4  106.79   15.80
   4  12   4   95.89   12.70
   4  12   4   82.89   13.50
  -4  12  -4   90.59   12.70
  -4  12  -4  102.09   15.40
   4  12   4  120.39   13.30
   4  12   4  119.89   15.90
  -6 -12  -4  100.99   16.30
   6 -12   4   79.59   14.60
  -6 -12  -4   92.99   13.60
   6 -12   4  103.59   15.30
   6 -12   4   79.79   14.10
   6  12   4   70.69   11.00
   6  12   4   94.39   14.60
  -6  12  -4   66.19   10.90
  -6  12  -4   96.39   15.90
   6  12   4   75.19   13.50
   6  12   4  112.99   13.60
   8 -12   4   31.20   11.80
  -8 -12  -4   40.40   11.10
  -8 -12  -4   28.10    8.80
   8 -12   4   43.70   12.10
   8 -12   4   35.70   11.60
   8  12   4   25.30    9.50
  -8  12  -4   20.40    9.50
   8  12   4   20.30    7.50
   8  12   4   25.60    8.30
   8  12   4   18.50    8.80
  10 -12   4   12.50   10.40
  10 -12   4    9.10   10.10
  10 -12   4   11.80    9.10
 -10 -12  -4   16.00    7.20
  10 -12   4    0.80    7.90
  10  12   4   15.60    8.50
  10  12   4   24.60    8.40
  10  12   4    6.40    6.80
  10  12   4    8.10    8.80
  12 -12   4    8.20    9.30
  12 -12   4   27.10   12.70
  12 -12   4   12.30   11.80
  12 -12   4    7.30    9.40
  12  12   4   19.40    8.80
  12  12   4   24.30   10.70
  12  12   4    6.20    8.00
  12  12   4   10.00   10.20
  14 -12   4   -1.50   10.80
  14 -12   4    7.40   12.20
  14 -12   4    3.80   10.10
  14  12   4    4.70    7.80
  14  12   4    8.00    8.80
  14  12   4    6.20    9.90
  14  12   4    6.20    8.60
  16 -12   4   33.80   14.40
  16 -12   4    9.60   12.60
  16  12   4   -0.80   10.60
  16  12   4    1.70    9.10
  17 -13  -4    7.60    7.30
  17 -13  -4    7.90   12.40
  17 -13  -4    3.90   10.40
  17  13  -4    8.60   11.80
  17  13  -4    8.20   12.00
  15 -13  -4   77.69   16.00
  15 -13  -4   59.09   16.60
  15 -13  -4   53.29   11.20
  15 -13  -4   74.39   17.70
  15  13  -4   73.69   16.70
  15  13  -4   47.80   15.80
  15  13  -4   74.29   17.80
  13 -13  -4   70.39   15.40
  13 -13  -4   73.09   16.20
  13 -13  -4   78.89   12.60
  13  13  -4  120.29   19.20
  13  13  -4  105.69   20.30
  13  13  -4   84.59   17.30
  11 -13  -4   56.99   11.00
  11 -13  -4   82.19   16.50
  11 -13  -4   65.09   13.80
  11  13  -4   72.09   14.60
  11  13  -4   63.09   15.60
  11  13  -4   52.19   13.40
   9 -13  -4  267.37   24.70
   9 -13  -4  293.17   24.00
  -9 -13   4  267.97   19.10
   9 -13  -4  229.78   19.00
   9  13  -4  263.97   21.70
   9  13  -4  269.07   23.50
   9  13  -4  254.77   26.50
  -7 -13   4   77.69   12.50
   7 -13  -4   80.69   11.90
   7 -13  -4   85.99   13.80
   7 -13  -4  104.29   16.00
   7  13  -4   95.09   15.50
   7  13  -4   88.69   14.70
  -7  13   4   82.89   12.60
   7  13  -4  109.09   16.80
   5 -13  -4   18.70    7.20
  -5 -13   4   11.20    7.00
   5 -13  -4   27.90    7.90
   5 -13  -4   27.10    9.20
   5 -13  -4   16.90    7.70
  -5  13   4   11.90    6.10
   5  13  -4   20.90    8.60
  -5  13   4   21.40    8.60
   5  13  -4   28.80    9.60
   5  13  -4   20.30    8.90
   3 -13  -4  257.47   18.40
  -3 -13   4  259.47   26.60
   3 -13  -4  275.67   19.70
   3 -13  -4  245.58   18.20
  -3 -13   4  215.58   20.40
  -3 -13   4  237.48   19.90
   3 -13  -4  202.18   20.10
  -3  13   4  241.78   20.80
   3  13  -4  243.38   25.10
  -3  13   4  247.98   18.90
   3  13  -4  275.27   21.70
   3  13  -4  271.07   20.70
  -1 -13   4  123.99   14.00
   1 -13  -4  137.09   14.80
  -1 -13   4  120.29   15.00
  -1 -13   4  128.89   17.00
   1 -13  -4   95.99   13.00
   1 -13  -4  122.29   14.90
   1 -13  -4  104.49   14.50
  -1  13   4  120.69   16.60
   1  13  -4  115.99   15.80
   1  13  -4  133.49   17.30
   1  13  -4  108.99   16.10
  -1  13   4  158.28   17.40
   1 -13   4    4.70    6.40
  -1 -13  -4   -1.10    5.60
  -1 -13  -4    8.80    5.70
   1 -13   4   11.60    7.00
  -1 -13  -4    1.90    4.30
   1 -13   4    2.00    6.90
  -1 -13  -4    5.30    6.70
  -1  13  -4    7.90    8.50
  -1  13  -4    2.40    6.90
   1  13   4   13.20    7.40
   1  13   4   13.50    6.60
  -1  13  -4   -8.20    5.70
   1  13   4    5.40    6.10
   1  13   4    5.40    5.70
   3 -13   4   19.40    8.50
   3 -13   4    6.50    6.70
  -3 -13  -4   15.40    7.80
   3 -13   4   17.40    8.70
  -3 -13  -4    5.20    6.70
  -3 -13  -4   26.80    7.30
   3 -13   4   14.80    7.40
   3  13   4   10.80    6.50
  -3  13  -4    5.30    6.80
   3  13   4    3.40    7.20
  -3  13  -4    3.40    8.20
   3  13   4   20.90    7.10
   3  13   4    4.70    6.00
   5 -13   4   53.59   13.00
   5 -13   4   56.69   12.60
  -5 -13  -4   55.99   12.00
   5 -13   4   40.00   11.30
   5 -13   4   34.90    8.70
  -5 -13  -4   27.50    9.60
   5  13   4   37.40    9.00
   5  13   4   39.80   11.00
   5  13   4   43.50    9.50
   5  13   4   59.09   12.10
  -5  13  -4   36.20   10.70
  -7 -13  -4   81.59   13.90
   7 -13   4   66.49   14.00
   7 -13   4   55.39   13.80
  -7 -13  -4   59.69   12.90
   7 -13   4   74.49   14.50
   7  13   4   94.29   15.80
  -7  13  -4   93.59   16.90
   7  13   4   48.50   11.30
   7  13   4   79.39   12.30
   7  13   4  104.49   13.70
   9 -13   4   14.10   11.30
   9 -13   4   -3.60    9.40
   9 -13   4    1.90    7.50
  -9 -13  -4    5.80    7.20
   9  13   4   -4.20    5.90
   9  13   4    3.70    7.60
   9  13   4    0.40    5.50
   9  13   4    7.10    8.10
  11 -13   4  101.59   17.00
  11 -13   4  131.59   21.80
  11 -13   4  141.99   21.60
 -11 -13  -4  157.28   18.20
  11 -13   4  107.39   17.00
  11  13   4  159.88   22.80
  11  13   4  125.99   16.90
  11  13   4  103.09   17.90
  11  13   4  140.39   17.80
  13 -13   4   73.39   17.80
  13 -13   4   86.49   16.60
  13 -13   4   65.69   17.70
  13  13   4   80.89   15.50
  13  13   4   60.29   14.50
  13  13   4   77.09   17.30
  13  13   4   85.89   15.10
  15 -13   4    1.20   12.10
  15 -13   4   -5.60   10.90
  15  13   4   31.20   13.70
  15  13   4   16.80   10.30
  16 -14  -4   35.50   14.40
  16 -14  -4   43.70   17.00
  16 -14  -4   57.69   12.00
  16  14  -4   78.79   17.80
  16  14  -4   54.19   18.10
  14 -14  -4    6.50   10.10
  14 -14  -4   -0.30   10.40
  14 -14  -4    6.30    7.50
  14 -14  -4    4.90    9.60
  14  14  -4    5.40   10.60
  14  14  -4    0.70    9.80
  14  14  -4   -5.30    8.60
  12 -14  -4   68.99   12.10
  12 -14  -4   89.69   17.50
  12 -14  -4   92.49   17.00
  12  14  -4   62.89   14.80
  12  14  -4  149.69   21.10
  12  14  -4  108.69   21.30
  10 -14  -4   10.00    9.10
  10 -14  -4   21.40    9.90
 -10 -14   4    5.50    6.10
  10 -14  -4   12.30    7.10
  10  14  -4   13.10    9.40
  10  14  -4   16.70   10.50
  10  14  -4    6.90    9.10
  -8 -14   4  176.38   18.40
   8 -14  -4  148.59   19.60
   8 -14  -4  146.29   19.10
   8 -14  -4  149.19   16.90
   8  14  -4  200.38   22.10
   8  14  -4  129.99   18.80
   8  14  -4  195.38   22.60
   6 -14  -4    4.80    6.70
   6 -14  -4   -0.50    6.20
  -6 -14   4   -0.20    6.30
   6 -14  -4   25.70    8.30
   6  14  -4    3.50    7.40
  -6  14   4    7.50    7.60
  -6  14   4    1.30    5.90
   6  14  -4    3.10    8.00
   6  14  -4   -8.70    6.60
   4 -14  -4   86.19   13.90
  -4 -14   4  124.89   16.00
   4 -14  -4  119.19   14.10
  -4 -14   4   83.29   13.30
   4 -14  -4   95.39   13.60
   4 -14  -4   96.99   14.50
  -4  14   4  100.29   15.90
   4  14  -4   86.29   15.00
   4  14  -4  115.99   16.60
   4  14  -4  109.89   17.80
  -4  14   4  122.89   16.10
   2 -14  -4   -6.90    5.20
  -2 -14   4   -5.60    5.50
   2 -14  -4   -6.70    5.10
   2 -14  -4    2.60    6.00
  -2 -14   4    0.30    8.60
   2 -14  -4    2.90    5.10
  -2 -14   4   -6.40    5.10
   2  14  -4    0.20    6.50
   2  14  -4    5.20    7.70
  -2  14   4    3.20    7.10
  -2  14   4   -2.80    4.90
   2  14  -4    3.30    7.40
   0 -14   4  245.98   19.40
   0 -14  -4  261.27   19.70
   0 -14  -4  235.78   18.40
   0 -14   4  230.58   22.90
   0 -14  -4  252.97   18.80
   0 -14   4  265.17   19.10
   0 -14  -4  277.27   25.50
   0  14   4  202.08   20.90
   0  14  -4  245.48   20.80
   0  14   4  202.68   21.90
   0  14  -4  235.98   24.70
   0  14  -4  228.28   20.10
  -2 -14  -4  160.78   16.90
  -2 -14  -4  132.19   17.50
   2 -14   4  160.38   18.10
   2 -14   4   97.69   14.10
   2 -14   4  115.49   17.50
  -2 -14  -4  144.29   17.70
   2  14   4  171.18   21.10
   2  14   4  124.49   15.90
   2  14   4  118.89   19.50
  -2  14  -4  136.99   16.60
   2  14   4  106.49   16.40
  -2  14  -4  144.39   19.50
   4 -14   4  154.28   20.60
   4 -14   4  182.38   18.00
   4 -14   4  198.58   21.00
   4 -14   4  130.09   18.90
  -4 -14  -4  104.59   15.60
  -4 -14  -4  181.18   20.10
   4  14   4  137.99   19.20
   4  14   4  154.88   17.10
   4  14   4  176.88   17.30
   4  14   4  153.78   19.90
  -4  14  -4  110.49   17.60
  -6 -14  -4   45.50   12.10
   6 -14   4   53.89   13.90
   6 -14   4   75.39   14.80
  -6 -14  -4   42.70   11.40
   6 -14   4   21.90   10.10
  -6  14  -4   30.10   11.00
   6  14   4   51.59   11.80
   6  14   4   60.39   11.30
   6  14   4   53.69   11.00
   6  14   4   52.69   13.20
  -8 -14  -4   40.90   11.20
   8 -14   4   67.89   15.90
   8 -14   4   32.40   13.20
   8 -14   4   41.50   12.20
   8  14   4   64.49   13.90
   8  14   4   38.10   11.70
  -8  14  -4   55.99   14.20
   8  14   4   67.99   12.90
   8  14   4   28.40    8.70
  10 -14   4    6.50   11.20
  10 -14   4    5.40   11.20
  10 -14   4   10.90    9.90
 -10 -14  -4    7.90    7.60
  10  14   4    1.30    7.40
  10  14   4   -5.10    6.90
  10  14   4    8.60    7.90
  10  14   4    1.90    7.70
  12 -14   4  -11.80   10.00
  12 -14   4   -0.40    9.50
 -12 -14  -4    8.10    7.20
  12 -14   4   -0.50   11.50
  12  14   4   -4.60    8.10
  12  14   4    4.40    8.80
  12  14   4    2.60    7.40
  12  14   4   -0.20    7.50
  14 -14   4  -18.80   12.60
  14 -14   4    0.60   11.60
  14 -14   4    1.00   10.50
  14  14   4    2.00    9.40
  14  14   4    5.10    9.60
  14  14   4  -10.90    9.50
  15 -15  -4   -8.90   12.30
  15 -15  -4    5.70    8.50
  15 -15  -4    9.00   11.50
  15  15  -4   -1.10   10.90
  15  15  -4  -14.90    8.90
  13 -15  -4   41.20   13.00
  13 -15  -4   25.30    9.70
  13 -15  -4   51.19   14.70
  13 -15  -4   41.00   14.90
  13  15  -4   56.39   15.70
  13  15  -4   56.79   16.50
  13  15  -4   42.30   14.00
  11 -15  -4   -3.40    6.60
  11 -15  -4    2.40    9.30
  11 -15  -4    1.00    9.10
  11  15  -4    2.20   10.30
  11  15  -4    2.70   10.70
  11  15  -4    7.80    9.50
   9 -15  -4   49.90   11.10
   9 -15  -4   32.70   12.00
  -9 -15   4   59.39   11.90
   9 -15  -4   71.49   15.00
   9  15  -4   49.00   14.10
   9  15  -4   49.60   14.20
   9  15  -4   51.09   13.30
   7 -15  -4   33.70   11.40
  -7 -15   4   23.20    8.80
   7 -15  -4   22.00    8.80
   7 -15  -4   41.40   11.90
   7  15  -4   19.70   10.40
   7  15  -4   26.00   11.40
   7  15  -4   32.20   12.30
   5 -15  -4    7.40    7.90
   5 -15  -4    5.50    7.10
  -5 -15   4   14.80    8.30
   5 -15  -4    8.80    8.10
  -5  15   4   15.50    7.80
   5  15  -4    7.80    9.50
  -5  15   4   17.40    9.70
   5  15  -4   17.50   10.80
   5  15  -4   26.60   11.20
  -3 -15   4    8.30    8.30
   3 -15  -4   28.40    9.00
  -3 -15   4   19.60    8.60
   3 -15  -4   11.10    7.20
   3 -15  -4   23.20    8.90
   3 -15  -4   23.00    9.40
   3  15  -4   15.90   10.30
   3  15  -4   12.70    9.50
  -3  15   4    0.80    6.80
  -3  15   4   35.30   11.50
   3  15  -4   19.80    9.90
   1 -15  -4    5.10    6.10
   1 -15  -4    4.80    6.30
  -1 -15   4    4.60    7.90
   1 -15  -4   -1.90    5.60
  -1 -15   4    5.70    7.00
   1 -15  -4    5.00    6.70
  -1  15   4   -1.50    7.30
  -1  15   4   -5.10    5.60
   1  15  -4   -0.20    8.00
   1  15  -4   12.90    9.00
   1  15  -4   -4.70    6.80
   1 -15   4   -4.60    6.40
  -1 -15  -4   -7.40    5.10
   1 -15   4   -4.60    7.90
   1 -15   4   10.00    7.60
  -1 -15  -4   11.60    7.60
  -1 -15  -4    4.30    6.70
  -1  15  -4    2.80    8.40
   1  15   4    2.50    6.60
   1  15   4   10.30    7.40
  -3 -15  -4   23.60    8.90
   3 -15   4   19.00    9.50
   3 -15   4    8.00    8.70
   3 -15   4   22.10   10.90
   3 -15   4   37.30   10.20
  -3 -15  -4   12.90    9.30
   3  15   4   41.50   10.10
  -3  15  -4   22.60   10.60
   3  15   4   20.40    9.60
   3  15   4   21.10   10.40
   5 -15   4   36.70   11.90
   5 -15   4   31.10   11.60
   5 -15   4   21.20   11.20
   5 -15   4   38.50   14.80
  -5 -15  -4   42.30   11.40
  -5 -15  -4   35.30   10.70
   5  15   4   42.20   10.60
  -5  15  -4   31.60   11.80
   5  15   4   40.50   10.30
   5  15   4   30.60   11.70
   5  15   4   34.50   10.80
   7 -15   4   57.99   14.90
  -7 -15  -4   64.99   13.90
   7 -15   4   88.49   17.40
   7 -15   4   90.19   16.60
   7  15   4   56.99   12.40
   7  15   4   89.49   16.80
  -7  15  -4   91.39   17.30
   7  15   4   65.99   15.60
   7  15   4   89.29   14.40
   9 -15   4   59.19   15.60
  -9 -15  -4   51.89   12.90
   9 -15   4   80.69   17.30
   9 -15   4   78.89   16.70
   9  15   4   78.79   14.70
   9  15   4   83.09   16.80
   9  15   4   65.19   16.00
   9  15   4   88.49   13.90
  11 -15   4   49.80   16.00
  11 -15   4   59.29   14.50
  11 -15   4   49.60   14.40
 -11 -15  -4   43.50   12.60
  11 -15   4   26.50   14.60
  11  15   4   45.90   13.30
  11  15   4   45.30   11.80
  11  15   4   61.59   16.00
  11  15   4   42.90   13.30
  13 -15   4   28.00   14.40
  13 -15   4   32.60   13.00
  13 -15   4   17.30   14.30
  13  15   4   28.60   13.80
  13  15   4   26.50   11.80
  13  15   4   25.10   11.50
  14 -16  -4  -18.30   14.00
  14 -16  -4   14.50   10.60
  14 -16  -4    6.10    8.30
  14 -16  -4   10.60   11.50
  14  16  -4    6.70   11.70
  14  16  -4  -16.80   10.90
  14  16  -4  -10.00    9.20
  12 -16  -4   12.10   12.20
  12 -16  -4   23.70   12.70
  12 -16  -4   18.10    9.20
  12 -16  -4   11.00   13.10
  12  16  -4   13.10   11.30
  12  16  -4    4.30   11.50
  12  16  -4    8.60   10.70
  10 -16  -4  -12.50    7.40
  10 -16  -4  -18.20    7.50
  10 -16  -4    0.10    6.90
  10  16  -4  -11.60    7.90
  10  16  -4   -2.50    9.40
  10  16  -4   -3.00    8.90
   8 -16  -4  163.48   19.70
   8 -16  -4  198.38   22.80
  -8 -16   4  209.38   22.00
   8 -16  -4  131.49   20.00
   8  16  -4  170.48   23.60
   8  16  -4  208.88   25.60
   8  16  -4  217.58   25.20
  -6 -16   4    4.80    7.60
   6 -16  -4   -6.00    6.20
   6 -16  -4   -2.10    7.30
   6 -16  -4   -7.10    7.00
   6  16  -4    6.40    9.30
   6  16  -4    3.40    8.60
   6  16  -4    7.90    9.50
  -6  16   4   -2.80    7.20
   4 -16  -4  163.28   20.00
  -4 -16   4  176.98   20.70
   4 -16  -4  163.88   19.90
  -4 -16   4  165.18   20.50
   4 -16  -4  216.38   21.40
  -4  16   4  213.38   25.50
   4  16  -4  219.68   24.00
   4  16  -4  154.98   22.40
  -4  16   4  192.48   21.40
   4  16  -4  225.18   24.20
  -2 -16   4   14.80    8.80
   2 -16  -4   17.70    8.60
   2 -16  -4   -2.30    6.90
  -2 -16   4   10.40    9.50
   2 -16  -4   -5.00    5.80
   2 -16  -4   -5.00    5.80
   2  16  -4   -1.90    9.20
   2  16  -4   -1.90   10.40
  -2  16   4    0.40    6.70
   2  16  -4    7.30    9.10
  -2  16   4    9.30    9.70
   0 -16   4   -0.90    8.50
   0 -16  -4   39.00   11.10
   0 -16   4   26.10    9.10
   0 -16  -4   20.50    8.50
   0 -16  -4   12.80    8.30
   0  16   4   28.00   10.40
   0  16   4   21.00   10.70
   0  16  -4    7.80   10.30
   0  16  -4   18.40   10.60
   2 -16   4   -4.00    7.30
   2 -16   4   19.70   11.40
   2 -16   4   12.90    8.60
  -2 -16  -4   -2.40    6.80
  -2 -16  -4    9.20    8.20
  -2 -16  -4    4.00    7.50
  -2  16  -4   33.40   12.10
   2  16   4   -1.90    6.40
   2  16   4   27.00   10.20
  -4 -16  -4    1.30    7.60
   4 -16   4   -1.40    9.90
   4 -16   4   15.30    8.50
   4 -16   4    3.00    8.60
   4 -16   4   -6.30    7.30
  -4 -16  -4    8.80    8.00
   4  16   4    2.80    7.60
   4  16   4   -3.50    8.10
   4  16   4    5.70    6.60
  -4  16  -4    1.60    8.60
   6 -16   4   22.20   11.20
  -6 -16  -4   49.40   13.00
   6 -16   4   42.70   15.30
   6 -16   4   39.20   12.10
   6  16   4   54.39   14.20
  -6  16  -4   33.60   13.20
   6  16   4   39.20   12.70
   6  16   4   56.59   12.20
   8 -16   4   14.10   11.60
  -8 -16  -4    7.10    7.80
   8 -16   4    6.00   12.80
   8 -16   4   14.30    9.20
   8  16   4    4.00    9.90
   8  16   4    8.80    9.20
  -8  16  -4   12.90   10.90
   8  16   4   20.20   12.60
   8  16   4    0.70    6.60
  10 -16   4   45.80   17.10
 -10 -16  -4   35.20   11.40
  10 -16   4   72.39   17.40
  10 -16   4   41.40   12.80
  10  16   4   41.90   12.40
  10  16   4   63.09   17.30
  10  16   4   26.10   10.80
  10  16   4   58.19   14.00
  12 -16   4   18.50   12.30
[truncated: 547,149 more chars]
