# Supplementary material for: Crystal growth, structure elucidation and CHARDI/BVS investigations of β-KCoFe(PO4)2
Source: Acta Crystallogr E Crystallogr Commun. 2022 Jun 28;78(Pt 7):746–9. doi: 10.1107/S2056989022006521 (PMC9260352; doi:10.1107/S2056989022006521)
Supplement: Supplementary file 2 [file e-78-00746-Isup2.hkl]

data_I                                                                          
_shelx_title ' EL16_D310_DRX12-AS21B_a.res in C2/c'                             
_shelx_refln_list_code          4                                               
_shelx_F_calc_maximum      497.76                                               
_exptl_crystal_F_000      1328.00                                               
_reflns_d_resolution_high  0.6100                                               
                                                                                
loop_                                                                           
 _space_group_symop_operation_xyz                                               
 'x, y, z'                                                                      
 '-x, y, -z+1/2'                                                                
 'x+1/2, y+1/2, z'                                                              
 '-x+1/2, y+1/2, -z+1/2'                                                        
 '-x, -y, -z'                                                                   
 'x, -y, z-1/2'                                                                 
 '-x+1/2, -y+1/2, -z'                                                           
 'x+1/2, -y+1/2, z-1/2'                                                         
                                                                                
_cell_length_a    13.5860                                                       
_cell_length_b    13.2320                                                       
_cell_length_c     8.7316                                                       
_cell_angle_alpha  90.000                                                       
_cell_angle_beta  100.335                                                       
_cell_angle_gamma  90.000                                                       
                                                                                
_shelx_F_squared_multiplier     1.000                                           
                                                                                
loop_                                                                           
 _refln_index_h                                                                 
 _refln_index_k                                                                 
 _refln_index_l                                                                 
 _refln_F_squared_calc                                                          
 _refln_F_squared_meas                                                          
 _refln_F_squared_sigma                                                         
 _refln_observed_status                                                         
   2   0   0       7065.67       7299.06       271.21 o                         
   4   0   0     228739.33     238203.77      7930.19 o                         
   6   0   0      21837.56      23788.96       616.02 o                         
   8   0   0         23.16          2.05        33.40 o                         
  10   0   0       7330.99       7104.61       157.01 o                         
  12   0   0        235.14        236.15        52.69 o                         
  14   0   0      12940.11      13510.94       681.70 o                         
  16   0   0       7695.24       7687.85       325.49 o                         
  18   0   0       5305.26       4498.02      1039.08 o                         
  20   0   0       3108.79       2313.73       588.04 o                         
   1   1   0          2.54         -2.08         2.08 o                         
   3   1   0         23.21         39.68        12.87 o                         
   5   1   0       4876.06       5207.71        94.84 o                         
   7   1   0       7991.26       7793.53       130.64 o                         
   9   1   0      22497.24      22814.34       307.28 o                         
  11   1   0       2602.62       2501.50        64.03 o                         
  13   1   0      20947.76      21206.50       342.04 o                         
  15   1   0        185.35        137.13        73.51 o                         
  17   1   0       3200.36       3234.26       218.11 o                         
  19   1   0        491.40        412.42       126.61 o                         
  21   1   0        227.71        334.09       130.03 o                         
   0   2   0      16198.96      16997.54       216.72 o                         
   2   2   0       1315.28       1349.44        26.76 o                         
   4   2   0      35521.80      35169.63       410.11 o                         
   6   2   0         14.35         63.52        16.77 o                         
   8   2   0      29846.02      29967.52       394.96 o                         
  10   2   0      10415.20      10669.38       161.55 o                         
  12   2   0       1726.73       1869.22        68.90 o                         
  14   2   0       3563.67       3975.84       210.40 o                         
  16   2   0          9.79        -36.47        81.14 o                         
  18   2   0         94.58         83.53       101.56 o                         
  20   2   0         49.21        -73.97       100.42 o                         
   1   3   0        100.34         77.04        13.48 o                         
   3   3   0        887.05       1117.14        37.34 o                         
   5   3   0       3954.72       3713.40        62.19 o                         
   7   3   0        969.07       1082.33        40.40 o                         
   9   3   0       1670.44       1944.11        57.10 o                         
  11   3   0        303.01        330.50        32.49 o                         
  13   3   0          4.15         32.14        42.67 o                         
  15   3   0        596.66        532.65        92.52 o                         
  17   3   0        214.81        378.18       109.61 o                         
  19   3   0        697.97        661.24       156.95 o                         
  21   3   0        161.17        186.44       148.43 o                         
   0   4   0     109399.69     111455.57      1337.71 o                         
   2   4   0      50987.09      50032.83       451.77 o                         
   4   4   0       3911.55       3433.79        57.03 o                         
   6   4   0      67264.02      66709.32       773.42 o                         
   8   4   0       2390.59       2282.99        76.43 o                         
  10   4   0       7925.72       7699.78       127.92 o                         
  12   4   0       5526.37       5824.93       129.73 o                         
  14   4   0      10462.98      10376.68       316.46 o                         
  16   4   0        668.72        683.06       118.00 o                         
  18   4   0       1119.33       1307.14       163.57 o                         
  20   4   0       2057.98       1765.99       235.22 o                         
   1   5   0       4455.72       4083.14        59.97 o                         
   3   5   0       2046.01       2034.51        42.16 o                         
   5   5   0        423.93        452.94        26.19 o                         
   7   5   0      12327.65      12098.45       154.91 o                         
   9   5   0       9733.10       9662.36       146.52 o                         
  11   5   0       1145.56       1389.21        73.43 o                         
  13   5   0      12233.58      12208.54       401.20 o                         
  15   5   0        222.09        388.50       145.24 o                         
  17   5   0        775.26        864.26       136.55 o                         
  19   5   0         54.27         95.27       111.30 o                         
  21   5   0         23.18         64.27       115.31 o                         
   0   6   0     153554.59     158383.98      1902.38 o                         
   2   6   0       8031.84       7853.19       118.22 o                         
   4   6   0      50099.16      49807.27       513.68 o                         
   6   6   0       1863.19       1720.68        59.55 o                         
   8   6   0       7706.59       7533.78       115.12 o                         
  10   6   0         67.89         40.59        33.69 o                         
  12   6   0       1628.49       2034.59       106.08 o                         
  14   6   0         88.27         94.06        71.85 o                         
  16   6   0       1633.58       1944.11       166.78 o                         
  18   6   0        458.88        334.75       153.29 o                         
  20   6   0         40.60         13.25       113.62 o                         
   1   7   0        960.67       1003.10        39.67 o                         
   3   7   0       2878.49       2851.23        56.03 o                         
   5   7   0      12835.02      12662.96       183.06 o                         
   7   7   0       1421.81       1481.34        68.59 o                         
   9   7   0      14442.96      14061.63       226.16 o                         
  11   7   0        162.07        135.56        55.68 o                         
  13   7   0       4459.72       5068.40       186.77 o                         
  15   7   0        814.26       1039.52       124.50 o                         
  17   7   0       1951.95       1963.33       187.04 o                         
  19   7   0       1464.92       1533.24       189.52 o                         
   0   8   0      11157.20      11441.87       191.31 o                         
   2   8   0       5065.82       5334.76        82.52 o                         
   4   8   0      13198.98      13005.43       168.51 o                         
   6   8   0      25314.73      24683.90       308.52 o                         
   8   8   0      44275.04      43236.98       552.62 o                         
  10   8   0       3118.21       3396.79       121.88 o                         
  12   8   0      11584.50      11397.65       294.59 o                         
  14   8   0         21.52        180.72        81.87 o                         
  16   8   0        291.21        377.67       154.75 o                         
  18   8   0        342.95        263.62       132.06 o                         
  20   8   0        545.67        290.58       146.91 o                         
   1   9   0      21777.49      21470.93       233.99 o                         
   3   9   0         17.00         18.14        22.65 o                         
   5   9   0      13599.68      13215.23       196.65 o                         
   7   9   0       8179.72       7668.97       144.93 o                         
   9   9   0        396.79        374.14        56.45 o                         
  11   9   0         91.61          7.41        46.32 o                         
  13   9   0         46.56        108.64        67.29 o                         
  15   9   0       3914.94       4329.51       272.15 o                         
  17   9   0        854.50        548.11       145.35 o                         
  19   9   0       3596.49       3443.74       437.48 o                         
   0  10   0      17360.52      17003.98       273.19 o                         
   2  10   0        214.14        186.41        30.63 o                         
   4  10   0       7011.35       7046.06       117.33 o                         
   6  10   0       3264.78       3402.04       104.00 o                         
   8  10   0         20.61         78.40        37.43 o                         
  10  10   0          9.03        -34.68        42.08 o                         
  12  10   0        983.84       1186.81       106.73 o                         
  14  10   0         41.68        117.16       106.91 o                         
  16  10   0         80.30         70.06       117.28 o                         
  18  10   0         73.14        175.15       156.19 o                         
   1  11   0        772.64        805.11        47.82 o                         
   3  11   0        948.73        860.76        50.32 o                         
   5  11   0        296.36        307.80        46.98 o                         
   7  11   0        445.50        413.06        51.25 o                         
   9  11   0        172.47        211.01        57.20 o                         
  11  11   0        275.55        193.92        75.32 o                         
  13  11   0          9.32        -21.99        83.54 o                         
  15  11   0        200.80         93.74       119.25 o                         
  17  11   0         52.86        232.60       133.09 o                         
   0  12   0        439.81        575.87        64.70 o                         
   2  12   0       3237.86       3605.87        95.44 o                         
   4  12   0        257.19        165.12        42.48 o                         
   6  12   0       5188.48       5573.27       128.70 o                         
   8  12   0       1797.36       2147.16        97.91 o                         
  10  12   0        689.34        559.60        81.74 o                         
  12  12   0       2123.25       2489.48       184.23 o                         
  14  12   0       1882.17       2460.11       242.92 o                         
  16  12   0          1.98        -31.24       125.32 o                         
  18  12   0        325.59        277.50       151.48 o                         
   1  13   0      12344.91      12881.92       193.69 o                         
   3  13   0          1.74        -37.75        37.75 o                         
   5  13   0       9160.26       9299.01       175.51 o                         
   7  13   0       3424.60       3854.82       123.59 o                         
   9  13   0         13.62         83.03        64.61 o                         
  11  13   0         43.18         21.62        72.91 o                         
  13  13   0        489.84        689.84       154.35 o                         
  15  13   0       1397.35       1423.18       195.29 o                         
  17  13   0        293.00        227.25       148.57 o                         
   0  14   0       1811.90       1745.74       120.49 o                         
   2  14   0        525.81        491.88        59.78 o                         
   4  14   0       3720.27       4066.50       149.76 o                         
   6  14   0        215.30        188.80        56.79 o                         
   8  14   0       2059.37       2246.89       120.61 o                         
  10  14   0        865.68        980.46        99.20 o                         
  12  14   0       1288.18       1388.84       230.04 o                         
  14  14   0        451.51        358.31       148.46 o                         
  16  14   0          9.39       -119.89       119.89 o                         
   1  15   0       2372.60       2224.10       110.01 o                         
   3  15   0        106.82         68.55        52.50 o                         
   5  15   0       1390.40       1394.44        91.96 o                         
   7  15   0        113.67         18.14        63.58 o                         
   9  15   0        584.17        459.03       117.36 o                         
  11  15   0        192.64        189.25        90.79 o                         
  13  15   0        694.31        601.01       131.13 o                         
  15  15   0        700.49        663.98       160.71 o                         
   0  16   0      14392.22      14571.30       437.37 o                         
   2  16   0          1.38        -15.65        52.81 o                         
   4  16   0       5720.89       6060.38       220.96 o                         
   6  16   0         11.37         99.52        60.46 o                         
   8  16   0        310.04        246.85        74.65 o                         
  10  16   0         62.16         65.64        86.63 o                         
  12  16   0         34.71        -18.38       102.88 o                         
  14  16   0        511.21        589.37       141.09 o                         
   1  17   0       2231.29       2107.63       139.47 o                         
   3  17   0        244.10        256.05        68.11 o                         
   5  17   0        242.61        349.93        78.20 o                         
   7  17   0       4007.70       4183.01       186.49 o                         
   9  17   0       2073.24       2590.18       157.83 o                         
  11  17   0        882.53       1018.01       141.29 o                         
  13  17   0       2653.59       2756.10       319.49 o                         
   0  18   0        118.56         37.81       105.00 o                         
   2  18   0         52.32         13.03        76.82 o                         
   4  18   0        175.95        218.92        78.53 o                         
   6  18   0          4.77         80.80        77.24 o                         
   8  18   0        439.99        330.10       100.65 o                         
  10  18   0        316.32        346.19       126.20 o                         
  12  18   0          4.87         11.05       120.02 o                         
   1  19   0        170.02         26.84        83.32 o                         
   3  19   0          7.22        -11.78        77.45 o                         
   5  19   0        114.42        133.41       100.85 o                         
   7  19   0         52.93        -66.44        90.75 o                         
   9  19   0          1.21         36.66        99.61 o                         
   0  20   0        143.78         62.28       118.35 o                         
   2  20   0         34.53        -73.87        83.82 o                         
   4  20   0        280.08        105.82       114.37 o                         
   6  20   0         32.08         10.55       106.36 o                         
   8  20   0        129.46        156.05       119.89 o                         
   1  21   0        649.93        476.90       116.76 o                         
   3  21   0        213.86        153.57       136.98 o                         
   5  21   0        182.09        -26.76       129.13 o                         
 -21   1   1         48.56         51.54       110.48 o                         
 -19   1   1       1246.77       1157.18       162.06 o                         
 -17   1   1       1438.15       1693.13       159.13 o                         
 -15   1   1        982.58       1236.54       100.38 o                         
 -13   1   1        804.75        811.09       165.49 o                         
 -11   1   1        157.09        147.02        64.68 o                         
  -9   1   1      36484.91      37042.46       935.13 o                         
  -7   1   1      17474.51      18288.33       651.41 o                         
  -5   1   1      59010.95      56900.06      1923.55 o                         
  -3   1   1      29984.21      30227.14       735.36 o                         
  -1   1   1       3414.73       3266.80        41.44 o                         
   1   1   1       6261.87       6237.27        65.33 o                         
   3   1   1      50281.86      50874.41       505.45 o                         
   5   1   1       4605.00       5470.05        81.49 o                         
   7   1   1         42.69         66.58        18.67 o                         
   9   1   1      17219.04      17214.87       222.04 o                         
  11   1   1      15426.88      15138.01       208.60 o                         
  13   1   1       2321.86       2753.51       141.63 o                         
  15   1   1       5153.33       4995.38       222.55 o                         
  17   1   1        511.80        790.43       137.07 o                         
  19   1   1        285.40        358.11       198.65 o                         
  21   1   1        482.65        519.83       150.66 o                         
 -22   2   1       1773.67        955.96       166.15 o                         
 -20   2   1       1496.93       1169.06       197.32 o                         
 -18   2   1       1460.13       1377.46       159.74 o                         
 -16   2   1       3080.15       2787.35       190.53 o                         
 -14   2   1       2344.79       2518.19       130.95 o                         
 -12   2   1       2411.33       2740.71       120.91 o                         
 -10   2   1        587.38        687.49        47.68 o                         
  -8   2   1       2952.81       3176.44       103.85 o                         
  -6   2   1        290.63        386.61        24.54 o                         
  -4   2   1       2083.45       2066.86        54.09 o                         
  -2   2   1       1690.34       1605.29        28.56 o                         
   0   2   1         48.73         -9.76        10.75 o                         
   2   2   1       7328.03       7127.60        74.13 o                         
   4   2   1      10036.04       9416.79       109.38 o                         
   6   2   1        766.79        758.53        33.66 o                         
   8   2   1       7034.89       6534.19        97.80 o                         
  10   2   1         40.25         25.63        21.59 o                         
  12   2   1       5394.26       5238.27       130.25 o                         
  14   2   1         78.18        107.01        70.13 o                         
  16   2   1        324.50        415.11       145.24 o                         
  18   2   1        835.21        829.93       145.52 o                         
  20   2   1          2.49        206.65       116.54 o                         
 -21   3   1         37.70         84.66       115.17 o                         
 -19   3   1       3770.24       3298.08       239.73 o                         
 -17   3   1         63.70        199.34        95.84 o                         
 -15   3   1        143.55        144.50        85.98 o                         
 -13   3   1       4447.53       4440.20       127.94 o                         
 -11   3   1       1317.59       1502.22        67.84 o                         
  -9   3   1      44258.45      43551.15       553.85 o                         
  -7   3   1        267.95        440.58        43.97 o                         
  -5   3   1      21713.65      19276.07       256.23 o                         
  -3   3   1      87914.24      88899.65       836.10 o                         
  -1   3   1      94613.41      95753.77       838.09 o                         
   1   3   1      14404.81      14453.75       144.54 o                         
   3   3   1      31258.18      30863.51       297.02 o                         
   5   3   1      11919.58      10007.11       120.40 o                         
   7   3   1      10112.48       9752.96       139.12 o                         
   9   3   1      39056.63      38862.22       456.22 o                         
  11   3   1       8159.48       8357.11       140.56 o                         
  13   3   1        492.49        714.24        93.41 o                         
  15   3   1      10366.62      10684.94       340.59 o                         
  17   3   1        395.21        299.97       111.70 o                         
  19   3   1        231.08        107.61       114.67 o                         
  21   3   1        178.47        104.88       137.19 o                         
 -20   4   1       1295.18       1053.60       172.28 o                         
 -18   4   1       3791.58       3777.17       222.45 o                         
 -16   4   1       3980.56       4303.19       240.16 o                         
 -14   4   1       3344.87       3581.77       144.78 o                         
 -12   4   1       4024.78       4213.82       109.65 o                         
 -10   4   1        873.57       1024.25        49.50 o                         
  -8   4   1       2053.14       2145.06        61.41 o                         
  -6   4   1       3750.10       3811.17        67.54 o                         
  -4   4   1       1958.04       2330.87        46.14 o                         
  -2   4   1       5625.55       5110.59        64.44 o                         
   0   4   1       2127.90       1999.44        39.04 o                         
   2   4   1       6514.59       6072.38        76.60 o                         
   4   4   1       7707.53       6855.04        90.38 o                         
   6   4   1       4411.37       4284.52        73.44 o                         
   8   4   1      11474.70      11338.10       163.12 o                         
  10   4   1        772.57        805.05        50.51 o                         
  12   4   1       3136.58       3335.67       208.97 o                         
  14   4   1       2047.64       2285.62       153.17 o                         
  16   4   1        633.97        448.12       114.56 o                         
  18   4   1       3500.42       3906.64       263.58 o                         
  20   4   1        647.06        658.81       155.30 o                         
 -21   5   1        770.73        484.46       158.78 o                         
 -19   5   1        642.85        873.81       152.39 o                         
 -17   5   1       6479.53       6421.95       249.88 o                         
 -15   5   1       3575.20       3867.55       201.25 o                         
 -13   5   1       4259.04       4157.99       134.87 o                         
 -11   5   1      26476.42      25896.06       354.46 o                         
  -9   5   1        148.79        162.74        30.75 o                         
  -7   5   1       5606.20       5661.57       109.72 o                         
  -5   5   1      11549.21      10889.77       143.61 o                         
  -3   5   1      30103.21      28068.26       278.29 o                         
  -1   5   1       6452.18       5216.87        73.81 o                         
   1   5   1      21502.70      20422.48       205.50 o                         
   3   5   1      15284.64      13782.48       160.36 o                         
   5   5   1       1408.94       1420.75        40.79 o                         
   7   5   1      16176.60      15646.15       199.78 o                         
   9   5   1       4766.34       4726.07       121.15 o                         
  11   5   1        125.37        134.26        65.38 o                         
  13   5   1       4655.79       4461.43       182.38 o                         
  15   5   1        836.67        886.19       128.90 o                         
  17   5   1       5276.01       5229.24       368.59 o                         
  19   5   1        567.63        378.88       135.09 o                         
 -20   6   1        353.60        262.06       131.25 o                         
 -18   6   1        155.73        160.62       155.85 o                         
 -16   6   1         67.43         -3.82       133.53 o                         
 -14   6   1        937.56       1142.46       116.56 o                         
 -12   6   1        217.25        219.12        52.78 o                         
 -10   6   1       5136.85       5113.11       108.89 o                         
  -8   6   1       1163.67       1214.18        59.58 o                         
  -6   6   1       6492.48       6367.85       112.18 o                         
  -4   6   1      19750.76      19749.64       229.13 o                         
  -2   6   1          8.36          9.76        16.55 o                         
   0   6   1       9758.39       9686.61       120.20 o                         
   2   6   1         15.67        -17.64        17.64 o                         
   4   6   1        216.12        302.97        26.17 o                         
   6   6   1       4032.89       4054.77        74.89 o                         
   8   6   1         16.28         -7.62        23.15 o                         
  10   6   1       5163.83       5257.80       136.19 o                         
  12   6   1        460.42        555.14        82.02 o                         
  14   6   1       3592.23       3608.01       216.42 o                         
  16   6   1       1959.75       1953.57       282.40 o                         
  18   6   1       1155.16       1117.76       201.20 o                         
  20   6   1        602.41        496.67       147.03 o                         
 -19   7   1        196.40        158.56       121.24 o                         
 -17   7   1       1478.74       1844.03       192.25 o                         
 -15   7   1       1286.56       1359.27       154.71 o                         
 -13   7   1       3262.81       3693.37       193.04 o                         
 -11   7   1         54.29        -40.05        40.05 o                         
  -9   7   1       4693.75       4454.95       109.64 o                         
  -7   7   1       3027.10       3683.58       223.30 o                         
  -5   7   1       8265.03       8293.21       132.28 o                         
  -3   7   1      14822.11      14885.53       164.37 o                         
  -1   7   1        295.69        195.98        24.12 o                         
   1   7   1       3217.81       3315.91        65.58 o                         
   3   7   1      39654.36      39452.67       394.58 o                         
   5   7   1       3721.42       3544.91        73.62 o                         
   7   7   1       1233.49       1465.96        59.15 o                         
   9   7   1       3667.14       3826.80       109.85 o                         
  11   7   1       1333.17       1274.01        89.07 o                         
  13   7   1        297.31        289.12        73.05 o                         
  15   7   1       1254.34       1145.84       120.11 o                         
  17   7   1        366.51        316.11       109.34 o                         
  19   7   1        346.73        257.73       138.26 o                         
 -20   8   1          4.70         87.52       123.26 o                         
 -18   8   1       1203.16       1273.55       176.10 o                         
 -16   8   1       1524.64       1825.79       258.60 o                         
 -14   8   1        117.81        152.61        94.06 o                         
 -12   8   1        877.33       1105.04       111.13 o                         
 -10   8   1       1705.09       1864.25       106.47 o                         
  -8   8   1       2213.76       2434.72       101.73 o                         
  -6   8   1        667.81        885.98        50.21 o                         
  -4   8   1       5714.00       5878.12        86.97 o                         
  -2   8   1          4.58         29.47        21.48 o                         
   0   8   1        381.17        479.59        31.66 o                         
   2   8   1        775.63        798.12        41.01 o                         
   4   8   1       2212.64       2269.59        65.32 o                         
   6   8   1        243.16        268.25        36.56 o                         
   8   8   1       3239.80       3322.01       108.07 o                         
  10   8   1       4708.34       4667.77       144.26 o                         
  12   8   1          6.80         13.14        58.51 o                         
  14   8   1        300.69        406.25        96.57 o                         
  16   8   1        266.39        302.32        95.74 o                         
  18   8   1        611.95        638.65       161.19 o                         
  20   8   1         67.16        127.92       129.84 o                         
 -19   9   1         46.48         50.54       139.86 o                         
 -17   9   1       2803.65       2637.15       227.38 o                         
 -15   9   1       2764.77       2710.67       218.54 o                         
 -13   9   1       4141.03       4276.29       220.56 o                         
 -11   9   1       4810.48       4783.47       160.38 o                         
  -9   9   1        403.27        521.79        66.10 o                         
  -7   9   1         87.79        128.00        40.48 o                         
  -5   9   1        669.06        747.58        52.86 o                         
  -3   9   1       1637.94       1684.29        66.14 o                         
  -1   9   1      16694.22      16838.37       191.99 o                         
   1   9   1       4030.74       4000.60        83.38 o                         
   3   9   1      45391.31      43333.27       441.13 o                         
   5   9   1       1764.22       1991.42        71.72 o                         
   7   9   1       7234.87       6926.69       136.29 o                         
   9   9   1        257.94        200.35        50.39 o                         
  11   9   1       1977.54       1974.30       114.64 o                         
  13   9   1        198.44        193.31        79.97 o                         
  15   9   1        355.95        349.94       107.21 o                         
  17   9   1       1627.82       1661.32       199.39 o                         
  19   9   1        509.58        391.94       151.46 o                         
 -18  10   1        503.63        438.11       207.80 o                         
 -16  10   1          0.40         38.35       105.14 o                         
 -14  10   1       1797.35       2265.79       275.48 o                         
 -12  10   1         40.55        164.53        79.02 o                         
 -10  10   1       5183.84       5105.71       212.75 o                         
  -8  10   1        693.17        739.18        63.58 o                         
  -6  10   1       4569.39       4473.75       100.03 o                         
  -4  10   1       6213.93       5608.15       105.19 o                         
  -2  10   1        263.36        211.98        32.90 o                         
   0  10   1       1049.46       1094.60        49.74 o                         
   2  10   1       3125.20       2996.11        81.97 o                         
   4  10   1        171.30        152.19        34.11 o                         
   6  10   1        243.29        253.13        38.87 o                         
   8  10   1        403.24        427.50        55.53 o                         
  10  10   1       4250.58       4216.48       140.72 o                         
  12  10   1       2028.91       2275.71       147.84 o                         
  14  10   1       2958.49       3087.99       208.68 o                         
  16  10   1       2825.74       3246.09       260.04 o                         
  18  10   1        772.01        952.19       176.49 o                         
 -19  11   1         22.88        -54.58       171.78 o                         
 -17  11   1       1677.93       1296.58       181.22 o                         
 -15  11   1       1801.62       1559.18       204.11 o                         
 -13  11   1       2560.40       2446.22       207.47 o                         
 -11  11   1       6541.77       6280.11       250.09 o                         
  -9  11   1       1637.96       1684.69       119.89 o                         
  -7  11   1       4394.20       4336.31       123.19 o                         
  -5  11   1       7600.95       7895.32       143.15 o                         
  -3  11   1       7517.81       7409.72       121.80 o                         
  -1  11   1       5267.72       5451.29        98.61 o                         
   1  11   1       5840.82       5853.99       109.69 o                         
   3  11   1      11358.94      10900.48       163.75 o                         
   5  11   1        541.35        652.75        56.13 o                         
   7  11   1       4526.72       4788.40       127.91 o                         
   9  11   1         17.87         32.37        45.90 o                         
  11  11   1       1100.67       1112.27        93.39 o                         
  13  11   1       2323.66       2593.08       246.33 o                         
  15  11   1        260.65        179.19       188.92 o                         
  17  11   1       1368.42       1211.09       171.37 o                         
 -18  12   1          0.37        -26.66       133.72 o                         
 -16  12   1         35.44        153.60       128.94 o                         
 -14  12   1       1505.39       1417.47       180.81 o                         
 -12  12   1        101.50        273.96        96.86 o                         
 -10  12   1       9200.83       9266.88       321.53 o                         
  -8  12   1       1714.15       1693.59       116.21 o                         
  -6  12   1       2205.32       2602.11       106.98 o                         
  -4  12   1       6989.47       7107.25       142.84 o                         
  -2  12   1        714.94        652.01        47.86 o                         
   0  12   1       2573.95       2668.57        80.20 o                         
   2  12   1       1144.11       1159.59        64.10 o                         
   4  12   1        353.36        351.24        50.53 o                         
   6  12   1        914.96        989.52        70.61 o                         
   8  12   1        148.20        102.79        50.35 o                         
  10  12   1       6747.18       6866.11       203.95 o                         
  12  12   1       3139.06       3160.35       282.81 o                         
  14  12   1       2409.31       2442.93       226.09 o                         
  16  12   1       3751.25       3276.08       267.44 o                         
 -17  13   1         46.30         34.88       141.24 o                         
 -15  13   1         25.10        157.70       128.51 o                         
 -13  13   1        866.85       1036.81       328.05 o                         
 -11  13   1       1290.45       1071.71       138.44 o                         
  -9  13   1       5120.11       5438.44       222.15 o                         
  -7  13   1          2.06         50.20        49.24 o                         
  -5  13   1       5807.48       5705.15       147.55 o                         
  -3  13   1       2175.13       2306.64       103.34 o                         
  -1  13   1       3928.21       3983.94       112.07 o                         
   1  13   1        593.18        685.31        49.83 o                         
   3  13   1       2962.45       3184.90       115.96 o                         
   5  13   1       4305.29       4448.27       130.36 o                         
   7  13   1        836.31        834.73        76.99 o                         
   9  13   1       4139.41       4065.27       175.70 o                         
  11  13   1       2623.12       2631.54       153.34 o                         
  13  13   1         86.82        108.99       105.29 o                         
  15  13   1       1187.23       1107.12       184.35 o                         
  17  13   1        174.01         59.10       157.91 o                         
 -16  14   1        737.17        915.22       153.27 o                         
 -14  14   1        114.80        274.63       113.35 o                         
 -12  14   1       1076.23        933.28       132.98 o                         
 -10  14   1        286.22        138.31        75.02 o                         
  -8  14   1         99.08         58.60        56.81 o                         
  -6  14   1          0.15        -15.46        46.01 o                         
  -4  14   1        647.89        512.70        77.87 o                         
  -2  14   1       3092.68       3175.13       126.25 o                         
   0  14   1          4.74        -18.58        38.25 o                         
   2  14   1       3734.57       3389.11       122.50 o                         
   4  14   1       2606.63       2510.37       109.20 o                         
   6  14   1        300.19        370.53        57.93 o                         
   8  14   1       1910.33       1995.82       113.40 o                         
  10  14   1         39.50        100.11        72.69 o                         
  12  14   1         12.81        -76.13       116.10 o                         
  14  14   1         11.36        -66.32       123.03 o                         
  16  14   1        177.36        -44.57       141.58 o                         
 -15  15   1        181.31        127.41       119.81 o                         
 -13  15   1        131.86        -79.35        96.22 o                         
 -11  15   1         15.61         82.37       105.80 o                         
  -9  15   1        591.06        421.05        82.38 o                         
  -7  15   1          2.00        -10.41        51.49 o                         
  -5  15   1       1093.94        975.05        78.87 o                         
  -3  15   1        764.64        612.77        68.24 o                         
  -1  15   1         10.04         10.54        51.69 o                         
   1  15   1        400.06        333.95        59.55 o                         
   3  15   1       2418.79       2325.24       108.81 o                         
   5  15   1        444.94        573.72        71.00 o                         
   7  15   1          2.70         28.23        54.95 o                         
   9  15   1        112.06        141.77        73.46 o                         
  11  15   1        323.08        270.91        93.47 o                         
  13  15   1         37.74        191.18       133.20 o                         
  15  15   1        502.40        199.08       145.46 o                         
 -14  16   1        250.60        167.60       108.99 o                         
 -12  16   1        942.69       1074.68       143.26 o                         
 -10  16   1       2777.59       2602.24       185.04 o                         
  -8  16   1        275.46        288.65        82.17 o                         
  -6  16   1        608.96        546.31        76.18 o                         
  -4  16   1       1750.25       1370.54        97.84 o                         
  -2  16   1       1410.38       1296.84        95.49 o                         
   0  16   1          2.37        -47.39        63.13 o                         
   2  16   1       3671.28       3449.60       163.13 o                         
   4  16   1       1492.77       1327.97       122.63 o                         
   6  16   1         17.60        -13.08        63.39 o                         
   8  16   1        364.24        399.75        82.35 o                         
  10  16   1       2356.56       2306.47       152.55 o                         
  12  16   1        872.89        528.70       139.43 o                         
  14  16   1        478.35        538.34       140.52 o                         
 -13  17   1        198.25        262.25       115.05 o                         
 -11  17   1        185.09        391.10       114.01 o                         
  -9  17   1       1671.14       1562.84       127.71 o                         
  -7  17   1       1014.98       1218.26       124.16 o                         
  -5  17   1       3591.68       4037.22       162.44 o                         
  -3  17   1         70.59        117.13        63.96 o                         
  -1  17   1        708.60        718.96        96.75 o                         
   1  17   1         14.42        -67.73        67.73 o                         
   3  17   1        104.87        132.98        68.65 o                         
   5  17   1        672.89        614.70        90.51 o                         
   7  17   1        117.23         64.38        75.16 o                         
   9  17   1       1006.20        966.83       116.55 o                         
  11  17   1        729.60        768.70       129.89 o                         
  13  17   1        614.00        609.15       150.33 o                         
 -12  18   1        579.80        412.89       119.76 o                         
 -10  18   1          4.43         29.35       108.36 o                         
  -8  18   1        140.40        101.77        99.36 o                         
  -6  18   1         42.34         -1.00        80.61 o                         
  -4  18   1        969.54        797.93       100.09 o                         
  -2  18   1        346.71        395.49        91.47 o                         
   0  18   1          1.57         13.00        74.31 o                         
   2  18   1        827.55        640.33        98.45 o                         
   4  18   1       1475.39       1468.33       127.49 o                         
   6  18   1          7.26         58.98        77.17 o                         
   8  18   1       1432.88       1278.74       140.74 o                         
  10  18   1        207.51        459.99       110.10 o                         
  -9  19   1       1371.36       1230.50       141.81 o                         
  -7  19   1          8.28          2.70        89.89 o                         
  -5  19   1       2207.44       2354.51       324.76 o                         
  -3  19   1        364.26        144.74        88.54 o                         
  -1  19   1       2986.40       2967.54       229.24 o                         
   1  19   1          2.51        -65.29        75.08 o                         
   3  19   1       1654.61       1643.60       144.17 o                         
   5  19   1        569.43        431.89       108.40 o                         
   7  19   1        935.31        736.38       156.31 o                         
   9  19   1        965.51        882.36       126.92 o                         
  -8  20   1         18.88        160.69       104.86 o                         
  -6  20   1          8.09         94.43       109.69 o                         
  -4  20   1        636.57        491.68       118.04 o                         
  -2  20   1       1164.07       1024.39       132.25 o                         
   0  20   1          1.34         -1.68        84.85 o                         
   2  20   1       1306.14       1039.73       129.92 o                         
   4  20   1       1620.94       1407.37       154.39 o                         
   6  20   1         35.79        -45.15       122.99 o                         
   8  20   1       1559.76       1438.06       162.44 o                         
  -5  21   1        559.03        387.86       137.73 o                         
  -3  21   1         48.83        -23.58        91.76 o                         
  -1  21   1        482.56        511.56       115.97 o                         
   1  21   1         12.01        -35.64        91.44 o                         
   3  21   1         93.29        109.92       115.61 o                         
 -22   0   2       1742.90       1525.61       395.41 o                         
 -20   0   2        611.50        205.50       178.69 o                         
 -18   0   2        227.52        135.69       120.89 o                         
 -16   0   2         93.15        181.31        95.60 o                         
 -14   0   2      24409.17      24870.62       963.04 o                         
 -12   0   2      17782.13      18369.44       960.64 o                         
 -10   0   2      78337.44      73880.52      2754.92 o                         
  -8   0   2      33414.36      34115.76      1355.79 o                         
  -6   0   2       3467.31       4163.94       271.21 o                         
  -4   0   2       3724.86       4348.97       187.56 o                         
  -2   0   2       3074.03       3015.42        62.63 o                         
   0   0   2     135313.98     135406.27      1609.91 o                         
   2   0   2     198162.12     196063.27      2323.70 o                         
   4   0   2      23004.35      20764.61       298.65 o                         
   6   0   2     247763.72     242295.88      3694.38 o                         
   8   0   2       1433.29       1624.92        99.15 o                         
  10   0   2       6052.09       6188.46       177.42 o                         
  12   0   2       3419.88       3365.20       288.63 o                         
  14   0   2       2110.17       2121.62       225.81 o                         
  16   0   2         83.53         66.22       117.62 o                         
  18   0   2       1590.41       1302.34       245.85 o                         
  20   0   2       1266.92       1432.62       282.18 o                         
 -21   1   2       2360.48       1565.80       209.56 o                         
 -19   1   2       1108.34       1012.00       176.67 o                         
 -17   1   2       1755.79       1818.20       183.97 o                         
 -15   1   2       1180.43       1318.18       117.91 o                         
 -13   1   2       1492.93       1655.99       147.58 o                         
 -11   1   2       7384.94       7058.27       392.87 o                         
  -9   1   2       3447.19       3439.22       221.34 o                         
  -7   1   2      29821.30      29845.11      1018.93 o                         
  -5   1   2         38.34         50.94        16.76 o                         
  -3   1   2      13151.84      12857.92       154.28 o                         
  -1   1   2      13620.40      13113.89       124.29 o                         
   1   1   2         26.03         29.41        12.68 o                         
   3   1   2      23007.71      21714.71       235.57 o                         
   5   1   2       5437.30       5457.31        72.94 o                         
   7   1   2       3861.81       3726.72        70.17 o                         
   9   1   2        404.21        389.13        33.73 o                         
  11   1   2       2320.85       2437.32       107.28 o                         
  13   1   2       7311.10       6812.72       197.01 o                         
  15   1   2       3482.10       3415.43       191.83 o                         
  17   1   2       3648.29       3430.29       213.53 o                         
  19   1   2       1738.92       1992.18       210.10 o                         
  21   1   2       1241.65        948.10       176.25 o                         
 -22   2   2         64.56        -90.07       102.58 o                         
 -20   2   2        290.87        416.91       124.33 o                         
 -18   2   2       1012.66        986.32       136.17 o                         
 -16   2   2          3.97        -14.49        66.19 o                         
 -14   2   2       1262.00       1565.42       115.98 o                         
 -12   2   2       1171.88       1282.04       143.98 o                         
 -10   2   2       3905.74       3863.19       195.86 o                         
  -8   2   2      13090.15      13404.17       401.29 o                         
  -6   2   2      46201.77      46853.05       950.80 o                         
  -4   2   2       6424.41       6532.97       117.92 o                         
  -2   2   2     122642.24     122273.25      1144.99 o                         
   0   2   2      16269.50      16243.45       154.66 o                         
   2   2   2      15070.59      14815.72       145.58 o                         
   4   2   2       5696.05       5440.24        77.67 o                         
   6   2   2       1862.52       1898.86        48.65 o                         
   8   2   2         62.78         19.49        26.61 o                         
  10   2   2       2664.91       2574.21        89.22 o                         
  12   2   2        532.99        558.59        58.78 o                         
  14   2   2        786.18        760.24       108.97 o                         
  16   2   2       1073.22        924.20       142.11 o                         
  18   2   2          5.33         24.35       102.60 o                         
  20   2   2         33.90         -4.38       117.76 o                         
 -21   3   2          6.15        -25.31       101.03 o                         
 -19   3   2        514.81        296.36       114.07 o                         
 -17   3   2          1.76        -15.86        65.49 o                         
 -15   3   2       1579.60       1795.50       127.78 o                         
 -13   3   2        922.67       1145.48        82.49 o                         
 -11   3   2        649.83        723.21        61.65 o                         
  -9   3   2         60.51         52.98        31.41 o                         
  -7   3   2         37.33         -4.04        40.40 o                         
  -5   3   2          8.87         12.19        14.15 o                         
  -3   3   2          6.83         -2.43        13.20 o                         
  -1   3   2        942.65       1155.36        39.33 o                         
   1   3   2       1041.10       1363.97        34.00 o                         
   3   3   2         93.80         93.05        18.49 o                         
   5   3   2       3889.84       3639.55        66.23 o                         
   7   3   2       4062.42       4060.60        77.03 o                         
   9   3   2       2180.00       2300.16        79.89 o                         
  11   3   2       4335.31       4353.23       124.01 o                         
  13   3   2         16.58        -39.99        48.13 o                         
  15   3   2        639.47        643.67       114.56 o                         
  17   3   2        143.91         33.45       107.27 o                         
  19   3   2          2.32         86.90       119.72 o                         
 -20   4   2       1393.01       1074.55       164.48 o                         
 -18   4   2        788.75        854.02       144.97 o                         
 -16   4   2       6896.25       7001.54       243.40 o                         
 -14   4   2       5828.60       6073.62       181.99 o                         
 -12   4   2       2928.04       3097.15       132.16 o                         
 -10   4   2       4208.48       4020.26       110.94 o                         
  -8   4   2      69533.75      68379.63       910.33 o                         
  -6   4   2      22248.02      21687.88       292.25 o                         
  -4   4   2      32240.56      33438.77       360.88 o                         
  -2   4   2      18807.47      18578.08       184.13 o                         
   0   4   2      96691.21      92817.13       823.67 o                         
   2   4   2          0.53         -6.59        13.94 o                         
   4   4   2       1399.49       1239.17        51.48 o                         
   6   4   2      20051.18      19357.58       227.40 o                         
   8   4   2      20889.71      20339.56       241.67 o                         
  10   4   2        893.39       1116.59        69.57 o                         
  12   4   2      13603.00      13544.50       243.36 o                         
  14   4   2        991.04       1042.91       133.95 o                         
  16   4   2        138.38        317.96       135.32 o                         
  18   4   2       2850.94       2995.38       296.34 o                         
  20   4   2       1014.49        770.06       160.81 o                         
 -21   5   2       1317.89        946.75       164.68 o                         
 -19   5   2          7.95        -13.85        95.50 o                         
 -17   5   2        985.12        935.64       143.54 o                         
 -15   5   2        296.67        402.28        74.46 o                         
 -13   5   2       2153.29       2309.49       120.28 o                         
 -11   5   2       1239.30       1297.59        76.76 o                         
  -9   5   2       4724.77       4703.81       130.53 o                         
  -7   5   2      23553.56      23222.75       322.05 o                         
  -5   5   2        502.40        484.81        29.03 o                         
  -3   5   2      10547.38      10231.08       125.72 o                         
  -1   5   2      22357.87      21417.72       214.80 o                         
   1   5   2       1904.00       1919.24        48.40 o                         
   3   5   2       7132.88       6746.53       110.30 o                         
   5   5   2       6708.92       6305.41       100.96 o                         
   7   5   2       1022.81       1114.10        47.68 o                         
   9   5   2         71.42        106.00        34.07 o                         
  11   5   2        155.38         78.21        46.23 o                         
  13   5   2       3839.82       3938.92       206.94 o                         
  15   5   2       1285.72       1216.33       150.61 o                         
  17   5   2       1127.45       1010.78       158.68 o                         
  19   5   2       1400.38       1461.70       195.04 o                         
 -20   6   2        142.04        227.28       117.20 o                         
 -18   6   2          6.93        -15.16        94.81 o                         
 -16   6   2       1019.92       1062.39       146.21 o                         
 -14   6   2       2005.77       1965.34       144.04 o                         
 -12   6   2       2083.91       2167.95       123.34 o                         
 -10   6   2      13140.54      12817.80       251.91 o                         
  -8   6   2       2304.89       2392.75        78.33 o                         
  -6   6   2       6784.85       6103.88       100.53 o                         
  -4   6   2       1427.53       1493.73        43.53 o                         
  -2   6   2      14771.17      14475.91       159.44 o                         
   0   6   2          1.31         43.15        18.42 o                         
   2   6   2      30962.97      30193.91       298.56 o                         
   4   6   2       2173.92       2214.83        82.25 o                         
   6   6   2      32408.38      31694.55       345.30 o                         
   8   6   2       9738.05       9511.89       168.73 o                         
  10   6   2       1705.50       1955.69       101.12 o                         
  12   6   2        606.40        597.92        73.62 o                         
  14   6   2         57.48         43.77        78.66 o                         
  16   6   2         26.27         37.07       102.53 o                         
  18   6   2         56.18        317.87       125.84 o                         
  20   6   2          8.08         25.24       162.80 o                         
 -21   7   2        657.27        395.77       174.04 o                         
 -19   7   2       1871.23       1768.62       234.50 o                         
 -17   7   2        403.88        420.14       175.42 o                         
 -15   7   2       3956.69       4043.78       247.98 o                         
 -13   7   2         58.37        111.32        82.44 o                         
 -11   7   2       3877.30       3888.81       200.20 o                         
  -9   7   2        313.01        271.00        49.00 o                         
  -7   7   2       8134.52       7955.18       148.12 o                         
  -5   7   2       1152.05       1209.49        42.22 o                         
  -3   7   2       6966.63       7146.06        98.48 o                         
  -1   7   2       7902.30       7719.33       104.32 o                         
   1   7   2         28.33         34.38        20.34 o                         
   3   7   2       2440.37       2497.45        64.47 o                         
   5   7   2       1442.48       1501.70        53.19 o                         
   7   7   2       7240.65       7092.29       124.70 o                         
   9   7   2       4962.32       5134.87       133.16 o                         
  11   7   2       9698.33       9379.51       233.86 o                         
  13   7   2       2747.35       2968.85       160.60 o                         
  15   7   2       3225.05       3505.61       306.07 o                         
  17   7   2       1645.99       1542.31       169.31 o                         
  19   7   2        420.43        373.48       146.20 o                         
 -20   8   2       2166.15       2290.83       236.00 o                         
 -18   8   2        491.13        409.37       145.25 o                         
 -16   8   2       3100.93       3335.92       245.15 o                         
 -14   8   2        141.40        157.09        83.72 o                         
 -12   8   2        183.57        136.84        78.88 o                         
 -10   8   2        542.30        607.32        75.79 o                         
  -8   8   2       2325.09       2493.54       112.48 o                         
  -6   8   2      95711.34      92585.95       984.21 o                         
  -4   8   2       1271.85       1377.95        50.70 o                         
  -2   8   2     150211.52     146639.47      1304.59 o                         
   0   8   2       3581.09       3823.80        85.99 o                         
   2   8   2      14799.47      14475.72       178.31 o                         
   4   8   2        782.75        926.04        62.92 o                         
   6   8   2       4052.85       4134.61        90.17 o                         
   8   8   2       6727.75       6733.08       135.88 o                         
  10   8   2        978.61       1092.62        80.39 o                         
  12   8   2      11948.64      12598.23       370.01 o                         
  14   8   2       3309.27       3205.10       179.46 o                         
  16   8   2       1079.94       1018.25       136.92 o                         
  18   8   2       1758.40       1569.44       254.96 o                         
 -19   9   2       2521.66       2917.64       252.85 o                         
 -17   9   2          4.04         92.27       139.75 o                         
 -15   9   2       7831.81       7947.96       328.18 o                         
 -13   9   2       4275.08       4093.53       208.46 o                         
 -11   9   2       3952.68       4465.73       234.09 o                         
  -9   9   2       4693.91       5036.83       176.16 o                         
  -7   9   2       1846.99       1983.90        80.93 o                         
  -5   9   2        568.08        541.81        46.48 o                         
  -3   9   2       1510.25       1653.02        58.45 o                         
  -1   9   2       4652.63       4593.04        88.72 o                         
   1   9   2       6959.83       6806.79       111.54 o                         
   3   9   2       3197.37       3374.01        96.30 o                         
   5   9   2      14304.16      14061.25       188.28 o                         
   7   9   2      21480.33      21140.96       276.22 o                         
   9   9   2       1257.18       1323.59        87.62 o                         
  11   9   2      10649.33      10955.02       231.08 o                         
  13   9   2         93.89         88.49        75.14 o                         
  15   9   2        746.31        634.91       116.48 o                         
  17   9   2        508.03        351.57       142.67 o                         
  19   9   2        123.82        189.79       142.93 o                         
 -18  10   2          2.27          2.12       163.17 o                         
 -16  10   2       1446.55       1242.85       310.16 o                         
 -14  10   2        736.01        737.35       120.38 o                         
 -12  10   2        269.97        242.39        94.46 o                         
 -10  10   2       3603.75       4036.39       310.53 o                         
  -8  10   2        127.81         82.79        51.19 o                         
  -6  10   2       4406.05       4699.61       114.87 o                         
  -4  10   2       2698.13       2709.76        75.74 o                         
  -2  10   2       2038.39       1925.77        67.18 o                         
   0  10   2        202.62        266.66        35.40 o                         
   2  10   2      19063.17      18759.81       229.21 o                         
   4  10   2       2252.21       2388.36        82.13 o                         
   6  10   2       5304.57       5455.06       112.75 o                         
   8  10   2       2501.64       2782.32       110.19 o                         
  10  10   2        304.95        311.92        89.33 o                         
  12  10   2       1832.84       2063.95       144.92 o                         
  14  10   2         17.84        -17.73        75.86 o                         
  16  10   2          1.61         14.82        99.55 o                         
  18  10   2        193.95        152.66       137.40 o                         
 -19  11   2         50.83        129.23       168.55 o                         
 -17  11   2         17.95         63.92       152.92 o                         
 -15  11   2        266.73        283.75       132.61 o                         
 -13  11   2         33.66        -24.36        83.29 o                         
 -11  11   2        144.00        111.48        71.35 o                         
  -9  11   2        292.37        261.49        63.11 o                         
  -7  11   2        642.08        678.00        68.48 o                         
  -5  11   2        135.80          0.55        32.77 o                         
  -3  11   2         48.47          8.44        29.61 o                         
  -1  11   2       1901.20       1921.88        78.05 o                         
   1  11   2       1359.41       1288.79        58.53 o                         
   3  11   2        237.33        297.82        39.39 o                         
   5  11   2          9.86        -31.63        31.63 o                         
   7  11   2       1256.06       1127.61        75.15 o                         
   9  11   2        192.64        135.88        55.41 o                         
  11  11   2         31.52        -52.57        52.57 o                         
  13  11   2         44.42        -33.69        72.10 o                         
  15  11   2         48.58        128.48       110.03 o                         
  17  11   2        191.28        250.94       132.23 o                         
 -18  12   2         96.42        -35.35       106.19 o                         
 -16  12   2        930.95        789.61       133.63 o                         
 -14  12   2        467.25        362.99       107.21 o                         
 -12  12   2        668.18        743.74       104.66 o                         
 -10  12   2          0.09          1.53        58.99 o                         
  -8  12   2       9615.67       9797.75       244.16 o                         
  -6  12   2       3474.04       3733.13       128.14 o                         
  -4  12   2       3510.97       3727.53       110.44 o                         
  -2  12   2       4220.07       4697.46       105.52 o                         
   0  12   2       4889.53       5109.70       109.49 o                         
   2  12   2       1251.75       1263.30        62.72 o                         
   4  12   2        781.68        898.42        60.09 o                         
   6  12   2        304.85        264.92        65.73 o                         
   8  12   2       2068.25       2532.94       113.40 o                         
  10  12   2         74.65        111.96        59.97 o                         
  12  12   2       2253.60       2687.15       155.89 o                         
  14  12   2        276.55        429.85       122.79 o                         
  16  12   2          0.79         65.05       118.35 o                         
 -17  13   2         92.18         78.26       111.70 o                         
 -15  13   2       4265.09       4752.79       284.56 o                         
 -13  13   2       1408.43       1625.20       145.91 o                         
 -11  13   2        969.50       1032.71       124.08 o                         
  -9  13   2       3055.26       3336.93       219.03 o                         
  -7  13   2       2199.99       2410.98       114.97 o                         
  -5  13   2         45.63         33.41        44.24 o                         
  -3  13   2        206.14        263.00        47.20 o                         
  -1  13   2       4309.96       4727.01       113.36 o                         
   1  13   2       6591.82       6627.24       128.89 o                         
   3  13   2        130.32        108.69        41.61 o                         
   5  13   2       6926.63       7033.69       160.75 o                         
   7  13   2       9401.97       9814.65       211.23 o                         
   9  13   2        303.56        282.69        68.86 o                         
  11  13   2       5041.09       5100.61       188.34 o                         
  13  13   2        272.23        179.67       116.57 o                         
  15  13   2         94.09        124.43       123.31 o                         
 -16  14   2        114.86        157.40       113.63 o                         
 -14  14   2        769.03        951.62       141.78 o                         
 -12  14   2          0.38        126.53        78.86 o                         
 -10  14   2       1551.92       1485.88       123.04 o                         
  -8  14   2        886.52        811.47        87.33 o                         
  -6  14   2       7742.27       8050.69       189.94 o                         
  -4  14   2        125.37         58.30        50.61 o                         
  -2  14   2       8397.14       8775.80       169.61 o                         
   0  14   2       1632.48       1594.56        78.12 o                         
   2  14   2       7251.95       7188.29       161.83 o                         
   4  14   2        932.60       1017.28        89.73 o                         
   6  14   2        552.68        371.60        69.70 o                         
   8  14   2          3.28        -43.95        55.76 o                         
  10  14   2        469.71        480.08        88.64 o                         
  12  14   2        704.45        825.69       121.93 o                         
  14  14   2        133.28        -18.54       123.87 o                         
 -15  15   2       1102.27       1147.46       153.92 o                         
 -13  15   2        375.52        342.88       105.59 o                         
 -11  15   2       1522.41       1408.68       131.40 o                         
  -9  15   2        291.41        384.94        88.04 o                         
  -7  15   2        237.51        253.17        67.41 o                         
  -5  15   2         16.46         -4.81        51.06 o                         
  -3  15   2        158.69         77.87        66.88 o                         
  -1  15   2          9.99         59.21        51.13 o                         
   1  15   2       1531.19       1592.75        99.20 o                         
   3  15   2       2674.21       2562.58       116.51 o                         
   5  15   2       1133.14       1087.90        86.55 o                         
   7  15   2       3438.20       3349.66       150.23 o                         
   9  15   2        174.55        199.36        75.26 o                         
  11  15   2       1170.51       1282.98       135.35 o                         
  13  15   2        282.66        165.52       115.35 o                         
 -14  16   2       1315.06        885.68       225.92 o                         
 -12  16   2        663.41        717.56       140.54 o                         
 -10  16   2       2619.14       2887.59       237.60 o                         
  -8  16   2        406.10        347.98        75.92 o                         
  -6  16   2        879.10        690.56        84.61 o                         
  -4  16   2          8.52         24.49        56.26 o                         
  -2  16   2        707.87        577.61        72.93 o                         
   0  16   2        990.33       1302.78       105.88 o                         
   2  16   2       4317.88       4767.70       196.13 o                         
   4  16   2       1867.49       1978.25       113.28 o                         
   6  16   2       5936.02       6327.53       241.68 o                         
   8  16   2        702.24        474.88        95.40 o                         
  10  16   2       1301.73       1203.46       130.53 o                         
  12  16   2          1.87        -33.89        85.05 o                         
 -13  17   2        527.25        501.56       126.52 o                         
 -11  17   2        247.79        222.34       103.40 o                         
  -9  17   2       1213.34       1443.19       139.35 o                         
  -7  17   2       4769.02       5082.56       191.33 o                         
  -5  17   2        620.02        559.76        85.56 o                         
  -3  17   2       2690.52       2607.88       143.19 o                         
  -1  17   2       4630.96       4507.67       198.96 o                         
   1  17   2        699.86       1000.62       100.19 o                         
   3  17   2        518.30        404.55        79.67 o                         
   5  17   2       1507.94       1449.34       113.37 o                         
   7  17   2        454.63        428.44       100.95 o                         
   9  17   2        333.40        264.68        88.16 o                         
  11  17   2         79.08        235.72        99.55 o                         
 -12  18   2        235.13         79.29       113.61 o                         
 -10  18   2        135.94        118.71        97.79 o                         
  -8  18   2        371.16        563.95       105.69 o                         
  -6  18   2        293.09        259.01        83.04 o                         
  -4  18   2        588.75        459.25        88.07 o                         
  -2  18   2        770.47        628.57       143.54 o                         
   0  18   2          7.70         11.70        82.60 o                         
   2  18   2         17.50          0.05        76.03 o                         
   4  18   2         73.02         -2.10        75.28 o                         
   6  18   2         70.85        181.82        84.41 o                         
   8  18   2         95.48        140.29        82.65 o                         
  10  18   2         98.27        -83.23        83.23 o                         
  -9  19   2          0.01        221.52       110.68 o                         
  -7  19   2         48.09         21.77        85.65 o                         
  -5  19   2          4.76        -63.77        82.30 o                         
  -3  19   2         11.36         48.33        86.43 o                         
  -1  19   2        109.23         17.46        85.80 o                         
   1  19   2        208.31         90.39        86.25 o                         
   3  19   2          3.93        -96.76        96.76 o                         
   5  19   2         34.95         44.41        95.34 o                         
   7  19   2        137.23        207.32       115.48 o                         
   9  19   2         13.39         -4.65        99.05 o                         
  -8  20   2         61.13        187.44       117.51 o                         
  -6  20   2        354.73        245.41       136.57 o                         
  -4  20   2          8.08        -13.07        89.35 o                         
  -2  20   2        250.98        270.70       104.90 o                         
   0  20   2         57.49        -32.99        88.23 o                         
   2  20   2         82.86        149.23       115.70 o                         
   4  20   2        133.18        296.07       122.31 o                         
   6  20   2         96.81        140.87       128.19 o                         
  -5  21   2        203.93        497.16       142.40 o                         
  -3  21   2        905.47        660.72       129.20 o                         
  -1  21   2       2244.76       2032.70       171.68 o                         
   1  21   2        258.66        135.71       121.65 o                         
   3  21   2        488.74        363.91       136.31 o                         
 -21   1   3         61.53        166.13       124.14 o                         
 -19   1   3       4660.80       4463.57       270.73 o                         
 -17   1   3       3089.67       3394.42       211.19 o                         
 -15   1   3        901.34       1065.69       134.49 o                         
 -13   1   3        976.82       1168.64       150.42 o                         
 -11   1   3       3816.51       3756.11       296.56 o                         
  -9   1   3       3561.53       3439.19       207.81 o                         
  -7   1   3       2852.71       2849.20       100.81 o                         
  -5   1   3        840.67       1107.01        33.65 o                         
  -3   1   3      47270.85      44951.65       436.34 o                         
  -1   1   3       2462.04       2365.98        39.36 o                         
   1   1   3      49135.96      44776.63       397.87 o                         
   3   1   3       2104.79       2359.65        43.30 o                         
   5   1   3         46.61         74.94        21.69 o                         
   7   1   3       4586.35       4533.68       101.12 o                         
   9   1   3      17385.28      16503.13       261.75 o                         
  11   1   3        133.82        149.65        51.67 o                         
  13   1   3         54.02          2.47        51.74 o                         
  15   1   3       4518.10       4734.29       232.70 o                         
  17   1   3       1251.86       1118.83       143.09 o                         
  19   1   3        111.84         29.36       111.11 o                         
 -22   2   3        103.13        155.09       131.92 o                         
 -20   2   3        723.60        598.96       161.20 o                         
 -18   2   3        238.40        405.62       112.74 o                         
 -16   2   3       1875.60       2275.03       151.74 o                         
 -14   2   3         93.41         72.52        71.49 o                         
 -12   2   3       4935.05       5187.66       335.82 o                         
 -10   2   3       1116.05       1107.83       210.25 o                         
  -8   2   3      12609.06      12852.99       262.24 o                         
  -6   2   3      11745.12      11300.97       178.14 o                         
  -4   2   3        248.11        292.81        20.38 o                         
  -2   2   3       2130.61       2038.85        38.42 o                         
   0   2   3        510.42        473.40        22.97 o                         
   2   2   3       3520.01       3926.02        59.09 o                         
   4   2   3       3728.33       3586.75        70.57 o                         
   6   2   3       1121.59       1271.55        49.04 o                         
   8   2   3      10915.99      10473.87       153.81 o                         
  10   2   3        486.39        531.36        57.39 o                         
  12   2   3       9681.86       9334.00       210.44 o                         
  14   2   3       3496.68       3545.91       201.94 o                         
  16   2   3       1155.61       1215.10       159.44 o                         
  18   2   3       1030.13       1005.99       141.08 o                         
  20   2   3         81.30         16.57       128.94 o                         
 -21   3   3         11.69         42.40       104.43 o                         
 -19   3   3       3459.57       3279.07       230.72 o                         
 -17   3   3       4193.20       4368.09       220.42 o                         
 -15   3   3        231.99        234.14        67.94 o                         
 -13   3   3      16214.23      16258.80       401.14 o                         
 -11   3   3       2012.45       2297.08       108.82 o                         
  -9   3   3        694.90        683.86        43.12 o                         
  -7   3   3       5078.82       4571.55        94.10 o                         
  -5   3   3      28867.71      25673.50       288.31 o                         
  -3   3   3       8622.54       6560.41        85.27 o                         
  -1   3   3      27461.18      27493.03       264.24 o                         
   1   3   3       7636.78       6156.86        79.20 o                         
   3   3   3       9512.18       9276.11       109.20 o                         
   5   3   3      23751.09      23460.22       269.37 o                         
   7   3   3         57.83         48.80        24.69 o                         
   9   3   3        586.73        651.57        55.43 o                         
  11   3   3       8452.77       8453.08       179.49 o                         
  13   3   3        194.94        246.42        62.30 o                         
  15   3   3       7378.76       7215.33       297.24 o                         
  17   3   3        621.54        640.68       142.33 o                         
  19   3   3         49.25        139.75       122.39 o                         
 -20   4   3        991.90       1059.79       160.21 o                         
 -18   4   3        159.93         72.74       128.05 o                         
 -16   4   3       5078.44       4804.52       303.44 o                         
 -14   4   3        469.30        580.52       119.21 o                         
 -12   4   3       6147.17       6162.88       141.01 o                         
 -10   4   3       3610.82       3611.37        97.39 o                         
  -8   4   3       1921.77       2088.87        88.37 o                         
  -6   4   3       5097.69       4983.99        83.24 o                         
  -4   4   3        517.36        605.60        31.74 o                         
  -2   4   3       4454.32       4614.96        67.44 o                         
   0   4   3       1572.05       1653.93        41.15 o                         
   2   4   3         83.79         59.05        18.46 o                         
   4   4   3       6480.71       6213.68        86.32 o                         
   6   4   3        800.08        763.24        39.70 o                         
   8   4   3      10746.72      10451.31       171.08 o                         
  10   4   3       5915.35       6088.23       145.78 o                         
  12   4   3       4951.11       5103.02       148.01 o                         
  14   4   3       2684.29       2363.93       187.02 o                         
  16   4   3       2077.57       1709.58       177.22 o                         
  18   4   3        139.78         98.67       181.09 o                         
  20   4   3       1709.74       1586.12       230.13 o                         
 -21   5   3        824.49        751.27       163.90 o                         
 -19   5   3         20.39         -2.90       105.63 o                         
 -17   5   3        673.45        857.36       134.27 o                         
 -15   5   3       9336.14       9421.00       308.04 o                         
 -13   5   3       3350.05       3746.52       154.10 o                         
 -11   5   3      27002.68      27443.48       454.41 o                         
  -9   5   3       5928.51       6027.71       130.36 o                         
  -7   5   3      20959.02      20748.87       271.24 o                         
  -5   5   3      29493.10      29562.15       337.04 o                         
  -3   5   3      18047.81      17728.13       200.11 o                         
  -1   5   3       1923.53       2124.45        49.36 o                         
   1   5   3       7322.48       6985.66        91.08 o                         
   3   5   3      42549.98      41085.54       378.78 o                         
   5   5   3       2087.84       2446.23        74.52 o                         
   7   5   3      16615.06      15653.37       217.58 o                         
   9   5   3      13705.52      13381.64       210.18 o                         
  11   5   3        245.91        156.00        58.56 o                         
  13   5   3       2713.51       2837.63       155.62 o                         
  15   5   3        640.52        681.98       137.02 o                         
  17   5   3         49.80        174.49       117.32 o                         
  19   5   3        296.99        304.19       140.80 o                         
 -20   6   3        993.49        764.87       146.36 o                         
 -18   6   3        775.80        793.86       142.94 o                         
 -16   6   3        515.16        609.89       143.37 o                         
 -14   6   3       2626.09       2817.96       290.85 o                         
 -12   6   3          5.92         16.54        45.81 o                         
 -10   6   3        637.18        607.63        50.54 o                         
  -8   6   3        106.59         72.35        26.43 o                         
  -6   6   3        507.97        523.63        37.36 o                         
  -4   6   3       8565.22       8673.90       118.75 o                         
  -2   6   3       2060.00       2190.44        52.36 o                         
   0   6   3       7791.08       7517.67       101.88 o                         
   2   6   3      19713.50      19746.04       204.25 o                         
   4   6   3        803.66        808.56        37.77 o                         
   6   6   3      10429.69      10291.36       152.73 o                         
   8   6   3         14.35         43.82        33.46 o                         
  10   6   3       1145.54       1208.99        79.64 o                         
  12   6   3         36.08         52.90        57.45 o                         
  14   6   3         55.68         -7.28        78.09 o                         
  16   6   3       2053.24       2153.33       208.72 o                         
  18   6   3          1.67        -93.84       105.67 o                         
 -21   7   3          2.62         90.85       121.71 o                         
 -19   7   3        841.32        824.26       159.66 o                         
 -17   7   3        314.88        358.35       121.07 o                         
 -15   7   3         49.70         10.73        80.52 o                         
 -13   7   3        142.38        177.95        80.40 o                         
 -11   7   3       7089.58       6655.47       180.88 o                         
  -9   7   3       1627.38       1807.70        89.09 o                         
  -7   7   3      15488.67      14806.11       216.19 o                         
  -5   7   3         42.31          2.38        25.41 o                         
  -3   7   3       4695.71       4679.18        78.09 o                         
  -1   7   3       1407.91       1654.65        52.31 o                         
   1   7   3       4660.20       4812.89        81.78 o                         
   3   7   3       3165.75       3242.48        66.33 o                         
   5   7   3       1242.04       1352.08        52.17 o                         
   7   7   3       4370.44       4582.80        99.03 o                         
   9   7   3      14922.37      14790.61       250.83 o                         
  11   7   3       1100.34       1195.29        95.87 o                         
  13   7   3        991.25        932.68       103.04 o                         
  15   7   3       1519.66       1755.56       188.44 o                         
  17   7   3         18.77        111.62       119.07 o                         
  19   7   3         70.97         77.53       120.70 o                         
 -20   8   3          9.30        115.00       138.39 o                         
 -18   8   3        817.75        641.57       150.00 o                         
 -16   8   3       1195.67       1514.92       176.08 o                         
 -14   8   3        167.91        282.36        93.69 o                         
 -12   8   3       1685.62       2056.62       162.28 o                         
 -10   8   3       1719.35       1756.35        95.42 o                         
  -8   8   3          3.60         31.98        36.35 o                         
  -6   8   3        248.16        331.27        36.74 o                         
  -4   8   3       4191.46       4156.43        76.24 o                         
  -2   8   3        767.61        806.08        39.69 o                         
   0   8   3       4461.74       4442.58        82.12 o                         
   2   8   3       3690.97       3698.69        79.75 o                         
   4   8   3        347.98        394.80        35.87 o                         
   6   8   3        229.84        252.85        34.33 o                         
   8   8   3       3774.34       3896.60       124.76 o                         
  10   8   3       2066.57       2247.42       116.34 o                         
  12   8   3         31.43         16.74        57.35 o                         
  14   8   3        847.20        984.44       109.09 o                         
  16   8   3        330.31        152.69       159.88 o                         
  18   8   3         12.10         58.98       109.04 o                         
 -19   9   3        553.34        238.00       107.36 o                         
 -17   9   3        355.65        417.96       102.95 o                         
 -15   9   3        622.39        671.24        97.83 o                         
 -13   9   3        123.12         98.64        71.61 o                         
 -11   9   3      15424.31      14658.77       344.27 o                         
  -9   9   3       3512.98       3430.25       118.21 o                         
  -7   9   3      11245.85      10980.50       185.03 o                         
  -5   9   3        217.45        232.27        31.15 o                         
  -3   9   3        490.02        509.35        36.82 o                         
  -1   9   3       1519.01       1642.78        59.44 o                         
   1   9   3       3036.89       3233.92        85.53 o                         
   3   9   3       9092.10       8667.04       124.11 o                         
   5   9   3       4392.32       4439.11        99.74 o                         
   7   9   3      11148.59      10658.39       174.28 o                         
   9   9   3       9565.98       9437.44       235.49 o                         
  11   9   3        478.01        652.89        76.69 o                         
  13   9   3        154.20         81.38        72.42 o                         
  15   9   3        170.43        183.74       107.56 o                         
  17   9   3        505.50        716.72       145.40 o                         
 -18  10   3        921.30        675.22       128.21 o                         
 -16  10   3       1011.19        930.22       126.88 o                         
 -14  10   3        708.05        673.94       106.31 o                         
 -12  10   3         12.94         32.55        67.11 o                         
 -10  10   3        395.58        500.94        82.37 o                         
  -8  10   3        186.46        145.96        47.74 o                         
  -6  10   3       1418.07       1323.03        69.07 o                         
  -4  10   3       2285.65       2171.14        92.24 o                         
  -2  10   3       1029.64        961.15        50.02 o                         
   0  10   3       2792.80       2898.11        81.14 o                         
   2  10   3       8135.25       8029.39       131.01 o                         
   4  10   3         28.79         34.08        32.09 o                         
   6  10   3       5353.46       5616.57       145.94 o                         
   8  10   3        170.39        107.83        44.77 o                         
  10  10   3       1196.07       1235.85       109.76 o                         
  12  10   3        531.91        463.67        77.73 o                         
  14  10   3         54.73        -42.17        74.12 o                         
  16  10   3       3188.12       2889.46       252.49 o                         
  18  10   3         67.15         24.02       131.79 o                         
 -19  11   3         94.58        151.26       116.34 o                         
 -17  11   3         58.66        208.47       107.42 o                         
 -15  11   3       4050.18       4315.73       235.91 o                         
 -13  11   3        542.31        416.27        97.48 o                         
 -11  11   3       9952.38       9684.97       261.71 o                         
  -9  11   3       1251.18       1162.54        96.50 o                         
  -7  11   3      19973.65      19082.79       323.59 o                         
  -5  11   3       5900.54       5731.48       120.22 o                         
  -3  11   3      12116.42      11897.57       175.95 o                         
  -1  11   3        405.83        565.79        46.44 o                         
   1  11   3       7282.06       7150.27       126.44 o                         
   3  11   3      14627.48      14405.67       203.92 o                         
   5  11   3        767.37        776.65        55.75 o                         
   7  11   3       6908.04       7157.79       145.18 o                         
   9  11   3       3583.74       3902.63       157.27 o                         
  11  11   3       1027.97       1102.33       113.24 o                         
  13  11   3       1456.03       1721.14       151.07 o                         
  15  11   3        119.82         72.71        98.82 o                         
  17  11   3        119.50         15.97       136.16 o                         
 -18  12   3       2051.46       1988.48       173.29 o                         
 -16  12   3         61.91         85.75        91.43 o                         
 -14  12   3        906.26        946.27       113.26 o                         
 -12  12   3         49.77         62.48        71.26 o                         
 -10  12   3        586.06        698.38        85.43 o                         
  -8  12   3       1256.51       1166.82       104.68 o                         
  -6  12   3        318.38        313.50        46.45 o                         
  -4  12   3       5670.28       5681.74       125.71 o                         
  -2  12   3       2026.43       1931.20        81.73 o                         
   0  12   3       1917.43       1983.95        79.36 o                         
   2  12   3      13336.59      13282.26       191.81 o                         
   4  12   3        162.10         99.94        41.99 o                         
   6  12   3       5332.71       5405.67       155.91 o                         
   8  12   3        240.12        238.05        59.68 o                         
  10  12   3          4.75         36.81        57.95 o                         
  12  12   3       1716.05       1913.21       161.69 o                         
  14  12   3         18.94        -79.60        80.99 o                         
  16  12   3       3858.94       3825.67       296.98 o                         
 -17  13   3       1288.41       1246.39       148.57 o                         
 -15  13   3        188.71        206.88        98.90 o                         
 -13  13   3       2040.12       1929.28       145.92 o                         
 -11  13   3        164.70        294.14        85.60 o                         
  -9  13   3         51.60         57.50        61.37 o                         
  -7  13   3       3611.45       3735.29       164.41 o                         
  -5  13   3       3901.31       3984.86       129.84 o                         
  -3  13   3       4503.22       4361.54       125.41 o                         
  -1  13   3        564.91        625.65        59.41 o                         
   1  13   3       5592.93       5560.38       116.93 o                         
   3  13   3        381.29        360.64        52.13 o                         
   5  13   3       1997.18       2217.99       107.88 o                         
   7  13   3          3.80        -16.41        51.39 o                         
   9  13   3         99.62        150.09        66.39 o                         
  11  13   3       2551.45       2713.54       152.96 o                         
  13  13   3         47.28        -34.63        82.76 o                         
  15  13   3        696.50        588.16       139.98 o                         
 -16  14   3        429.95        487.26       120.89 o                         
 -14  14   3         15.39        -83.48        83.48 o                         
 -12  14   3       1940.78       1985.13       228.28 o                         
 -10  14   3        798.77        695.82        98.33 o                         
  -8  14   3        634.71        439.86        82.04 o                         
  -6  14   3       2900.31       2603.11       129.77 o                         
  -4  14   3        200.13        141.93        51.34 o                         
  -2  14   3        247.46        344.00        54.64 o                         
   0  14   3          4.01        -31.72        43.09 o                         
   2  14   3        969.95        939.53        74.10 o                         
   4  14   3       1378.67       1317.87        83.51 o                         
   6  14   3        132.37        154.82        58.85 o                         
   8  14   3       1967.75       2149.36       126.05 o                         
  10  14   3        713.48        706.38        95.31 o                         
  12  14   3        613.40        983.42       130.04 o                         
  14  14   3        623.19        672.26       134.27 o                         
 -15  15   3         53.11          2.01       104.47 o                         
 -13  15   3         22.26         50.86        89.58 o                         
 -11  15   3        321.43        121.79        84.74 o                         
  -9  15   3         79.88        -23.16        72.66 o                         
  -7  15   3       1317.98       1399.94       121.12 o                         
  -5  15   3         11.03         79.78        60.83 o                         
  -3  15   3        643.66        480.57        65.17 o                         
  -1  15   3         27.34         31.40        50.56 o                         
   1  15   3       1241.02       1185.50        85.07 o                         
   3  15   3        657.10        484.25        64.11 o                         
   5  15   3        107.78        -12.09        59.39 o                         
   7  15   3        911.73        983.48        97.88 o                         
   9  15   3        432.40        384.29        84.46 o                         
  11  15   3        486.90        516.91       102.94 o                         
  13  15   3         31.88        -10.72       113.94 o                         
 -14  16   3         21.13         84.21       106.62 o                         
 -12  16   3        546.63        440.02       108.08 o                         
 -10  16   3       2374.62       2177.84       156.70 o                         
  -8  16   3          6.17         66.99        75.24 o                         
  -6  16   3       1497.15       1348.70       149.13 o                         
  -4  16   3       1126.78        857.52        90.39 o                         
  -2  16   3        266.59        173.21        64.17 o                         
   0  16   3        308.35        315.06        70.86 o                         
   2  16   3       2867.68       2878.99       142.72 o                         
   4  16   3       1362.21       1316.83       119.92 o                         
   6  16   3        596.64        635.49        82.14 o                         
   8  16   3       1690.75       2008.74       136.37 o                         
  10  16   3        255.31        153.86        92.53 o                         
  12  16   3        166.86        269.43       111.40 o                         
 -13  17   3         97.75          3.63       129.82 o                         
 -11  17   3        308.71        214.79        98.29 o                         
  -9  17   3         18.96        -61.78        83.29 o                         
  -7  17   3       1733.41       1716.48       131.16 o                         
  -5  17   3          0.16        115.17        73.18 o                         
  -3  17   3       3568.82       3577.91       176.68 o                         
  -1  17   3         22.07        -69.18        70.19 o                         
   1  17   3       3289.22       3564.95       177.80 o                         
   3  17   3        468.03        382.62        92.95 o                         
   5  17   3         87.27        -26.73        75.15 o                         
   7  17   3        146.13        110.78        71.25 o                         
   9  17   3         28.98         20.69        81.02 o                         
  11  17   3        393.95        465.38       122.43 o                         
 -12  18   3       1616.46       1685.53       163.75 o                         
 -10  18   3        500.68        249.10       104.99 o                         
  -8  18   3        304.76        184.69       100.25 o                         
  -6  18   3        713.88        610.58        99.47 o                         
  -4  18   3        470.49        421.38        85.98 o                         
  -2  18   3          2.78        -74.95        74.95 o                         
   0  18   3        570.22        594.11       100.61 o                         
   2  18   3         50.68         -1.79        91.23 o                         
   4  18   3        324.99        230.25       112.12 o                         
   6  18   3        217.42        152.72        95.48 o                         
   8  18   3       1388.85       1174.76       141.05 o                         
  10  18   3       1267.76       1173.90       202.45 o                         
  -9  19   3        117.76         31.63       106.40 o                         
  -7  19   3        635.17        656.02       115.61 o                         
  -5  19   3        337.09        510.56       101.23 o                         
  -3  19   3       1383.14       1134.15       181.55 o                         
  -1  19   3        821.01        705.24       116.58 o                         
   1  19   3       1511.72       1384.99       200.96 o                         
   3  19   3        145.94         66.62        95.89 o                         
   5  19   3       1375.80       1342.60       140.18 o                         
   7  19   3        187.99        -52.22        94.75 o                         
  -6  20   3        781.61        422.45       131.91 o                         
  -4  20   3        378.67        334.28       129.44 o                         
  -2  20   3          2.32          4.29        92.29 o                         
   0  20   3         43.92        130.96        97.55 o                         
   2  20   3        422.79        272.20       129.17 o                         
   4  20   3        770.78        359.14       146.55 o                         
   6  20   3         11.80         73.81       117.79 o                         
  -3  21   3        836.75        497.06       119.45 o                         
  -1  21   3         14.11         75.76        96.41 o                         
   1  21   3        508.24        360.47       135.32 o                         
 -22   0   4       4074.60       4044.04       443.96 o                         
 -20   0   4         13.18         66.36       195.17 o                         
 -18   0   4        801.18        525.15       153.64 o                         
 -16   0   4       3481.43       3922.59       460.69 o                         
 -14   0   4       1887.11       1981.54       268.67 o                         
 -12   0   4       6835.29       7861.75       468.91 o                         
 -10   0   4      11506.81      11426.15       417.88 o                         
  -8   0   4     152777.36     148797.56      2936.05 o                         
  -6   0   4        753.47        826.35       106.10 o                         
  -4   0   4     158764.41     154658.23      2342.11 o                         
  -2   0   4        962.96       1272.15        56.43 o                         
   0   0   4      16704.04      17527.29       248.06 o                         
   2   0   4      18612.22      19519.78       276.59 o                         
   4   0   4       1857.93       1777.65        62.53 o                         
   6   0   4      56520.38      53847.31       807.18 o                         
   8   0   4       8405.28       8589.22       203.38 o                         
  10   0   4      15187.88      14943.67       367.80 o                         
  12   0   4      14363.83      14240.01       433.54 o                         
  14   0   4        602.37        598.59       139.50 o                         
  16   0   4        483.53        204.69       131.90 o                         
  18   0   4       1994.35       1367.63       255.39 o                         
 -21   1   4       2928.35       2859.87       331.16 o                         
 -19   1   4        172.00        163.02       120.36 o                         
 -17   1   4       7330.90       7242.39       270.20 o                         
 -15   1   4        917.74       1134.53       134.07 o                         
 -13   1   4       2196.59       2485.99       215.92 o                         
 -11   1   4        196.72        237.57       108.99 o                         
  -9   1   4        838.17        940.61        54.10 o                         
  -7   1   4       2098.64       2226.74        53.10 o                         
  -5   1   4       2424.94       2344.29        55.43 o                         
  -3   1   4        301.85        351.91        23.24 o                         
  -1   1   4      21416.99      21728.50       217.54 o                         
   1   1   4       5870.53       5931.81        79.81 o                         
   3   1   4      28455.93      27973.55       268.53 o                         
   5   1   4      31433.42      30763.94       318.79 o                         
   7   1   4       6859.48       6548.33       127.46 o                         
   9   1   4      14765.72      14006.25       214.52 o                         
  11   1   4       2000.22       1926.69       116.05 o                         
  13   1   4       1264.17       1319.14       101.40 o                         
  15   1   4       3141.51       2805.50       174.40 o                         
  17   1   4         13.32         40.46       109.25 o                         
  19   1   4       3271.41       2882.69       288.65 o                         
 -22   2   4        184.31        -86.18       202.77 o                         
 -20   2   4         63.40         64.99        96.68 o                         
 -18   2   4       1217.43       1401.00       128.19 o                         
 -16   2   4       2846.83       2572.01       451.17 o                         
 -14   2   4         72.36         73.78        86.69 o                         
 -12   2   4      11586.16      11658.26       387.65 o                         
 -10   2   4       3912.62       3735.11       105.21 o                         
  -8   2   4       8132.83       8044.31       127.64 o                         
  -6   2   4       1055.30       1162.65        54.55 o                         
  -4   2   4      24790.06      24813.09       270.76 o                         
  -2   2   4          3.18         18.84        17.15 o                         
   0   2   4      63083.57      61101.18       541.92 o                         
   2   2   4       6699.72       6810.36        90.50 o                         
   4   2   4      21040.64      20489.98       208.25 o                         
   6   2   4      13036.35      12691.79       177.67 o                         
   8   2   4         76.88        136.75        40.52 o                         
  10   2   4        900.00        908.91        74.15 o                         
  12   2   4         18.97         -4.11        50.20 o                         
  14   2   4          3.93        116.36        84.66 o                         
  16   2   4        146.80        207.35       117.19 o                         
  18   2   4          8.53         46.53       104.99 o                         
 -21   3   4         38.70         83.64       212.91 o                         
 -19   3   4         50.69        117.61       103.57 o                         
 -17   3   4          4.48        -67.31        71.12 o                         
 -15   3   4        189.78        262.99        62.93 o                         
 -13   3   4        519.98        564.80        73.21 o                         
 -11   3   4        236.77        328.58        47.78 o                         
  -9   3   4        321.14        325.43        32.20 o                         
  -7   3   4         44.87         64.41        22.03 o                         
  -5   3   4        938.90       1000.53        37.25 o                         
  -3   3   4        811.80        786.23        29.95 o                         
  -1   3   4        229.26        195.34        20.74 o                         
   1   3   4       7458.55       7694.56        98.74 o                         
   3   3   4       5729.65       5759.26       121.40 o                         
   5   3   4        440.33        533.06        35.52 o                         
   7   3   4         76.99         91.54        30.59 o                         
   9   3   4          5.75         -5.09        35.55 o                         
  11   3   4       1654.72       1790.16        98.57 o                         
  13   3   4        417.01        536.40        77.73 o                         
  15   3   4       1017.03        787.89       143.44 o                         
  17   3   4        332.60        153.57       145.67 o                         
  19   3   4        158.66        291.99       135.14 o                         
 -20   4   4       1022.30        790.91       246.65 o                         
 -18   4   4        546.63        553.55       109.04 o                         
 -16   4   4       3417.31       3686.43       201.71 o                         
 -14   4   4       8716.65       8825.38       220.57 o                         
 -12   4   4       1348.74       1518.55       109.84 o                         
 -10   4   4      47308.40      47020.07       616.17 o                         
  -8   4   4      15082.47      13596.59       178.01 o                         
  -6   4   4       3533.58       3346.11        75.27 o                         
  -4   4   4      10861.97      10688.51       131.91 o                         
  -2   4   4      54140.98      52082.01       483.86 o                         
   0   4   4      11878.79      11552.16       132.56 o                         
   2   4   4        266.63        306.53        26.77 o                         
   4   4   4       4336.02       4101.47        72.69 o                         
   6   4   4      30543.81      28679.75       333.19 o                         
   8   4   4        444.76        425.40        41.79 o                         
  10   4   4       1683.36       1777.47        90.59 o                         
  12   4   4       4533.65       4685.56       163.45 o                         
  14   4   4        785.98        783.90       113.67 o                         
  16   4   4        701.89        470.76       134.07 o                         
  18   4   4       2033.57       2021.25       213.92 o                         
 -21   5   4       1741.06       1533.20       221.55 o                         
 -19   5   4         28.79        -42.15        98.76 o                         
 -17   5   4       4291.79       4740.71       266.36 o                         
 -15   5   4       1563.82       1707.57       116.54 o                         
 -13   5   4         15.49         75.63        48.65 o                         
 -11   5   4       1408.49       1544.47        80.70 o                         
  -9   5   4        582.26        552.16        49.82 o                         
  -7   5   4       2837.50       2811.31        74.43 o                         
  -5   5   4       1938.12       2138.12        61.19 o                         
  -3   5   4       3821.69       3693.33        68.43 o                         
  -1   5   4      27249.07      27266.96       264.42 o                         
   1   5   4       1892.47       1945.85        53.21 o                         
   3   5   4      18393.35      18313.96       197.72 o                         
   5   5   4      17815.91      17514.56       197.61 o                         
   7   5   4       1400.76       1320.14        58.93 o                         
   9   5   4       4920.01       4813.89       120.26 o                         
  11   5   4         12.58          8.76        49.32 o                         
  13   5   4         18.12         78.01        69.52 o                         
  15   5   4        584.40        717.51       143.15 o                         
  17   5   4        145.50         72.18       114.25 o                         
  19   5   4       1482.92       1347.18       226.75 o                         
 -20   6   4        677.61       1018.98       239.26 o                         
 -18   6   4         35.04         15.49        96.89 o                         
 -16   6   4        153.35        336.20       103.38 o                         
 -14   6   4        541.03        402.05        72.82 o                         
 -12   6   4       2581.40       2686.01       137.61 o                         
 -10   6   4        912.64       1048.58        91.38 o                         
  -8   6   4      16071.45      15279.93       230.48 o                         
  -6   6   4       2692.23       2470.26        69.06 o                         
  -4   6   4      29577.43      27606.63       314.35 o                         
  -2   6   4      26543.09      26008.10       266.38 o                         
   0   6   4       3741.02       3500.05        65.53 o                         
   2   6   4       3915.26       4012.15        78.56 o                         
   4   6   4       2154.37       2376.46        85.81 o                         
   6   6   4       2325.59       2268.20        71.20 o                         
   8   6   4       2192.21       2239.68        87.22 o                         
  10   6   4       2151.68       2423.20       134.76 o                         
  12   6   4       1106.79        974.46        96.45 o                         
  14   6   4       1175.64       1067.34       128.50 o                         
  16   6   4          8.82          8.31       116.81 o                         
  18   6   4          0.47       -115.99       115.99 o                         
 -19   7   4        210.11        357.82       160.89 o                         
 -17   7   4       1698.64       2070.20       190.52 o                         
 -15   7   4          5.63        -23.09        81.46 o                         
 -13   7   4       2450.72       2522.82       134.01 o                         
 -11   7   4        262.20        262.42        49.28 o                         
  -9   7   4        980.64       1015.75        66.04 o                         
  -7   7   4       1563.37       1664.03        65.06 o                         
  -5   7   4       3652.22       3630.48        94.49 o                         
  -3   7   4       1368.12       1313.74        51.09 o                         
  -1   7   4       6631.88       6782.08       100.33 o                         
   1   7   4      18243.52      18169.46       198.95 o                         
   3   7   4        260.82        304.50        31.76 o                         
   5   7   4       7814.18       7632.63       121.14 o                         
   7   7   4        539.66        564.92        60.02 o                         
   9   7   4       2005.21       1988.19        94.49 o                         
  11   7   4       4042.24       4016.14       171.95 o                         
  13   7   4       1482.19       1524.18       131.83 o                         
  15   7   4       4645.07       4615.98       293.67 o                         
  17   7   4        568.85        428.46       142.29 o                         
 -20   8   4       1081.03       1241.01       201.14 o                         
 -18   8   4        502.79        257.53       177.80 o                         
 -16   8   4      12401.77      12404.17       329.50 o                         
 -14   8   4       4393.40       4822.31       203.89 o                         
 -12   8   4      10003.37       9606.26       207.77 o                         
 -10   8   4       3888.20       3941.24       150.76 o                         
  -8   8   4        236.39        206.99        40.66 o                         
  -6   8   4       4909.00       4811.15       100.18 o                         
  -4   8   4       5595.14       5288.64       104.59 o                         
  -2   8   4      16297.77      16084.72       186.57 o                         
   0   8   4      96700.47      95235.33       940.59 o                         
   2   8   4      11252.42      11295.72       144.72 o                         
   4   8   4      44983.92      44802.06       463.22 o                         
   6   8   4         14.67        -17.61        35.21 o                         
   8   8   4       1240.83       1372.52        81.82 o                         
  10   8   4         42.05         54.61        47.32 o                         
  12   8   4       2096.56       2058.82       133.89 o                         
  14   8   4        149.97        103.35        90.94 o                         
  16   8   4         19.21        123.08       114.96 o                         
  18   8   4       1427.04       1507.69       188.26 o                         
 -19   9   4         65.26        123.58        98.82 o                         
 -17   9   4          0.65        -18.09        75.81 o                         
 -15   9   4       1910.77       2039.20       209.00 o                         
 -13   9   4       3701.01       4177.24       193.99 o                         
 -11   9   4       1438.29       1328.78        93.01 o                         
  -9   9   4      10264.31      10023.88       192.78 o                         
  -7   9   4       4406.55       4377.98       117.28 o                         
  -5   9   4       1672.21       1844.60        72.79 o                         
  -3   9   4       8624.39       8510.55       124.98 o                         
  -1   9   4       7155.58       6928.58       112.12 o                         
   1   9   4       1382.43       1543.59        61.01 o                         
   3   9   4       2898.75       3051.04        77.45 o                         
   5   9   4          7.54        -11.85        30.96 o                         
   7   9   4       3168.83       3584.73       119.51 o                         
   9   9   4       1177.27       1199.41        79.22 o                         
  11   9   4       7336.36       7910.56       193.20 o                         
  13   9   4       3590.18       3997.30       190.79 o                         
  15   9   4       1984.25       2099.28       203.62 o                         
  17   9   4       1339.50       1096.55       194.45 o                         
 -18  10   4         58.70        101.21        97.31 o                         
 -16  10   4        286.69        431.50        93.38 o                         
 -14  10   4        793.18        861.59       139.41 o                         
 -12  10   4        359.56        369.96        79.15 o                         
 -10  10   4       3719.51       3620.28       213.49 o                         
  -8  10   4       8087.04       7920.13       161.61 o                         
  -6  10   4        163.73         96.80        37.85 o                         
  -4  10   4       4103.76       4361.82       115.59 o                         
  -2  10   4       1460.17       1422.31        61.19 o                         
   0  10   4        433.25        404.09        39.47 o                         
   2  10   4       4699.87       4956.04        95.31 o                         
   4  10   4        538.57        557.84        48.89 o                         
   6  10   4        174.04         85.91        42.49 o                         
   8  10   4       2941.78       2948.48       152.14 o                         
  10  10   4        581.42        516.73        72.19 o                         
  12  10   4         47.12         62.65        68.22 o                         
  14  10   4        107.41         44.44        82.50 o                         
  16  10   4          0.27         -1.44       100.55 o                         
 -17  11   4          2.69        -24.87        95.48 o                         
 -15  11   4          3.15         -5.23        77.60 o                         
 -13  11   4        332.58        307.98        86.11 o                         
 -11  11   4         43.92         76.58        68.06 o                         
  -9  11   4        446.32        410.60        73.32 o                         
  -7  11   4        599.66        533.67        57.13 o                         
  -5  11   4        887.13        770.56        60.87 o                         
  -3  11   4        269.69        271.83        43.24 o                         
  -1  11   4       2320.00       2276.62        77.95 o                         
   1  11   4        909.35        839.19        52.46 o                         
   3  11   4        224.33        181.25        39.42 o                         
   5  11   4        182.73        279.98        49.45 o                         
   7  11   4        536.63        543.16        69.67 o                         
   9  11   4        481.76        310.02        79.62 o                         
  11  11   4          8.78         -5.49        58.53 o                         
  13  11   4        251.06        222.95        85.84 o                         
  15  11   4          3.66        -19.49       104.94 o                         
 -18  12   4        137.59        213.03       120.58 o                         
 -16  12   4       1006.98       1279.73       142.82 o                         
 -14  12   4        785.67        769.32       117.18 o                         
 -12  12   4          7.50        -37.44        70.72 o                         
 -10  12   4       3470.11       3818.23       172.67 o                         
  -8  12   4        315.55        440.47        78.02 o                         
  -6  12   4       1249.88       1415.24        82.40 o                         
  -4  12   4        169.61        150.33        45.65 o                         
  -2  12   4      10764.78      10881.25       178.46 o                         
   0  12   4       1470.25       1776.77        74.12 o                         
   2  12   4       1462.34       1596.82        77.25 o                         
   4  12   4       2476.36       2685.82        99.63 o                         
   6  12   4       1937.92       2238.75       104.01 o                         
   8  12   4        869.99        718.91        76.48 o                         
  10  12   4        400.27        293.09        70.57 o                         
  12  12   4        321.83        347.32        87.90 o                         
  14  12   4         86.36        128.09        90.66 o                         
  16  12   4        187.48        231.21       155.48 o                         
 -17  13   4        141.77        182.28       114.93 o                         
 -15  13   4       1695.62       1661.35       147.71 o                         
 -13  13   4       1976.65       2233.16       179.91 o                         
 -11  13   4       1553.07       1642.81       142.68 o                         
  -9  13   4       6179.37       6668.14       212.37 o                         
  -7  13   4       2100.55       2265.38       124.80 o                         
  -5  13   4        440.26        506.90        63.01 o                         
  -3  13   4       6238.43       6316.49       150.08 o                         
  -1  13   4       2862.40       3112.08       112.36 o                         
   1  13   4        146.33        121.57        41.71 o                         
   3  13   4        449.43        298.27        50.48 o                         
   5  13   4       1106.34       1118.82        80.84 o                         
   7  13   4       1757.29       1969.02       125.71 o                         
   9  13   4         46.96         62.52        65.32 o                         
  11  13   4       3044.65       3310.61       161.76 o                         
  13  13   4       2015.73       1947.42       155.34 o                         
  15  13   4        666.47        257.08       191.70 o                         
 -16  14   4       1321.21       1411.02       173.12 o                         
 -14  14   4          0.92         65.62        89.33 o                         
 -12  14   4       2314.75       2379.73       249.56 o                         
 -10  14   4        128.71        295.29        79.58 o                         
  -8  14   4       3990.52       4157.45       239.63 o                         
  -6  14   4         53.21         88.27        58.01 o                         
  -4  14   4       2488.75       2644.70       114.54 o                         
  -2  14   4         14.75        -35.90        43.03 o                         
   0  14   4       5642.38       6144.27       151.47 o                         
   2  14   4       3208.13       3427.93       141.87 o                         
   4  14   4       3860.00       3959.64       190.60 o                         
   6  14   4       1167.51       1268.86        94.89 o                         
   8  14   4       1415.03       1248.15       123.77 o                         
  10  14   4         62.95        106.31        74.54 o                         
  12  14   4          0.59          3.14        75.69 o                         
  14  14   4         47.94        -76.86       107.06 o                         
 -15  15   4          7.35        -54.08       114.44 o                         
 -13  15   4       1117.33       1111.68       129.16 o                         
 -11  15   4          4.87         43.46        92.04 o                         
  -9  15   4       1604.25       1341.63       123.37 o                         
  -7  15   4        802.50        707.70       100.09 o                         
  -5  15   4        445.34        324.36        73.08 o                         
  -3  15   4        449.66        432.34        66.91 o                         
  -1  15   4         28.83         47.02        51.43 o                         
   1  15   4         88.41         55.42        57.97 o                         
   3  15   4        570.53        594.22        78.11 o                         
   5  15   4        922.81        899.68        87.02 o                         
   7  15   4       1988.04       1968.35       128.46 o                         
   9  15   4       1883.64       1891.04       136.86 o                         
  11  15   4       1272.96       1204.04       117.08 o                         
  13  15   4        777.07        669.51       134.29 o                         
 -14  16   4         20.23        -13.00       123.45 o                         
 -12  16   4        516.33        329.98       108.39 o                         
 -10  16   4          3.78        -81.38        81.38 o                         
  -8  16   4       4425.93       4722.43       269.71 o                         
  -6  16   4          7.50         -2.73        68.24 o                         
  -4  16   4       5267.86       4805.25       205.14 o                         
  -2  16   4         81.70         76.63        59.09 o                         
   0  16   4        516.37        478.58        80.68 o                         
   2  16   4        227.29        213.35        97.66 o                         
   4  16   4          0.72         68.90        63.71 o                         
   6  16   4       1096.44       1094.66       114.96 o                         
   8  16   4        235.79        228.12        79.57 o                         
  10  16   4       1314.02       1201.04       120.78 o                         
  12  16   4        641.28        577.86       118.99 o                         
 -13  17   4          0.16        161.40       103.24 o                         
 -11  17   4        529.63        529.06       113.40 o                         
  -9  17   4        954.25        994.60       125.19 o                         
  -7  17   4       1299.44       1150.69       171.87 o                         
  -5  17   4          8.29         83.79        78.83 o                         
  -3  17   4       1050.63       1083.06       104.77 o                         
  -1  17   4       3872.98       4306.75       237.83 o                         
   1  17   4        987.10       1029.34       109.97 o                         
   3  17   4       2089.09       1690.32       132.02 o                         
   5  17   4       3279.47       3796.36       209.62 o                         
   7  17   4         19.58        -20.28        76.28 o                         
   9  17   4        700.43        388.47       145.19 o                         
  11  17   4         94.33         46.87       105.89 o                         
 -10  18   4         76.57         -7.16        97.77 o                         
  -8  18   4         70.46        -62.77        82.63 o                         
  -6  18   4          4.54        -55.87        87.08 o                         
  -4  18   4        802.44        816.29       123.76 o                         
  -2  18   4         12.04        135.95        82.81 o                         
   0  18   4        836.46        690.41       117.94 o                         
   2  18   4        162.78        179.44        97.07 o                         
   4  18   4        103.98         20.65        92.67 o                         
   6  18   4        180.46        192.18        90.98 o                         
   8  18   4        121.84        -89.45        89.45 o                         
  -9  19   4         34.86        -51.40       105.08 o                         
  -7  19   4          9.54        -13.00        93.49 o                         
  -5  19   4          6.93         70.48        89.55 o                         
  -3  19   4         25.63         56.07       102.21 o                         
  -1  19   4         67.61         10.77        81.25 o                         
   1  19   4         31.96        182.42       102.24 o                         
   3  19   4         15.44        -56.42       104.18 o                         
   5  19   4         64.84        -69.37        89.72 o                         
   7  19   4         23.84         43.76        98.73 o                         
  -6  20   4        213.47         87.40       115.68 o                         
  -4  20   4        431.64        412.70       124.96 o                         
  -2  20   4          4.31        -96.60        98.75 o                         
   0  20   4        515.75        402.63       134.07 o                         
   2  20   4          8.86        -30.70        91.32 o                         
   4  20   4         28.90        -61.53        97.66 o                         
 -21   1   5        346.99        153.99       204.04 o                         
 -19   1   5       1265.26       1137.40       146.93 o                         
 -17   1   5       2066.74       2322.02       171.08 o                         
 -15   1   5        306.55        459.87        77.36 o                         
 -13   1   5      21087.09      21054.13       543.45 o                         
 -11   1   5        510.84        544.56        56.48 o                         
  -9   1   5       5834.36       5346.52       132.47 o                         
  -7   1   5        163.35        177.81        25.28 o                         
  -5   1   5       3174.73       3224.37        71.91 o                         
  -3   1   5       2216.10       2088.01        53.14 o                         
  -1   1   5       3858.22       3803.47        60.42 o                         
   1   1   5       7218.44       6776.81        93.65 o                         
   3   1   5      27101.33      26174.89       261.40 o                         
   5   1   5      12410.56      11604.28       147.40 o                         
   7   1   5      13735.98      13556.52       213.06 o                         
   9   1   5        699.73        684.34        61.69 o                         
  11   1   5         10.99         13.06        49.96 o                         
  13   1   5        851.37        663.04       105.49 o                         
  15   1   5       1642.41       1441.53       141.53 o                         
  17   1   5          9.11        112.95       107.24 o                         
  19   1   5          0.61         62.46       133.73 o                         
 -20   2   5        698.64        695.59       319.37 o                         
 -18   2   5       1923.31       2141.87       179.72 o                         
 -16   2   5       1261.50       1351.26       122.26 o                         
 -14   2   5         43.51         50.99        56.58 o                         
 -12   2   5        128.07         87.91        42.67 o                         
 -10   2   5         82.98        131.24        27.87 o                         
  -8   2   5        915.95       1064.69        53.04 o                         
  -6   2   5      11396.56      10775.95       153.89 o                         
  -4   2   5      10264.89      10282.30       132.64 o                         
  -2   2   5      17391.53      17048.63       186.25 o                         
   0   2   5      27998.01      27299.88       268.66 o                         
   2   2   5       1779.09       1869.16        54.70 o                         
   4   2   5      17539.75      17616.65       191.72 o                         
   6   2   5         91.74         64.62        29.78 o                         
   8   2   5       1156.09       1193.21        65.64 o                         
  10   2   5       1602.93       1658.93        91.23 o                         
  12   2   5        439.25        301.57        70.39 o                         
  14   2   5       7685.71       8128.17       264.45 o                         
  16   2   5         57.54        -49.35        99.98 o                         
  18   2   5       4544.48       4129.97       276.05 o                         
 -21   3   5        679.93        448.90       210.05 o                         
 -19   3   5        803.82        617.78       125.78 o                         
 -17   3   5       8250.58       9291.83       305.92 o                         
 -15   3   5        235.88        157.19        54.38 o                         
 -13   3   5      17571.98      17268.89       314.84 o                         
 -11   3   5       5033.39       5026.40       135.08 o                         
  -9   3   5      11587.69      11568.23       169.60 o                         
  -7   3   5      18430.90      17998.92       235.68 o                         
  -5   3   5      16288.40      16190.36       200.01 o                         
  -3   3   5       7857.55       7332.86       100.30 o                         
  -1   3   5         15.67         14.72        18.68 o                         
   1   3   5      47620.27      45130.55       421.07 o                         
   3   3   5       3112.64       2975.79        70.24 o                         
   5   3   5      17881.94      17199.04       200.34 o                         
   7   3   5       7557.99       7478.16       130.00 o                         
   9   3   5        828.77        857.34        60.66 o                         
  11   3   5       2681.88       2594.40       124.25 o                         
  13   3   5          2.25        -34.20        61.52 o                         
  15   3   5        578.35        390.04       130.14 o                         
  17   3   5        221.27        239.84       119.65 o                         
 -20   4   5        726.86        636.68       151.46 o                         
 -18   4   5        865.28        836.35       145.07 o                         
 -16   4   5         82.75         24.46        61.05 o                         
 -14   4   5       1302.68       1364.74       108.09 o                         
 -12   4   5         65.73        -14.23        41.45 o                         
 -10   4   5       3926.57       4193.29       102.88 o                         
  -8   4   5       1143.30       1140.24        49.95 o                         
  -6   4   5       3350.44       3351.42       106.40 o                         
  -4   4   5       8199.85       9851.93       431.03 o                         
  -2   4   5       3070.48       3208.08        65.56 o                         
   0   4   5      14017.93      13976.88       160.33 o                         
   2   4   5       1077.62       1111.46        51.56 o                         
   4   4   5       5083.97       5265.66        91.20 o                         
   6   4   5       2840.62       2758.91        83.63 o                         
   8   4   5        454.46        469.65        45.55 o                         
  10   4   5       7672.86       7585.34       165.20 o                         
  12   4   5        729.79        779.26        87.71 o                         
  14   4   5       6310.78       6174.63       263.50 o                         
  16   4   5        568.08        564.29       148.40 o                         
  18   4   5       2323.69       2107.18       244.39 o                         
 -21   5   5       1120.01       1046.24       349.90 o                         
 -19   5   5       3811.31       4282.69       378.80 o                         
 -17   5   5         11.95         20.78        89.97 o                         
 -15   5   5       1612.02       1810.37       125.35 o                         
 -13   5   5       1751.53       1861.17        93.87 o                         
 -11   5   5       5956.51       5795.49       127.98 o                         
  -9   5   5      18475.23      17529.15       231.67 o                         
  -7   5   5      18215.30      17704.81       244.75 o                         
  -5   5   5      19891.09      19737.16       232.04 o                         
  -3   5   5        148.42        154.68        22.48 o                         
  -1   5   5      26067.55      25719.51       257.94 o                         
   1   5   5       9320.34       9434.16       125.33 o                         
   3   5   5       4093.30       4043.75        79.72 o                         
   5   5   5        790.74        940.44        50.91 o                         
   7   5   5        167.60        191.49        37.56 o                         
   9   5   5      14605.74      14822.30       246.62 o                         
  11   5   5        199.59        238.77        60.70 o                         
  13   5   5       1637.94       1679.30       136.62 o                         
  15   5   5       2117.65       1841.20       194.54 o                         
  17   5   5         82.37        -18.65       122.08 o                         
 -20   6   5         23.58         49.84       121.02 o                         
 -18   6   5        694.32        853.85       238.13 o                         
 -16   6   5         99.86          0.42        73.33 o                         
 -14   6   5       4544.14       4531.57       151.07 o                         
 -12   6   5        925.52        947.73        75.55 o                         
 -10   6   5       1502.18       1492.35        75.55 o                         
  -8   6   5       8138.37       7823.13       140.75 o                         
  -6   6   5        917.70        975.70        50.09 o                         
  -4   6   5          0.26        -21.30        22.52 o                         
  -2   6   5        556.78        584.07        36.86 o                         
   0   6   5       3917.69       3825.03        74.72 o                         
   2   6   5       2457.32       2749.69        74.21 o                         
   4   6   5        583.74        577.95        38.83 o                         
   6   6   5       6108.93       5851.29       115.77 o                         
   8   6   5       1895.44       2105.86        88.65 o                         
  10   6   5       2929.43       3013.50       129.77 o                         
  12   6   5       2743.74       2618.73       167.47 o                         
  14   6   5         24.45        -56.99        83.22 o                         
  16   6   5         13.92         -1.87       120.28 o                         
  18   6   5          1.58       -126.51       126.51 o                         
 -19   7   5        902.97        975.45       177.87 o                         
 -17   7   5         28.26        109.93       110.82 o                         
 -15   7   5         17.29          0.60        53.08 o                         
 -13   7   5       4550.81       4927.63       152.77 o                         
 -11   7   5         19.76         64.83        40.34 o                         
  -9   7   5        260.63        213.19        44.34 o                         
  -7   7   5        148.96        197.45        33.58 o                         
  -5   7   5       7704.48       7842.61       124.89 o                         
  -3   7   5        344.60        277.01        35.30 o                         
  -1   7   5      11273.83      11588.54       143.41 o                         
   1   7   5       1068.18       1106.92        50.05 o                         
   3   7   5       3668.89       3568.26        79.13 o                         
   5   7   5       4735.82       4909.01       115.90 o                         
   7   7   5       2503.34       2634.00       100.00 o                         
   9   7   5        955.05        984.77        96.56 o                         
  11   7   5          1.86          5.47        58.00 o                         
  13   7   5       1601.77       1538.62       133.99 o                         
  15   7   5       1721.01       1463.87       207.10 o                         
  17   7   5        221.93        105.73       130.54 o                         
 -20   8   5        329.14        311.38       152.76 o                         
 -18   8   5         80.90         80.43        91.34 o                         
 -16   8   5        425.05        553.02        99.11 o                         
 -14   8   5        167.03        107.61        59.63 o                         
 -12   8   5       1568.55       1630.34        98.37 o                         
 -10   8   5        466.13        569.31        59.81 o                         
  -8   8   5         51.86         61.60        34.76 o                         
  -6   8   5       1040.70       1217.46        60.82 o                         
  -4   8   5       2926.33       3101.23        81.80 o                         
  -2   8   5        113.19        163.62        30.78 o                         
   0   8   5       4279.54       4349.59        98.71 o                         
   2   8   5       3406.63       3500.40        82.88 o                         
   4   8   5        350.57        344.77        47.10 o                         
   6   8   5        724.37        783.77        64.31 o                         
   8   8   5        442.65        519.07        62.56 o                         
  10   8   5       1727.88       1727.60       107.33 o                         
  12   8   5         21.60         25.45        74.49 o                         
  14   8   5       1526.86       1431.09       151.86 o                         
  16   8   5        441.99        430.61       149.51 o                         
 -19   9   5       1638.11       2064.38       320.48 o                         
 -17   9   5         89.16         65.03        85.40 o                         
 -15   9   5         23.35         59.24        75.51 o                         
 -13   9   5        112.35         89.89        56.55 o                         
 -11   9   5        582.51        598.50        65.66 o                         
  -9   9   5       4015.95       3789.39       124.58 o                         
  -7   9   5         14.31         79.53        34.61 o                         
  -5   9   5      22043.38      20998.48       274.90 o                         
  -3   9   5         88.87         91.11        33.29 o                         
  -1   9   5       7692.03       7714.21       123.45 o                         
   1   9   5         13.70         -6.75        27.01 o                         
   3   9   5       2800.53       2873.67        91.32 o                         
   5   9   5        494.36        424.52        52.21 o                         
   7   9   5       2880.79       2923.57       110.87 o                         
   9   9   5       3388.09       3717.83       135.02 o                         
  11   9   5        530.04        660.48       133.89 o                         
  13   9   5       1145.36       1146.49       128.87 o                         
  15   9   5        772.14        638.34       154.73 o                         
  17   9   5         15.92        187.85       130.68 o                         
 -18  10   5       1285.64       1105.66       141.12 o                         
 -16  10   5         34.91         84.16        82.53 o                         
 -14  10   5       3579.19       3847.55       261.67 o                         
 -12  10   5        754.81        745.15        86.94 o                         
 -10  10   5        583.70        630.66        73.25 o                         
  -8  10   5       1997.31       2107.16        98.24 o                         
  -6  10   5       2610.79       2421.54        91.46 o                         
  -4  10   5          8.25        -31.11        31.11 o                         
  -2  10   5       1984.50       1979.81        77.64 o                         
   0  10   5        192.49        211.64        35.46 o                         
   2  10   5       1480.96       1653.84        70.07 o                         
   4  10   5        335.58        300.93        48.53 o                         
   6  10   5       4615.73       4881.09       134.17 o                         
   8  10   5       2552.75       2962.81       120.63 o                         
  10  10   5       1726.48       1725.49       100.74 o                         
  12  10   5       2231.82       2470.00       148.39 o                         
  14  10   5        243.69          5.65        89.78 o                         
  16  10   5         36.69         46.14       113.35 o                         
 -17  11   5        903.15        711.74       144.43 o                         
 -15  11   5       1471.02       1460.76       151.75 o                         
 -13  11   5       1428.87       1595.00       167.39 o                         
 -11  11   5        281.40        430.05        78.45 o                         
  -9  11   5       6181.07       6362.59       155.50 o                         
  -7  11   5       8340.36       8314.82       176.38 o                         
  -5  11   5       8443.59       8356.12       156.47 o                         
  -3  11   5        466.30        646.80        57.36 o                         
  -1  11   5      14810.66      15234.78       214.41 o                         
   1  11   5        159.65        105.57        39.87 o                         
   3  11   5       3350.36       3783.50       110.35 o                         
   5  11   5        100.26         61.92        48.54 o                         
   7  11   5         11.63          8.69        45.95 o                         
   9  11   5       4147.57       4245.33       150.66 o                         
  11  11   5        335.24        270.07        80.56 o                         
  13  11   5       1339.20       1474.28       138.96 o                         
  15  11   5        745.73        367.12       132.48 o                         
 -16  12   5        319.46        391.79       121.69 o                         
 -14  12   5       2757.51       2800.35       200.31 o                         
 -12  12   5       1905.67       1991.12       152.39 o                         
 -10  12   5         72.09         33.20        70.07 o                         
  -8  12   5       1305.01       1534.22       109.36 o                         
  -6  12   5        469.17        488.21        60.86 o                         
  -4  12   5        336.09        329.09        49.98 o                         
  -2  12   5        224.63        232.57        46.05 o                         
   0  12   5        722.83        850.73        66.85 o                         
   2  12   5       5311.02       5645.38       152.94 o                         
   4  12   5       1637.02       1751.64        90.91 o                         
   6  12   5       3495.74       3791.07       132.73 o                         
   8  12   5       5834.03       5905.82       169.72 o                         
  10  12   5        278.92        287.19        73.68 o                         
  12  12   5        603.33        553.39       100.65 o                         
  14  12   5        227.85        248.50       104.88 o                         
 -17  13   5       2115.20       2152.25       237.56 o                         
 -15  13   5          0.28         48.49        98.31 o                         
 -13  13   5       2126.64       1846.86       274.67 o                         
 -11  13   5       1898.08       1731.85       147.72 o                         
  -9  13   5        854.45        897.25       102.77 o                         
  -7  13   5       1189.74       1383.12       101.77 o                         
  -5  13   5        817.90        753.42        70.55 o                         
  -3  13   5        872.05        854.04        67.81 o                         
  -1  13   5        996.93       1046.43        74.34 o                         
   1  13   5       5648.82       5922.33       161.62 o                         
   3  13   5        943.01       1154.43       101.18 o                         
   5  13   5        572.80        522.79        66.50 o                         
   7  13   5       1397.55       1525.74       100.72 o                         
   9  13   5         40.73         86.27        66.16 o                         
  11  13   5         60.03         83.56        79.74 o                         
  13  13   5         41.15        -80.62        88.08 o                         
 -16  14   5        239.40        159.16       116.63 o                         
 -14  14   5        141.46        133.59       105.79 o                         
 -12  14   5        110.10        207.42       106.28 o                         
 -10  14   5        440.17        317.45        89.54 o                         
  -8  14   5        267.77        153.09        70.75 o                         
  -6  14   5       2604.07       2479.72       124.08 o                         
  -4  14   5        977.94       1030.41        87.83 o                         
  -2  14   5       1026.91       1276.08        95.89 o                         
   0  14   5       3342.90       3485.93       168.81 o                         
   2  14   5          0.47        -49.28        49.28 o                         
   4  14   5        375.42        364.30        75.10 o                         
   6  14   5         18.99        -50.72        58.66 o                         
   8  14   5        238.54        292.05        70.08 o                         
  10  14   5        280.69        247.37        79.98 o                         
  12  14   5        118.98        101.45        90.66 o                         
 -15  15   5        131.59        104.03       110.30 o                         
 -13  15   5        699.02        650.01       137.06 o                         
 -11  15   5         84.69         53.23        99.61 o                         
  -9  15   5        258.30        286.13        86.70 o                         
  -7  15   5        131.40         77.04        70.31 o                         
  -5  15   5        415.25        318.11        76.02 o                         
  -3  15   5         39.12         41.82        56.96 o                         
  -1  15   5        756.18        780.96        82.42 o                         
   1  15   5          7.23        -39.33        52.57 o                         
   3  15   5        623.60        511.16        82.14 o                         
   5  15   5        542.26        526.84        94.40 o                         
   7  15   5       1033.82       1062.74       100.12 o                         
   9  15   5         23.87         64.40        79.98 o                         
  11  15   5        479.19        350.20       107.34 o                         
 -14  16   5        673.60        481.84       136.21 o                         
 -12  16   5        664.29        586.25       139.34 o                         
 -10  16   5        443.05        186.56        92.51 o                         
  -8  16   5         13.96         22.30        81.04 o                         
  -6  16   5       2198.49       2252.22       137.78 o                         
  -4  16   5       1333.18       1294.61       121.41 o                         
  -2  16   5        459.60        494.89        80.73 o                         
   0  16   5        743.35        669.92        94.35 o                         
   2  16   5       1199.42       1125.87       109.63 o                         
   4  16   5        342.53        328.44        92.64 o                         
   6  16   5        644.32        476.37        92.94 o                         
   8  16   5       1601.29       1754.47       132.13 o                         
  10  16   5        169.58        188.45        90.11 o                         
 -11  17   5         69.08        -87.46       158.29 o                         
  -9  17   5       1167.51       1146.92       130.96 o                         
  -7  17   5        285.64        351.29       100.16 o                         
  -5  17   5        268.76        185.68        77.74 o                         
  -3  17   5        377.21        310.59        93.70 o                         
  -1  17   5        575.49        396.17        95.34 o                         
   1  17   5        796.80        880.44       119.53 o                         
   3  17   5        728.94        679.08        94.72 o                         
   5  17   5        458.86        337.63        98.01 o                         
   7  17   5        321.52        258.62        99.72 o                         
   9  17   5        198.11         94.90       101.72 o                         
 -10  18   5        262.38         81.29       123.95 o                         
  -8  18   5         32.77        192.82        99.00 o                         
  -6  18   5       1021.74        940.79       139.21 o                         
  -4  18   5        718.32        501.84       102.86 o                         
  -2  18   5        211.77        226.00       133.51 o                         
   0  18   5       1518.04       1582.16       210.21 o                         
   2  18   5        131.38        230.84        93.40 o                         
   4  18   5        391.22        250.13       105.34 o                         
   6  18   5          1.85          8.73        85.35 o                         
   8  18   5         13.81         14.84        89.01 o                         
  -7  19   5        358.26        386.90       119.61 o                         
  -5  19   5       1177.63       1110.83       170.66 o                         
  -3  19   5         82.11        -38.63        88.09 o                         
  -1  19   5        121.17         63.97       103.60 o                         
   1  19   5       1174.17        876.92       239.15 o                         
   3  19   5         71.21         18.23       102.98 o                         
   5  19   5       1455.68       1188.67       150.87 o                         
  -4  20   5        965.77        868.04       179.85 o                         
  -2  20   5         71.40         83.95       113.49 o                         
   0  20   5       1622.96       1396.62       263.89 o                         
   2  20   5        189.04        136.92       113.32 o                         
 -20   0   6       1466.27       1563.74       491.60 o                         
 -18   0   6      12971.19      13382.11       659.53 o                         
 -16   0   6       8721.50       8553.29       445.84 o                         
 -14   0   6       3665.30       3614.75       299.10 o                         
 -12   0   6        202.70        235.53        68.41 o                         
 -10   0   6       2305.24       2492.87       177.44 o                         
  -8   0   6      14245.44      13635.55       253.10 o                         
  -6   0   6      35586.59      34378.65       599.22 o                         
  -4   0   6      34732.75      33747.02       494.98 o                         
  -2   0   6     131961.17     127292.88      1672.06 o                         
   0   0   6       3449.93       3338.66        92.27 o                         
   2   0   6      32850.79      31417.73       441.13 o                         
   4   0   6       1223.92       1197.25        70.80 o                         
   6   0   6       5165.84       4942.40       160.09 o                         
   8   0   6         14.03        101.49        59.71 o                         
  10   0   6       2121.45       2259.41       149.63 o                         
  12   0   6       3743.08       4072.43       241.26 o                         
  14   0   6         30.79        102.84       102.91 o                         
  16   0   6       1078.53       1171.26       206.96 o                         
  18   0   6       2259.86       2499.75       899.80 o                         
 -21   1   6          2.69        394.29       220.10 o                         
 -19   1   6        616.34        324.03       163.19 o                         
 -17   1   6       1202.26       1386.73       172.88 o                         
 -15   1   6       2688.21       3122.97       187.72 o                         
 -13   1   6        201.12        260.15        56.64 o                         
 -11   1   6       4544.80       4677.46       128.44 o                         
  -9   1   6        796.80        833.84        48.69 o                         
  -7   1   6        659.20        675.29        37.47 o                         
  -5   1   6      10363.00       9937.34       138.34 o                         
  -3   1   6        447.42        477.73        34.07 o                         
  -1   1   6       8830.50       8567.89       114.19 o                         
   1   1   6        113.31        113.90        25.43 o                         
   3   1   6       3975.29       3892.20        85.73 o                         
   5   1   6       8732.91       8425.44       119.73 o                         
   7   1   6       4795.10       4748.66       114.78 o                         
   9   1   6      12459.78      12269.03       219.99 o                         
  11   1   6       5004.38       5286.86       162.05 o                         
  13   1   6       5115.29       4743.35       186.63 o                         
  15   1   6       1307.24       1173.30       134.38 o                         
  17   1   6       1286.76       1218.89       193.46 o                         
 -20   2   6          5.37         93.39       169.27 o                         
 -18   2   6         94.61        -31.54        89.56 o                         
 -16   2   6        874.92       1008.75       147.56 o                         
 -14   2   6       2224.31       2162.01       137.61 o                         
 -12   2   6        605.09        617.27        61.86 o                         
 -10   2   6      15355.54      14969.80       244.05 o                         
  -8   2   6       5261.30       5261.19       109.95 o                         
  -6   2   6      13023.71      12258.91       186.00 o                         
  -4   2   6      21300.63      20440.32       237.42 o                         
  -2   2   6       2058.55       2019.64        56.63 o                         
   0   2   6       4907.95       4957.43        83.20 o                         
   2   2   6       6499.67       6259.31        98.61 o                         
   4   2   6       1656.31       1607.15        55.28 o                         
   6   2   6       4877.04       4790.11       103.54 o                         
   8   2   6       2152.41       2042.80        85.79 o                         
  10   2   6        316.71        357.54        63.36 o                         
  12   2   6        580.33        692.57       100.41 o                         
  14   2   6         24.30        116.07        75.32 o                         
  16   2   6          8.83         -8.72       101.79 o                         
  18   2   6         73.36        273.51       145.59 o                         
 -21   3   6         20.73        154.61       291.49 o                         
 -19   3   6        554.98        613.42       145.32 o                         
 -17   3   6        184.36        105.33        74.35 o                         
 -15   3   6        289.95        439.33        77.65 o                         
 -13   3   6          2.49         28.70        52.85 o                         
 -11   3   6         18.63         -0.72        37.02 o                         
  -9   3   6         19.30         -9.54        29.50 o                         
  -7   3   6        338.41        461.75        42.20 o                         
  -5   3   6       2232.03       2262.35        75.36 o                         
  -3   3   6       1018.10        943.99        43.21 o                         
  -1   3   6        620.05        732.61        38.80 o                         
   1   3   6       6991.71       7036.31       105.55 o                         
   3   3   6       2651.44       2918.76        85.62 o                         
   5   3   6        477.54        475.20        44.40 o                         
   7   3   6       2247.88       2250.79        88.96 o                         
   9   3   6         31.12        -15.23        40.99 o                         
  11   3   6         10.04         26.50        73.88 o                         
  13   3   6        106.93         65.66        75.36 o                         
  15   3   6        229.94        326.31       132.46 o                         
  17   3   6        480.53        324.92       130.97 o                         
 -20   4   6         16.25        127.75       212.92 o                         
 -18   4   6        467.44        483.83        94.66 o                         
 -16   4   6       7350.27       7331.54       257.93 o                         
 -14   4   6       1394.94       1590.69       152.61 o                         
 -12   4   6       2831.38       2723.19       117.59 o                         
 -10   4   6       6360.12       6281.66       146.12 o                         
  -8   4   6      22560.06      21711.45       296.93 o                         
  -6   4   6       1545.19       1474.73        59.28 o                         
  -4   4   6      42797.40      41256.73       420.64 o                         
  -2   4   6       8851.03       8261.43       117.96 o                         
   0   4   6       5552.92       5522.30        92.11 o                         
   2   4   6       7363.52       7173.23       111.18 o                         
   4   4   6      10659.86      11111.44       149.66 o                         
   6   4   6        551.68        716.12        52.44 o                         
   8   4   6        391.82        423.59        54.56 o                         
  10   4   6       1769.10       1998.80       110.04 o                         
  12   4   6       2871.36       3135.22       149.56 o                         
  14   4   6        337.24        407.51       154.16 o                         
  16   4   6        365.68        339.01       143.66 o                         
 -19   5   6         26.64         34.69       109.50 o                         
 -17   5   6       1907.30       2190.73       178.84 o                         
 -15   5   6       2137.30       2253.41       174.10 o                         
 -13   5   6         78.77         46.25        49.35 o                         
 -11   5   6       3818.65       3887.95       138.97 o                         
  -9   5   6       2899.36       2853.69       110.24 o                         
  -7   5   6         69.97        124.24        31.57 o                         
  -5   5   6       8689.94       9124.61       142.56 o                         
  -3   5   6       1973.84       2034.48        71.95 o                         
  -1   5   6        503.80        558.35        34.28 o                         
   1   5   6        165.27        139.06        31.44 o                         
   3   5   6         24.50        -27.02        27.02 o                         
   5   5   6       4801.27       4916.85       106.35 o                         
   7   5   6       1394.99       1381.82        75.23 o                         
   9   5   6       5247.05       5460.61       154.09 o                         
  11   5   6       3549.85       3842.63       161.04 o                         
  13   5   6       1021.44        906.25       113.99 o                         
  15   5   6        841.36        646.46       151.05 o                         
  17   5   6         40.24        -74.00       123.89 o                         
 -20   6   6        272.38        484.05       187.59 o                         
 -18   6   6       2984.94       3469.86       266.62 o                         
 -16   6   6         13.88         86.73        75.98 o                         
 -14   6   6       5310.44       5215.72       185.58 o                         
 -12   6   6        592.86        758.93        80.74 o                         
 -10   6   6       2663.77       2652.97       115.66 o                         
  -8   6   6        213.45        252.65        39.12 o                         
  -6   6   6       7611.83       7505.49       134.09 o                         
  -4   6   6        836.31        813.44        48.92 o                         
  -2   6   6      14691.83      14297.81       177.86 o                         
   0   6   6      10158.63      10223.55       136.11 o                         
   2   6   6       7591.02       7560.79       118.67 o                         
   4   6   6       7090.24       7537.45       129.81 o                         
   6   6   6          5.56          2.78        39.12 o                         
   8   6   6         32.72        -27.66        44.14 o                         
  10   6   6         41.91        -49.00        49.00 o                         
  12   6   6         17.65         57.10        72.15 o                         
  14   6   6         29.75         45.69        93.20 o                         
  16   6   6         16.67       -113.81       113.81 o                         
 -19   7   6       1497.91       1605.22       236.73 o                         
 -17   7   6         20.02         57.93        62.80 o                         
 -15   7   6       1730.26       2015.41       162.63 o                         
 -13   7   6         37.55        -41.26        48.27 o                         
 -11   7   6       1135.15       1194.05        86.19 o                         
  -9   7   6        303.89        225.92        46.96 o                         
  -7   7   6         38.68         48.08        33.67 o                         
  -5   7   6        391.91        496.79        42.54 o                         
  -3   7   6        519.18        575.40        44.40 o                         
  -1   7   6         20.83         31.11        27.94 o                         
   1   7   6       9268.08       9472.20       134.36 o                         
   3   7   6       8830.06       8877.69       150.66 o                         
   5   7   6       6849.90       7070.34       143.44 o                         
   7   7   6       7791.88       7949.54       163.36 o                         
   9   7   6       1974.49       1963.22       106.35 o                         
  11   7   6       1077.54        963.93        95.97 o                         
  13   7   6       1505.63       1523.83       142.93 o                         
  15   7   6          7.68        -39.05       118.62 o                         
 -18   8   6         90.79        -29.10       121.31 o                         
 -16   8   6        912.94       1026.38       107.91 o                         
 -14   8   6       5216.28       5361.16       230.67 o                         
 -12   8   6        202.44        163.84        62.98 o                         
 -10   8   6      38164.66      37746.32       595.09 o                         
  -8   8   6          4.39         -5.32        36.00 o                         
  -6   8   6      11227.26      11179.58       177.31 o                         
  -4   8   6        480.63        433.94        41.18 o                         
  -2   8   6        278.11        242.39        37.88 o                         
   0   8   6      11219.76      11069.04       157.35 o                         
   2   8   6        149.62        212.92        33.28 o                         
   4   8   6      12087.19      12138.72       197.46 o                         
   6   8   6       9804.50      10044.09       229.54 o                         
   8   8   6       6130.92       6221.01       160.08 o                         
  10   8   6       3499.02       3467.46       153.66 o                         
  12   8   6         64.74          7.61        85.17 o                         
  14   8   6        275.31        218.84       123.52 o                         
  16   8   6        409.48        291.63       150.88 o                         
 -19   9   6       1536.86       1754.95       294.76 o                         
 -17   9   6       1613.19       1733.82       158.29 o                         
 -15   9   6          4.99        -61.75        61.75 o                         
 -13   9   6        213.44        241.12        74.33 o                         
 -11   9   6        623.54        472.67        70.30 o                         
  -9   9   6       4142.74       4097.19       187.40 o                         
  -7   9   6       2071.76       2170.83        96.80 o                         
  -5   9   6       1237.04       1286.38        68.14 o                         
  -3   9   6      10752.35      10651.91       170.87 o                         
  -1   9   6       4048.39       4073.15       124.28 o                         
   1   9   6       5039.44       5097.25       107.40 o                         
   3   9   6       7233.68       7779.40       142.15 o                         
   5   9   6          1.89          5.05        41.33 o                         
   7   9   6       1478.85       1656.52       111.07 o                         
   9   9   6        187.34         69.99        60.72 o                         
  11   9   6        110.48        134.65        69.67 o                         
  13   9   6       2634.01       2835.18       194.65 o                         
  15   9   6        165.70        213.36       121.44 o                         
 -18  10   6        645.21        765.50       132.99 o                         
 -16  10   6          2.17        -25.21        83.84 o                         
 -14  10   6        787.90        848.14       107.46 o                         
 -12  10   6         71.38        120.22        67.34 o                         
 -10  10   6        689.94        863.09        82.63 o                         
  -8  10   6         17.83         52.60        40.74 o                         
  -6  10   6       3485.52       3561.18       127.92 o                         
  -4  10   6        623.27        539.30        51.25 o                         
  -2  10   6       7517.94       7223.89       142.17 o                         
   0  10   6        643.67        681.25        54.69 o                         
   2  10   6          1.20        -28.06        37.15 o                         
   4  10   6       1931.93       2199.42        95.92 o                         
   6  10   6        149.79         91.41        48.32 o                         
   8  10   6       1282.88       1470.32        94.49 o                         
  10  10   6         17.23        -59.81        59.81 o                         
  12  10   6         26.67         13.23        84.12 o                         
  14  10   6        440.23        387.13       112.60 o                         
 -17  11   6        111.81        -15.46        92.27 o                         
 -15  11   6         94.44         80.12        92.00 o                         
 -13  11   6          7.68        -66.57        66.57 o                         
 -11  11   6          3.42         51.77        58.13 o                         
  -9  11   6        383.43        323.46        61.98 o                         
  -7  11   6       1213.41       1115.18        77.69 o                         
  -5  11   6        144.66        180.30        43.68 o                         
  -3  11   6         19.70        -17.43        35.94 o                         
  -1  11   6       2322.12       2263.69       110.89 o                         
   1  11   6       1402.04       1435.26        81.66 o                         
   3  11   6         70.77         67.74        50.69 o                         
   5  11   6        138.92         57.46        53.95 o                         
   7  11   6        286.64        267.36        59.86 o                         
   9  11   6        433.86        400.31        70.33 o                         
  11  11   6         28.61          7.05        73.87 o                         
  13  11   6        340.70        277.40       104.47 o                         
 -16  12   6       1533.67       1078.87       152.14 o                         
 -14  12   6        627.55        565.00       117.93 o                         
 -12  12   6       1483.63       1259.69       129.84 o                         
 -10  12   6       1733.21       1940.59       137.58 o                         
  -8  12   6        922.60        870.75        88.19 o                         
  -6  12   6        232.76        182.19        50.11 o                         
  -4  12   6       3526.52       3603.67       120.06 o                         
  -2  12   6        119.44         89.93        43.25 o                         
   0  12   6        675.04        702.22        66.43 o                         
   2  12   6        723.64        861.64        93.63 o                         
   4  12   6       2839.13       3131.96       129.71 o                         
   6  12   6         36.71        -52.42        52.42 o                         
   8  12   6        375.95        317.45        68.14 o                         
  10  12   6        678.42        478.37        88.20 o                         
  12  12   6        379.84        410.04       102.45 o                         
  14  12   6        256.59        191.59       109.49 o                         
 -15  13   6        296.70        182.53       112.76 o                         
 -13  13   6         15.30         -5.57        97.50 o                         
 -11  13   6        546.81        500.53       122.24 o                         
  -9  13   6       2915.50       3085.70       150.49 o                         
  -7  13   6       2205.91       2421.51       126.39 o                         
  -5  13   6       1383.73       1306.75        86.19 o                         
  -3  13   6       6000.42       6172.78       164.86 o                         
  -1  13   6       2543.80       2918.75       119.32 o                         
   1  13   6       1533.10       1634.90        96.84 o                         
   3  13   6       4501.90       4599.39       167.63 o                         
   5  13   6         30.98         39.58        60.27 o                         
   7  13   6        195.99        204.91        71.02 o                         
   9  13   6          0.66         -4.07        68.68 o                         
  11  13   6        488.34        464.61       108.37 o                         
  13  13   6        788.00        654.47       138.13 o                         
 -14  14   6        256.08        385.88       132.56 o                         
 -12  14   6         55.77         64.59       105.56 o                         
 -10  14   6       2661.20       2604.51       188.48 o                         
  -8  14   6       2837.85       2551.52       146.30 o                         
  -6  14   6       3658.02       3643.56       137.49 o                         
  -4  14   6       1652.05       2060.87       105.27 o                         
  -2  14   6       1850.81       1996.46       111.21 o                         
   0  14   6        362.05        394.58        68.43 o                         
   2  14   6         50.62          4.93        58.44 o                         
   4  14   6        499.15        541.72        84.61 o                         
   6  14   6        628.70        584.50        86.50 o                         
   8  14   6       1771.67       1682.44       128.08 o                         
  10  14   6        325.31        124.90        92.44 o                         
  12  14   6        101.31         93.84       109.78 o                         
 -13  15   6        161.62        138.02       121.49 o                         
 -11  15   6        194.64        178.93        99.61 o                         
  -9  15   6        195.44        192.74        87.95 o                         
  -7  15   6       1419.38       1281.85       115.13 o                         
  -5  15   6        405.62        323.69        72.28 o                         
  -3  15   6       1535.01       1628.97       121.66 o                         
  -1  15   6       2015.66       2054.89       154.41 o                         
   1  15   6        358.36        316.82        77.66 o                         
   3  15   6        498.81        622.86        93.51 o                         
   5  15   6        367.30        323.34        91.54 o                         
   7  15   6        145.92        147.15        77.11 o                         
   9  15   6       1615.26       1603.08       137.75 o                         
  11  15   6        112.89         36.27       155.11 o                         
 -12  16   6         65.39         91.11       120.36 o                         
 -10  16   6        189.82        210.37       106.21 o                         
  -8  16   6         88.08         78.31        75.32 o                         
  -6  16   6        927.43        975.67       136.87 o                         
  -4  16   6       1060.23       1000.29        93.12 o                         
  -2  16   6       3619.51       3913.56       177.31 o                         
   0  16   6       1300.17       1328.24       126.13 o                         
   2  16   6       2171.73       2088.26       136.80 o                         
   4  16   6        257.29        167.61        79.47 o                         
   6  16   6         41.48        -27.63        74.20 o                         
   8  16   6          1.88        -83.26        83.26 o                         
 -11  17   6       1625.38       1337.42       164.39 o                         
  -9  17   6       2041.34       2127.77       167.82 o                         
  -7  17   6        100.10        143.53        82.81 o                         
  -5  17   6        826.78        827.85       103.58 o                         
  -3  17   6       1521.26       1519.95       138.01 o                         
  -1  17   6        149.74        241.10        87.27 o                         
   1  17   6          1.73        -71.06        81.88 o                         
   3  17   6         75.90          6.49        75.30 o                         
   5  17   6       2203.25       2285.14       193.53 o                         
   7  17   6        382.19        332.41       101.27 o                         
  -8  18   6         41.11        -21.95        91.80 o                         
  -6  18   6         64.22         64.85        90.88 o                         
  -4  18   6        603.96        482.25       107.80 o                         
  -2  18   6         24.58         -5.53        83.78 o                         
   0  18   6        334.46        206.29        95.58 o                         
   2  18   6        901.92        677.87       117.43 o                         
   4  18   6         10.82        100.79        81.11 o                         
   6  18   6        239.23        287.56       100.19 o                         
  -5  19   6         13.56        107.87       102.84 o                         
  -3  19   6         70.27        -56.00        95.48 o                         
  -1  19   6        102.20        -10.47       100.61 o                         
   1  19   6          1.25         49.88        98.74 o                         
   3  19   6         11.41        -28.68       103.90 o                         
 -21   1   7        572.90        581.35       184.39 o                         
 -19   1   7        455.06        432.29       173.52 o                         
 -17   1   7        253.61        291.16       126.92 o                         
 -15   1   7        910.42       1127.22       154.96 o                         
 -13   1   7        947.03       1042.94        82.01 o                         
 -11   1   7       3186.42       3323.32       125.41 o                         
  -9   1   7         88.99         89.94        32.10 o                         
  -7   1   7      25259.40      24489.18       329.51 o                         
  -5   1   7        941.40       1068.75        51.11 o                         
  -3   1   7       1709.83       1763.32        68.07 o                         
  -1   1   7        484.16        435.63        33.37 o                         
   1   1   7       8120.64       8095.37       118.05 o                         
   3   1   7        693.84        751.82        44.78 o                         
   5   1   7       2529.04       2437.98        93.41 o                         
   7   1   7       4306.15       4236.08       128.06 o                         
   9   1   7       2996.49       3164.50       117.80 o                         
  11   1   7       1707.60       1675.20       103.62 o                         
  13   1   7        916.57        868.76       102.82 o                         
  15   1   7        272.92         89.11       102.85 o                         
  17   1   7         46.46         56.16       133.70 o                         
 -20   2   7       1190.36       1435.77       205.90 o                         
 -18   2   7        335.05        422.50       169.39 o                         
 -16   2   7       3751.34       3797.69       190.71 o                         
 -14   2   7       2216.28       2425.45       126.63 o                         
 -12   2   7        513.67        526.95        78.89 o                         
 -10   2   7       4550.92       4327.08       126.68 o                         
  -8   2   7       6507.80       6294.84       137.57 o                         
  -6   2   7        131.12        158.26        37.28 o                         
  -4   2   7       1727.49       1817.10        71.96 o                         
  -2   2   7       1071.64       1086.26        48.14 o                         
   0   2   7       2138.41       2251.94        64.93 o                         
   2   2   7        661.25        648.63        43.69 o                         
   4   2   7       9047.38       9337.39       139.94 o                         
   6   2   7       6782.36       6548.92       152.23 o                         
   8   2   7       1842.88       1898.90        95.52 o                         
  10   2   7       4448.97       4714.19       169.46 o                         
  12   2   7          1.40         14.13        64.24 o                         
  14   2   7         60.64        139.28        81.08 o                         
  16   2   7        322.38        247.58       124.79 o                         
 -19   3   7        300.81        406.76       157.96 o                         
 -17   3   7        361.65        318.80        92.11 o                         
 -15   3   7       5270.85       5156.87       282.66 o                         
 -13   3   7       6126.81       5949.56       224.20 o                         
 -11   3   7      11969.04      11565.84       261.12 o                         
  -9   3   7       5660.36       5668.96       134.74 o                         
  -7   3   7      19406.42      19217.30       280.52 o                         
  -5   3   7       1103.15       1214.94        56.66 o                         
  -3   3   7      12677.42      12647.81       167.33 o                         
  -1   3   7       6804.82       6559.61       107.86 o                         
   1   3   7       1211.01       1255.55        55.24 o                         
   3   3   7       6631.57       6303.38       108.94 o                         
   5   3   7       3153.72       3148.74       100.24 o                         
   7   3   7      10557.11      11031.19       190.04 o                         
   9   3   7        140.47        106.16        56.27 o                         
  11   3   7       1846.09       1811.14       121.97 o                         
  13   3   7       1140.74       1046.99       114.81 o                         
  15   3   7        284.22        317.87       120.32 o                         
 -20   4   7       2075.87       2360.00       358.57 o                         
 -18   4   7        198.19        154.78        91.94 o                         
 -16   4   7        941.29        702.65       113.67 o                         
 -14   4   7        689.71        731.28        83.13 o                         
 -12   4   7        191.53        187.32        51.68 o                         
 -10   4   7        642.98        592.85        74.37 o                         
  -8   4   7        137.09        146.43        38.35 o                         
  -6   4   7        603.22        579.69        50.14 o                         
  -4   4   7       1520.91       1671.34        66.02 o                         
  -2   4   7        965.50       1032.94        49.64 o                         
   0   4   7       3881.62       4018.74        87.82 o                         
   2   4   7       5627.21       5479.93       101.96 o                         
   4   4   7       3635.25       4015.15       116.47 o                         
   6   4   7       3836.22       3816.01       109.13 o                         
   8   4   7       2057.95       2205.38       113.25 o                         
  10   4   7        195.60         72.76        61.92 o                         
  12   4   7       2697.05       2426.85       178.57 o                         
  14   4   7         77.87        178.34       100.51 o                         
  16   4   7       2428.38       1887.42       195.21 o                         
 -19   5   7       4831.17       4604.11       253.67 o                         
 -17   5   7         71.75         46.98        85.39 o                         
 -15   5   7       2583.58       2420.15       138.00 o                         
 -13   5   7       4629.69       4610.85       235.40 o                         
 -11   5   7       1333.97       1290.06        91.84 o                         
  -9   5   7        217.19        206.26        42.72 o                         
  -7   5   7       2136.33       2351.99        89.97 o                         
  -5   5   7      15591.74      15802.29       224.07 o                         
  -3   5   7       2587.52       2741.06        74.55 o                         
  -1   5   7      24033.97      23300.16       264.06 o                         
   1   5   7       5428.16       5411.85       100.85 o                         
   3   5   7         59.65         67.24        34.96 o                         
   5   5   7       4917.13       5012.83       122.44 o                         
   7   5   7        770.39        849.57        76.66 o                         
   9   5   7         12.78         13.66        53.66 o                         
  11   5   7        383.88        334.05        77.99 o                         
  13   5   7         95.13        -36.66        87.85 o                         
  15   5   7       1077.31        843.40       174.51 o                         
 -20   6   7         26.11         88.06       132.05 o                         
 -18   6   7        510.72        394.06       111.58 o                         
 -16   6   7         32.32         14.09        61.38 o                         
 -14   6   7        822.99        694.87        87.46 o                         
 -12   6   7       1052.03        968.33        95.45 o                         
 -10   6   7        699.09        721.66        88.06 o                         
  -8   6   7      10078.35       9312.70       184.53 o                         
  -6   6   7       3040.01       3239.87       104.17 o                         
  -4   6   7       5085.07       4759.18       102.21 o                         
  -2   6   7       9666.95       9524.92       140.58 o                         
   0   6   7        538.11        609.01        45.49 o                         
   2   6   7        857.67        895.69        52.70 o                         
   4   6   7          2.08        -35.56        35.56 o                         
   6   6   7       1013.49        829.63        68.85 o                         
   8   6   7       2042.83       2203.42       112.03 o                         
  10   6   7        809.84        856.68        89.90 o                         
  12   6   7       5433.16       5280.33       226.44 o                         
  14   6   7        157.95         37.45       102.34 o                         
  16   6   7       1563.01       1420.45       201.13 o                         
 -19   7   7        962.41        978.53       229.76 o                         
 -17   7   7          1.32         46.26        68.02 o                         
 -15   7   7       4087.55       4106.50       186.60 o                         
 -13   7   7        324.42        370.22        78.15 o                         
 -11   7   7        422.87        317.57        62.77 o                         
  -9   7   7         91.26        123.14        47.08 o                         
  -7   7   7       5471.26       5274.55       139.48 o                         
  -5   7   7        289.23        349.87        41.60 o                         
  -3   7   7          0.38         -9.47        30.94 o                         
  -1   7   7       2103.05       2218.96        75.45 o                         
   1   7   7       6557.26       6820.67       123.14 o                         
   3   7   7        354.70        390.09        48.42 o                         
   5   7   7       5415.57       5133.39       135.59 o                         
   7   7   7        460.81        279.86        58.50 o                         
   9   7   7        191.43         85.43        60.36 o                         
  11   7   7       1287.46       1211.70       115.06 o                         
  13   7   7        209.73        195.83       100.03 o                         
  15   7   7        264.23         24.80       170.12 o                         
 -18   8   7        117.11         71.81        89.82 o                         
 -16   8   7         10.29          7.02        73.73 o                         
 -14   8   7        247.43        251.41        75.64 o                         
 -12   8   7        750.69        546.78        82.53 o                         
 -10   8   7        421.35        284.68        61.77 o                         
  -8   8   7       2341.74       2344.67       115.02 o                         
  -6   8   7        995.91       1163.33        76.40 o                         
  -4   8   7         25.96        -13.19        31.84 o                         
  -2   8   7        171.72        142.97        37.71 o                         
   0   8   7       1112.69       1140.04        59.34 o                         
   2   8   7       1752.52       1805.93        82.23 o                         
   4   8   7         13.98        -39.43        39.43 o                         
   6   8   7       1304.53       1371.78        94.39 o                         
   8   8   7        980.51        994.89        90.02 o                         
  10   8   7          6.13         12.95        66.78 o                         
  12   8   7          9.85         14.70        80.83 o                         
  14   8   7        256.68        206.12       115.28 o                         
 -17   9   7        569.47        800.13       124.42 o                         
 -15   9   7       5147.55       5490.78       397.82 o                         
 -13   9   7        332.15        470.95        96.11 o                         
 -11   9   7        520.30        722.42        84.93 o                         
  -9   9   7        480.49        497.63        69.02 o                         
  -7   9   7        258.50        214.82        49.64 o                         
  -5   9   7       1309.51       1486.21        83.02 o                         
  -3   9   7       1354.92       1318.29        81.49 o                         
  -1   9   7       2179.40       2144.92        88.87 o                         
   1   9   7       7223.71       7465.74       138.74 o                         
   3   9   7        469.16        394.42        60.12 o                         
   5   9   7        277.72        392.95        64.08 o                         
   7   9   7         86.38        112.46        56.36 o                         
   9   9   7       1632.42       1666.90       112.16 o                         
  11   9   7         14.81          0.52        71.47 o                         
  13   9   7        269.55        203.84        96.56 o                         
 -18  10   7          4.83         34.80       122.49 o                         
 -16  10   7          1.96        -72.81        72.81 o                         
 -14  10   7        761.86        475.18       111.65 o                         
 -12  10   7        608.20        417.11        85.57 o                         
 -10  10   7         33.37        104.22        57.95 o                         
  -8  10   7       4580.19       4942.78       227.59 o                         
  -6  10   7       2554.52       2590.02       117.18 o                         
  -4  10   7       1060.40       1183.57        69.22 o                         
  -2  10   7       5197.80       5454.29       129.91 o                         
   0  10   7        139.55        195.16        52.85 o                         
   2  10   7       1388.74       1385.88        81.91 o                         
   4  10   7         26.40        -21.31        49.69 o                         
   6  10   7         22.60         -8.00        54.79 o                         
   8  10   7       3031.42       3136.52       152.59 o                         
  10  10   7        115.44         87.85        68.88 o                         
  12  10   7       4666.00       4877.37       229.42 o                         
  14  10   7        107.37        150.21       106.93 o                         
 -17  11   7        199.01         91.64       102.55 o                         
 -15  11   7       3281.67       3284.61       200.65 o                         
 -13  11   7       1013.19       1112.78       127.28 o                         
 -11  11   7       4124.46       3979.74       175.59 o                         
  -9  11   7        276.44        246.84        66.97 o                         
  -7  11   7       1274.91       1173.73        87.70 o                         
  -5  11   7       3973.09       4298.46       138.00 o                         
  -3  11   7        553.76        468.30        62.11 o                         
  -1  11   7      13201.19      13703.31       219.48 o                         
   1  11   7        642.00        629.94        63.94 o                         
   3  11   7       1953.84       1933.80       114.93 o                         
   5  11   7       3523.68       3591.85       141.74 o                         
   7  11   7         23.01        -22.95        58.32 o                         
   9  11   7        287.16        253.28        81.14 o                         
  11  11   7         60.32        130.69        84.38 o                         
  13  11   7         46.38        -35.24       102.11 o                         
 -16  12   7        717.45        563.37       170.37 o                         
 -14  12   7        475.66        462.07       122.18 o                         
 -12  12   7       2882.89       2918.83       188.93 o                         
 -10  12   7        394.48        391.02        83.52 o                         
  -8  12   7       2156.38       2165.08       116.74 o                         
  -6  12   7       4285.46       4658.44       178.89 o                         
  -4  12   7         13.04         -0.34        45.07 o                         
  -2  12   7       3937.15       4133.10       133.16 o                         
   0  12   7          9.99         -8.92        47.68 o                         
   2  12   7         35.51        -16.64        56.12 o                         
   4  12   7       1572.14       1365.26       103.70 o                         
   6  12   7        129.44        113.93        64.72 o                         
   8  12   7       5672.03       5830.83       231.55 o                         
  10  12   7        480.64        330.45        93.24 o                         
  12  12   7       2721.96       2596.68       206.11 o                         
 -15  13   7       1403.19        897.68       154.71 o                         
 -13  13   7        970.85       1113.29       153.64 o                         
 -11  13   7       4088.79       3956.14       199.63 o                         
  -9  13   7        459.13        317.55        87.71 o                         
  -7  13   7       2431.45       2431.72       126.91 o                         
  -5  13   7        363.44        320.09        63.21 o                         
  -3  13   7       1455.55       1518.23        94.11 o                         
  -1  13   7         61.19         81.61        53.11 o                         
   1  13   7        202.64        134.54        64.99 o                         
   3  13   7       1406.22       1304.09       120.12 o                         
   5  13   7         93.64        221.43        74.46 o                         
   7  13   7       1757.47       1831.42       124.57 o                         
   9  13   7        241.09        139.09        87.15 o                         
  11  13   7         22.18        -91.31        91.31 o                         
 -14  14   7       1052.46       1236.80       161.00 o                         
 -12  14   7         19.71         51.84       109.56 o                         
 -10  14   7        710.33        841.81       117.62 o                         
  -8  14   7        216.97        267.76        76.86 o                         
  -6  14   7        148.79        106.32        62.63 o                         
  -4  14   7        149.91        125.36        63.73 o                         
  -2  14   7        285.28        297.21        68.11 o                         
   0  14   7       1331.86       1476.33       106.40 o                         
   2  14   7        476.53        336.50        77.18 o                         
   4  14   7        944.24        852.92        98.93 o                         
   6  14   7       1489.24       1678.62       128.59 o                         
   8  14   7         64.64        -32.17        81.37 o                         
  10  14   7        246.62        122.74        98.26 o                         
 -13  15   7         50.89        132.67       124.09 o                         
 -11  15   7        197.12        102.21       103.25 o                         
  -9  15   7        152.63        157.87        90.18 o                         
  -7  15   7       1171.21       1057.11       107.43 o                         
  -5  15   7        108.18         51.10        63.60 o                         
  -3  15   7        548.43        550.02        83.30 o                         
  -1  15   7        413.92        380.74        83.38 o                         
   1  15   7          7.99         27.28        67.83 o                         
   3  15   7        302.28        274.23        82.67 o                         
   5  15   7        268.21        186.98        84.46 o                         
   7  15   7         43.16        -54.50        78.52 o                         
   9  15   7         73.73        -32.18       101.29 o                         
 -12  16   7        573.70        602.69       155.52 o                         
 -10  16   7        171.50        113.04       106.79 o                         
  -8  16   7        577.90        522.09       111.10 o                         
  -6  16   7       1316.10       1325.09       117.36 o                         
  -4  16   7        287.19        339.87        80.61 o                         
  -2  16   7        597.03        526.88        93.54 o                         
   0  16   7       1145.69       1101.72       122.01 o                         
   2  16   7        182.19        169.90        81.64 o                         
   4  16   7         21.31        110.37        80.85 o                         
   6  16   7        182.55        126.81        83.49 o                         
   8  16   7       1584.80       1803.62       166.52 o                         
  -9  17   7         57.72        146.11       100.13 o                         
  -7  17   7       1080.13       1259.15       127.75 o                         
  -5  17   7        388.00        254.63        86.31 o                         
  -3  17   7        256.75         92.06        80.31 o                         
  -1  17   7        898.84        773.15       121.24 o                         
   1  17   7         66.26          9.91       115.32 o                         
   3  17   7        436.29        425.27        97.22 o                         
   5  17   7          5.67         18.77        81.83 o                         
  -6  18   7         41.08        222.31       100.84 o                         
  -4  18   7         27.53        -85.48        85.48 o                         
  -2  18   7         35.24         -3.16        89.84 o                         
   0  18   7       1045.44       1048.97       137.09 o                         
   2  18   7        632.19        558.89       121.73 o                         
 -20   0   8         50.08        -58.30       205.31 o                         
 -18   0   8        924.50       1123.20       282.49 o                         
 -16   0   8      16437.22      16581.07       524.25 o                         
 -14   0   8          3.12        -14.71        72.05 o                         
 -12   0   8      32208.72      32386.63       828.86 o                         
 -10   0   8        448.68        275.80        90.65 o                         
  -8   0   8       1704.04       1478.87       121.10 o                         
  -6   0   8       6647.64       6058.31       191.78 o                         
  -4   0   8       3364.44       3295.91       120.09 o                         
  -2   0   8      19398.11      19202.82       335.41 o                         
   0   0   8       7506.74       7515.60       182.87 o                         
   2   0   8      22753.39      21787.21       349.85 o                         
   4   0   8      11903.33      12717.01       292.10 o                         
   6   0   8       2797.74       2704.82       149.96 o                         
   8   0   8       2771.90       2651.37       157.25 o                         
  10   0   8         70.84         45.95        81.93 o                         
  12   0   8        455.09        483.96       133.85 o                         
  14   0   8        452.40        396.99       139.99 o                         
 -19   1   8        114.03        149.45       156.06 o                         
 -17   1   8          5.13         39.59        81.02 o                         
 -15   1   8        151.38        142.34        64.99 o                         
 -13   1   8         23.48        -46.85        46.85 o                         
 -11   1   8       1933.56       1978.85       123.51 o                         
  -9   1   8        130.44        113.49        40.58 o                         
  -7   1   8        824.92        962.90        78.51 o                         
  -5   1   8       5484.22       5165.88       111.84 o                         
  -3   1   8       1598.82       1723.09        70.14 o                         
  -1   1   8       4527.38       4552.75       107.54 o                         
   1   1   8      10027.27      10239.26       147.75 o                         
   3   1   8        930.98        919.92        54.60 o                         
   5   1   8       2514.17       2651.56       104.28 o                         
   7   1   8       1090.66       1010.80        75.54 o                         
   9   1   8          4.32        -40.99        49.47 o                         
  11   1   8       3747.87       3827.33       164.13 o                         
  13   1   8        164.18        183.84        85.47 o                         
  15   1   8       3443.86       3559.90       249.41 o                         
 -20   2   8       1212.36       1188.19       195.70 o                         
 -18   2   8         44.09         62.05        80.76 o                         
 -16   2   8        924.17        794.81       114.47 o                         
 -14   2   8        277.40        271.41        81.46 o                         
 -12   2   8        360.87        510.83        71.84 o                         
 -10   2   8         36.96          3.42        40.85 o                         
  -8   2   8       5206.87       5240.09       138.82 o                         
  -6   2   8       1163.55       1208.44        69.58 o                         
  -4   2   8       6941.47       6938.17       125.39 o                         
  -2   2   8      11001.09      10649.14       159.36 o                         
   0   2   8        229.92        234.81        36.09 o                         
   2   2   8       7446.08       7505.71       120.69 o                         
   4   2   8        139.28         53.74        40.02 o                         
   6   2   8        579.41        531.72        70.75 o                         
   8   2   8        297.25        250.21        57.27 o                         
  10   2   8        160.34        131.49        63.16 o                         
  12   2   8        270.36        323.20        97.93 o                         
  14   2   8         41.14         -9.54        85.28 o                         
 -19   3   8        105.61         97.65        91.49 o                         
 -17   3   8        252.76        151.57        89.62 o                         
 -15   3   8        129.11        148.41        62.92 o                         
 -13   3   8        881.80        904.48        84.25 o                         
 -11   3   8        197.18        168.82        51.90 o                         
  -9   3   8       1011.15       1043.29        69.40 o                         
  -7   3   8       2894.12       3039.65       145.26 o                         
  -5   3   8        732.59        853.91        53.89 o                         
  -3   3   8       1337.11       1458.09        66.17 o                         
  -1   3   8        415.99        512.05        45.67 o                         
   1   3   8        345.47        359.61        42.33 o                         
   3   3   8       2362.05       2472.30        89.46 o                         
   5   3   8          1.90         21.91        43.67 o                         
   7   3   8       4196.08       4500.06       139.01 o                         
   9   3   8        779.75       1022.35        92.93 o                         
  11   3   8        930.05        998.42       115.57 o                         
  13   3   8        463.13        456.19        94.62 o                         
  15   3   8         16.54        -50.35       111.80 o                         
 -18   4   8       3386.61       3259.25       219.71 o                         
 -16   4   8       2045.82       2281.12       147.04 o                         
 -14   4   8        103.29        161.29        63.36 o                         
 -12   4   8        344.72        440.02        65.56 o                         
 -10   4   8      14135.86      14274.85       258.61 o                         
  -8   4   8       1684.39       1627.29        89.02 o                         
  -6   4   8       1093.11       1253.53        69.25 o                         
  -4   4   8       5170.85       5269.16       145.19 o                         
  -2   4   8      12770.69      12765.96       189.24 o                         
   0   4   8         80.32        143.20        33.80 o                         
   2   4   8      10773.81      11062.02       160.42 o                         
   4   4   8        638.15        792.86        61.33 o                         
   6   4   8        310.53        283.77        54.06 o                         
   8   4   8       2392.68       2246.89       124.11 o                         
  10   4   8        984.24        943.09        97.04 o                         
  12   4   8        101.67        118.34        85.68 o                         
  14   4   8        221.48        201.21       107.52 o                         
 -19   5   8        207.35         93.88       120.99 o                         
 -17   5   8        520.16        452.03       120.34 o                         
 -15   5   8        251.06        296.91        84.58 o                         
 -13   5   8         82.01        105.45        59.55 o                         
 -11   5   8       3686.37       3666.83       161.55 o                         
  -9   5   8        697.37        760.52        64.53 o                         
  -7   5   8       1072.23        983.35        73.94 o                         
  -5   5   8       4023.64       3960.47       115.22 o                         
  -3   5   8       1149.29       1266.07        71.99 o                         
  -1   5   8        757.83        785.15        50.98 o                         
   1   5   8       3898.89       4357.01       103.88 o                         
   3   5   8         48.03         19.09        39.43 o                         
   5   5   8          8.51        -16.13        43.12 o                         
   7   5   8          0.59        -40.83        51.97 o                         
   9   5   8        560.53        510.68        81.70 o                         
  11   5   8       1164.34       1502.54       124.38 o                         
  13   5   8        144.51        237.94        95.38 o                         
  15   5   8       1370.49       1240.10       173.50 o                         
 -18   6   8         69.46        182.49       110.80 o                         
 -16   6   8       1988.38       2085.98       147.06 o                         
 -14   6   8        253.21        159.21       102.40 o                         
 -12   6   8       7226.83       7236.81       293.02 o                         
 -10   6   8       4816.86       4785.23       246.43 o                         
  -8   6   8       5730.44       5215.25       142.31 o                         
  -6   6   8       4115.73       4020.24       151.76 o                         
  -4   6   8        497.60        465.85        51.66 o                         
  -2   6   8        379.73        353.45        45.64 o                         
   0   6   8       1284.94       1366.71        66.15 o                         
   2   6   8       3083.71       3123.96        97.88 o                         
   4   6   8       1100.90       1340.56        73.51 o                         
   6   6   8       2888.02       3167.01       132.42 o                         
   8   6   8        312.75        230.54        63.82 o                         
  10   6   8        449.59        380.39        87.04 o                         
  12   6   8         20.30         48.12        86.96 o                         
  14   6   8         74.38         17.70       106.93 o                         
 -17   7   8        430.24        438.02        91.38 o                         
 -15   7   8        732.10        688.14       100.35 o                         
 -13   7   8       1104.50       1023.66       128.98 o                         
 -11   7   8         17.10         18.38        61.34 o                         
  -9   7   8       2823.73       3305.79       143.77 o                         
  -7   7   8       3846.01       3718.57       133.53 o                         
  -5   7   8        470.04        530.12        54.80 o                         
  -3   7   8       2824.03       2966.94       101.91 o                         
  -1   7   8         82.13        214.50        69.85 o                         
   1   7   8         49.55        118.86        41.05 o                         
   3   7   8       4552.68       4975.05       134.05 o                         
   5   7   8        340.28        201.57        57.73 o                         
   7   7   8       9520.02      10262.91       221.43 o                         
   9   7   8       1146.79       1266.78       110.61 o                         
  11   7   8       4975.04       4642.04       206.18 o                         
  13   7   8        369.68        346.04       112.59 o                         
 -18   8   8        945.77        778.79       139.22 o                         
 -16   8   8         19.97        -23.61        70.10 o                         
 -14   8   8        112.09        -34.73        69.45 o                         
 -12   8   8         13.82         71.92        63.93 o                         
 -10   8   8       5052.07       4718.94       189.62 o                         
  -8   8   8       8425.02       8496.02       183.09 o                         
  -6   8   8       5261.47       5460.64       154.00 o                         
  -4   8   8      22165.29      22127.71       297.17 o                         
  -2   8   8       3490.25       3742.16       111.59 o                         
   0   8   8       1169.28       1420.98        75.29 o                         
   2   8   8        360.96        351.59        57.11 o                         
   4   8   8        932.86        776.52        77.23 o                         
   6   8   8        825.58        820.90        86.54 o                         
   8   8   8        419.40        432.09        93.95 o                         
  10   8   8       1264.94       1016.19       118.39 o                         
  12   8   8        738.46        667.05       138.82 o                         
  14   8   8        674.86        560.89       144.30 o                         
 -17   9   8       2628.82       2717.64       195.53 o                         
 -15   9   8        221.22        189.30        84.94 o                         
 -13   9   8       1393.25       1252.78       126.23 o                         
 -11   9   8       2496.68       2292.84       228.97 o                         
  -9   9   8        160.81         68.25        62.49 o                         
  -7   9   8        606.65        683.76        71.50 o                         
  -5   9   8       1230.14       1204.59        81.22 o                         
  -3   9   8         26.72        -20.61        39.44 o                         
  -1   9   8       1689.67       1750.48        82.81 o                         
   1   9   8        137.11        108.73        48.36 o                         
   3   9   8       9018.17       9687.62       200.52 o                         
   5   9   8       2314.69       2464.52       119.75 o                         
   7   9   8       5820.27       5682.34       205.84 o                         
   9   9   8       2256.19       2628.67       170.29 o                         
  11   9   8        859.05        692.51       107.76 o                         
  13   9   8        190.66         85.87       115.23 o                         
 -16  10   8       1082.46        886.98       137.16 o                         
 -14  10   8        370.03        328.26        99.56 o                         
 -12  10   8       2891.46       2831.59       196.13 o                         
 -10  10   8        565.41        346.23        81.38 o                         
  -8  10   8        343.52        297.80        72.96 o                         
  -6  10   8       2307.30       2449.30       113.65 o                         
  -4  10   8        795.83        766.08        64.63 o                         
  -2  10   8        838.88        961.10        68.09 o                         
   0  10   8       2632.78       2847.46       147.50 o                         
   2  10   8         39.35         59.02        58.09 o                         
   4  10   8       1209.28       1122.73        98.78 o                         
   6  10   8        105.41         41.71        62.97 o                         
   8  10   8        189.61        173.12        78.86 o                         
  10  10   8         27.50         41.28        81.83 o                         
  12  10   8         19.98        -90.14        90.14 o                         
 -15  11   8        267.84        341.35       142.89 o                         
 -13  11   8        186.77        165.26        90.66 o                         
 -11  11   8        280.92        156.41        82.68 o                         
  -9  11   8        952.83       1053.23       105.42 o                         
  -7  11   8        288.88        241.13        63.19 o                         
  -5  11   8         45.62         98.06        47.01 o                         
  -3  11   8        121.93        111.37        45.20 o                         
  -1  11   8        931.32        820.52        74.58 o                         
   1  11   8        974.69        909.48        90.27 o                         
   3  11   8          9.65        -51.86        58.50 o                         
   5  11   8       1324.77       1284.58       141.05 o                         
   7  11   8        200.20        224.52        79.99 o                         
   9  11   8         18.78         61.15        79.39 o                         
  11  11   8          9.63        -84.85        84.85 o                         
 -14  12   8         20.16        -62.88       126.01 o                         
 -12  12   8         17.84         17.76        84.57 o                         
 -10  12   8       4208.16       4335.24       195.70 o                         
  -8  12   8        134.47        176.14        69.85 o                         
  -6  12   8       2362.99       2404.06       122.32 o                         
  -4  12   8       1000.12       1070.80        79.21 o                         
  -2  12   8        290.51        237.45        59.16 o                         
   0  12   8        473.90        393.68        72.04 o                         
   2  12   8       1192.88       1243.23       101.81 o                         
   4  12   8          7.15        -62.48        62.48 o                         
   6  12   8         21.62         90.41        71.15 o                         
   8  12   8        508.45        404.58        95.22 o                         
  10  12   8        303.25        223.71        97.83 o                         
 -13  13   8        465.29        536.36       123.02 o                         
 -11  13   8       2093.36       2183.87       236.51 o                         
  -9  13   8        261.43        290.06        89.36 o                         
  -7  13   8        267.20        154.95        69.80 o                         
  -5  13   8        124.27         65.18        54.93 o                         
  -3  13   8        574.33        675.35        78.75 o                         
  -1  13   8       1740.18       2004.10       114.25 o                         
   1  13   8        135.75         80.73        70.82 o                         
   3  13   8       4283.95       4594.85       186.98 o                         
   5  13   8       1171.40       1177.37       110.95 o                         
   7  13   8       2271.85       2102.83       161.87 o                         
   9  13   8       1286.69       1177.05       143.25 o                         
 -12  14   8        132.36         -5.96       100.15 o                         
 -10  14   8         90.28         76.63       100.70 o                         
  -8  14   8         81.09        107.07        80.43 o                         
  -6  14   8       1893.03       2106.54       126.45 o                         
  -4  14   8       1795.81       1870.58       127.15 o                         
  -2  14   8       4418.70       4892.77       230.85 o                         
   0  14   8       1112.33       1082.88       103.04 o                         
   2  14   8        351.22        367.36        85.92 o                         
   4  14   8        110.19        139.20        76.41 o                         
   6  14   8          5.51        -54.52        77.59 o                         
   8  14   8         47.34        -35.91        90.37 o                         
 -11  15   8         44.11        181.77       122.24 o                         
  -9  15   8         11.57         35.98        89.62 o                         
  -7  15   8        124.55        121.65        83.03 o                         
  -5  15   8        165.33         33.78        70.81 o                         
  -3  15   8         90.72        111.59        74.45 o                         
  -1  15   8       1968.23       1973.51       136.97 o                         
   1  15   8       1284.34       1376.75       113.68 o                         
   3  15   8       1506.88       1424.49       123.21 o                         
   5  15   8       1013.66        941.72       126.88 o                         
   7  15   8        651.85        488.36       127.92 o                         
 -10  16   8         48.29        107.78       113.53 o                         
  -8  16   8       1528.40       1349.33       149.68 o                         
  -6  16   8         95.32        108.09        84.54 o                         
  -4  16   8         66.81         77.31        80.28 o                         
  -2  16   8        408.72        350.12       101.71 o                         
   0  16   8        136.10        196.53        92.23 o                         
   2  16   8       1278.14       1157.52       120.70 o                         
   4  16   8        594.80        331.61       109.51 o                         
   6  16   8        667.30        659.27       111.44 o                         
  -7  17   8         84.84        156.46       107.86 o                         
  -5  17   8       1309.41       1165.43       166.23 o                         
  -3  17   8       1444.80       1115.06       133.19 o                         
  -1  17   8          5.10        125.93       108.22 o                         
   1  17   8        785.91        664.47       154.93 o                         
   3  17   8        240.31         53.41        86.19 o                         
 -19   1   9        615.92        712.82       124.70 o                         
 -17   1   9       2321.01       2395.62       161.01 o                         
 -15   1   9         33.27         75.65        66.91 o                         
 -13   1   9        520.09        416.81       131.87 o                         
 -11   1   9        169.66        155.00        65.88 o                         
  -9   1   9       1752.88       1771.20       102.86 o                         
  -7   1   9       1241.40       1279.55        88.99 o                         
  -5   1   9       2124.70       2132.12        89.01 o                         
  -3   1   9       2309.65       2262.72        83.22 o                         
  -1   1   9      10834.17      11054.13       180.57 o                         
   1   1   9        456.34        517.61        53.26 o                         
   3   1   9         10.61         18.90        49.56 o                         
   5   1   9        525.52        511.09        63.64 o                         
   7   1   9       1459.74       1468.00        93.79 o                         
   9   1   9        135.26         76.15        58.93 o                         
  11   1   9        169.16        157.55        77.81 o                         
  13   1   9        517.82        501.19       101.27 o                         
 -18   2   9        148.27         83.05        76.04 o                         
 -16   2   9       1527.32       1277.33       130.11 o                         
 -14   2   9       2155.38       2144.99       146.51 o                         
 -12   2   9        496.40        529.65        85.63 o                         
 -10   2   9       7046.71       6983.47       273.73 o                         
  -8   2   9       4141.65       4014.39       146.58 o                         
  -6   2   9       1995.02       2208.64        91.71 o                         
  -4   2   9       5298.56       5457.29       125.72 o                         
  -2   2   9        548.61        452.10        47.08 o                         
   0   2   9        261.25        332.20        45.92 o                         
   2   2   9          5.68          9.24        40.50 o                         
   4   2   9       2629.59       2718.13       117.13 o                         
   6   2   9       4578.00       4648.85       143.87 o                         
   8   2   9        598.82        755.98        79.13 o                         
  10   2   9       7258.00       7597.49       296.96 o                         
  12   2   9        354.57        254.55        85.52 o                         
  14   2   9       1024.80        901.65       126.79 o                         
 -19   3   9          9.08         92.56       103.18 o                         
 -17   3   9       2330.77       2218.86       152.10 o                         
 -15   3   9        950.52        956.06       107.97 o                         
 -13   3   9       2428.85       2559.23       148.89 o                         
 -11   3   9        403.23        485.20        76.39 o                         
  -9   3   9       3573.67       3385.05       127.30 o                         
  -7   3   9      18858.31      18620.02       296.87 o                         
  -5   3   9       2014.73       1816.48        85.21 o                         
  -3   3   9      10563.37      10535.59       173.13 o                         
  -1   3   9       7175.10       7164.95       135.94 o                         
   1   3   9         17.64        -35.67        35.67 o                         
   3   3   9       2877.23       3181.38       123.20 o                         
   5   3   9        507.98        562.46        65.83 o                         
   7   3   9          7.54         47.47        55.55 o                         
   9   3   9        975.87       1149.31       100.09 o                         
  11   3   9        393.59        503.40        87.46 o                         
  13   3   9        782.78        745.27       118.35 o                         
 -18   4   9       1096.35        972.10       126.35 o                         
 -16   4   9          0.61         15.97        64.12 o                         
 -14   4   9       1661.37       1542.93       130.03 o                         
 -12   4   9        517.17        505.71        87.76 o                         
 -10   4   9        853.43        790.97        76.23 o                         
  -8   4   9       2866.63       2914.43       118.32 o                         
  -6   4   9        619.13        596.83        56.87 o                         
  -4   4   9       1765.34       2003.35       108.90 o                         
  -2   4   9       1185.13       1281.97        84.57 o                         
   0   4   9        213.79        210.52        43.99 o                         
   2   4   9       4885.03       4944.88       140.73 o                         
   4   4   9        184.45         87.45        52.94 o                         
   6   4   9       5804.79       6123.73       189.82 o                         
   8   4   9        459.84        327.62        76.99 o                         
  10   4   9       3204.22       3334.81       157.20 o                         
  12   4   9          6.79        124.06        86.06 o                         
  14   4   9       1176.19       1296.84       169.22 o                         
 -17   5   9       3256.61       3266.83       188.42 o                         
 -15   5   9       2665.78       2688.92       169.83 o                         
 -13   5   9       5798.36       5868.51       213.30 o                         
 -11   5   9        250.06        156.23        65.77 o                         
  -9   5   9       2844.04       3084.79       139.48 o                         
  -7   5   9       2416.53       2539.33       110.62 o                         
  -5   5   9       1156.34       1246.62        74.90 o                         
  -3   5   9         47.02         11.19        39.55 o                         
  -1   5   9        101.15        103.82        47.69 o                         
   1   5   9       8722.47       9322.27       165.29 o                         
   3   5   9          1.60        -26.05        48.68 o                         
   5   5   9       4195.27       4236.16       164.25 o                         
   7   5   9        678.26        702.49        83.33 o                         
   9   5   9         47.94         25.03        69.98 o                         
  11   5   9        644.46        606.69       106.87 o                         
  13   5   9         76.18         99.90        91.07 o                         
 -18   6   9       1290.38       1189.94       189.65 o                         
 -16   6   9       2050.24       1894.80       151.70 o                         
 -14   6   9        109.12         97.02        69.33 o                         
 -12   6   9       1578.30       1527.44       123.24 o                         
 -10   6   9        807.85        874.93        87.01 o                         
  -8   6   9        460.02        342.88        61.96 o                         
  -6   6   9        127.69         30.15        44.91 o                         
  -4   6   9        133.79        165.49        45.36 o                         
  -2   6   9       4987.56       4973.43       138.67 o                         
   0   6   9       1949.59       2005.74        92.58 o                         
   2   6   9       4433.16       4660.43       133.68 o                         
   4   6   9       5598.98       5971.18       155.98 o                         
   6   6   9        352.02        383.45        73.00 o                         
   8   6   9        712.74        693.42        92.14 o                         
  10   6   9         24.18        -22.47        74.34 o                         
  12   6   9        466.45        459.24       111.72 o                         
 -17   7   9        663.08        553.02       139.36 o                         
 -15   7   9        233.47        150.68        79.54 o                         
 -13   7   9       1785.96       1631.41       135.21 o                         
 -11   7   9        384.29        435.62        99.95 o                         
  -9   7   9       5744.97       5759.75       224.63 o                         
  -7   7   9         42.26        -38.51        46.05 o                         
  -5   7   9        257.96        259.92        54.13 o                         
  -3   7   9        680.91        601.23        60.24 o                         
  -1   7   9       3098.00       3048.36       112.74 o                         
   1   7   9        215.01        274.81        59.34 o                         
   3   7   9         19.95        -11.90        53.79 o                         
   5   7   9       1623.68       1663.53       108.43 o                         
   7   7   9        725.36        480.91        80.50 o                         
   9   7   9        151.47        187.68        83.74 o                         
  11   7   9        869.64       1041.77       122.36 o                         
 -16   8   9         69.49        135.28        87.71 o                         
 -14   8   9        567.87        506.21        94.52 o                         
 -12   8   9        226.89        217.53        80.29 o                         
 -10   8   9         85.89         49.49        59.84 o                         
  -8   8   9        697.69        687.66        76.55 o                         
  -6   8   9        501.96        451.06        66.64 o                         
  -4   8   9          9.15         -9.87        44.53 o                         
  -2   8   9        806.08        810.12        69.01 o                         
   0   8   9        537.31        577.46        65.54 o                         
   2   8   9        814.13        845.50        82.29 o                         
   4   8   9        116.87         87.93        62.29 o                         
   6   8   9       1511.63       1723.72       124.00 o                         
   8   8   9        211.33        216.17        82.33 o                         
  10   8   9        120.53         82.28        81.36 o                         
  12   8   9         43.81         86.61        97.95 o                         
 -15   9   9        351.50        183.45       115.76 o                         
 -13   9   9       4592.03       4465.41       226.75 o                         
 -11   9   9         71.08        -67.00        67.00 o                         
  -9   9   9       4599.00       4412.59       186.60 o                         
  -7   9   9        411.85        316.30        63.73 o                         
  -5   9   9         21.57        -25.68        45.64 o                         
  -3   9   9        634.30        669.99        70.01 o                         
  -1   9   9       1401.42       1414.45        94.69 o                         
   1   9   9       1216.58       1292.63       100.36 o                         
   3   9   9        156.61        200.70        70.37 o                         
   5   9   9        785.31        628.74        92.81 o                         
   7   9   9        899.06       1138.09       111.81 o                         
   9   9   9          4.58        -32.69        81.45 o                         
  11   9   9         22.95         64.32        91.33 o                         
 -16  10   9        694.17        702.03       125.43 o                         
 -14  10   9         58.62         37.30        88.68 o                         
 -12  10   9        347.29        466.17        97.87 o                         
 -10  10   9        729.37        765.29        94.41 o                         
  -8  10   9         13.55         16.48        57.70 o                         
  -6  10   9        308.63        349.53        68.31 o                         
  -4  10   9        161.27        150.04        55.19 o                         
  -2  10   9       4456.71       4796.28       185.77 o                         
   0  10   9       1826.96       1990.19       119.49 o                         
   2  10   9       2929.15       3150.53       145.93 o                         
   4  10   9       3180.43       3318.13       231.14 o                         
   6  10   9        463.14        261.44        90.48 o                         
   8  10   9        474.60        408.43        94.52 o                         
  10  10   9        229.35        215.50        96.78 o                         
 -15  11   9       1629.85       1935.97       171.24 o                         
 -13  11   9       2693.37       3030.28       212.90 o                         
 -11  11   9       1768.30       2049.70       156.02 o                         
  -9  11   9       3444.85       3686.14       246.85 o                         
  -7  11   9        122.02        117.04        62.49 o                         
  -5  11   9       2669.30       2782.32       123.39 o                         
  -3  11   9          0.71        -48.28        48.28 o                         
  -1  11   9         55.68         65.23        58.77 o                         
   1  11   9       1489.49       1766.78       120.15 o                         
   3  11   9        699.33        478.20        86.35 o                         
   5  11   9       3262.70       3593.89       166.56 o                         
   7  11   9         17.66        -62.15        79.96 o                         
   9  11   9        284.58        167.24        96.33 o                         
 -14  12   9        140.51         -7.25        95.33 o                         
 -12  12   9          4.64          9.56        93.34 o                         
 -10  12   9        156.64        122.21        74.68 o                         
  -8  12   9        141.78        322.01        82.86 o                         
  -6  12   9       1450.59       1464.39       127.18 o                         
  -4  12   9       1062.43       1052.56       112.60 o                         
  -2  12   9       1842.75       2082.93       123.56 o                         
   0  12   9       4474.40       4982.40       202.64 o                         
   2  12   9        172.13        158.63        75.34 o                         
   4  12   9       1391.26       1431.79       117.73 o                         
   6  12   9        185.15         59.92        86.52 o                         
   8  12   9        118.31        128.02        95.81 o                         
 -13  13   9        433.97        390.21       124.68 o                         
 -11  13   9        475.59        297.55       202.34 o                         
  -9  13   9       1556.79       1646.67       135.81 o                         
  -7  13   9       2257.13       2196.25       144.56 o                         
  -5  13   9       1573.87       1636.69       121.54 o                         
  -3  13   9        886.92        965.03       112.72 o                         
  -1  13   9        770.62        674.18        99.84 o                         
   1  13   9         47.54         20.74        70.88 o                         
   3  13   9        211.95        183.09        79.60 o                         
   5  13   9         21.76        -71.56        71.56 o                         
   7  13   9          2.83        -89.02        89.02 o                         
 -12  14   9          2.17        -80.15        95.46 o                         
 -10  14   9        732.86        860.01       122.58 o                         
  -8  14   9       1054.23       1069.90       120.89 o                         
  -6  14   9         22.71         53.06        74.57 o                         
  -4  14   9        535.72        520.44        93.22 o                         
  -2  14   9         61.51        -60.96        77.92 o                         
   0  14   9        117.63        195.87        80.06 o                         
   2  14   9         11.22        -70.37        70.37 o                         
   4  14   9        269.27        278.54        90.28 o                         
   6  14   9        576.02        430.94       113.26 o                         
  -9  15   9        825.94        760.73       122.79 o                         
  -7  15   9         16.62         82.16        80.75 o                         
  -5  15   9         61.06        -19.72        75.57 o                         
  -3  15   9        223.62        104.35        91.61 o                         
  -1  15   9       1041.57       1335.87       135.65 o                         
   1  15   9        243.29        164.03        86.55 o                         
   3  15   9        682.30        428.69        96.66 o                         
   5  15   9        265.02         91.05        91.30 o                         
  -6  16   9        338.67        299.07       109.45 o                         
  -4  16   9        317.68        308.38       104.26 o                         
  -2  16   9        666.58        465.59       118.28 o                         
   0  16   9       1162.80        878.58       156.87 o                         
   2  16   9         43.56         -0.89        87.64 o                         
 -18   0  10        176.65        -59.56       123.54 o                         
 -16   0  10       2411.62       2117.48       221.70 o                         
 -14   0  10        329.53        284.69       120.96 o                         
 -12   0  10       5366.90       5473.17       316.46 o                         
 -10   0  10      20152.99      19778.08       615.30 o                         
  -8   0  10       4125.09       3865.97       221.43 o                         
  -6   0  10      13890.46      14331.97       363.96 o                         
  -4   0  10       1618.79       1581.66       174.72 o                         
  -2   0  10         20.62         75.65        56.26 o                         
   0   0  10       1882.27       2015.96       123.36 o                         
   2   0  10       1591.52       1527.92       143.39 o                         
   4   0  10       1540.81       1458.91       152.65 o                         
   6   0  10        465.11        324.94       111.68 o                         
   8   0  10       2809.10       2686.64       206.19 o                         
  10   0  10       1690.15       1612.57       212.33 o                         
  12   0  10         71.78       -132.06       132.46 o                         
 -17   1  10         16.13         88.45        79.99 o                         
 -15   1  10       1114.20        933.12       114.90 o                         
 -13   1  10        587.50        803.79       106.04 o                         
 -11   1  10         14.10        -16.34        65.22 o                         
  -9   1  10       1350.49       1232.30        95.28 o                         
  -7   1  10         46.94         34.51        53.71 o                         
  -5   1  10          3.35          9.55        41.02 o                         
  -3   1  10       1715.56       1979.50        91.92 o                         
  -1   1  10          1.54         -2.53        37.26 o                         
   1   1  10      11733.86      11553.29       207.97 o                         
   3   1  10        945.56        970.35       102.26 o                         
   5   1  10       8442.86       8587.19       214.13 o                         
   7   1  10       1632.84       1710.22       167.54 o                         
   9   1  10       2401.05       2054.85       139.08 o                         
  11   1  10         41.10        -90.50        90.50 o                         
 -18   2  10       1881.45       1709.97       178.78 o                         
 -16   2  10          9.04         78.30        78.39 o                         
 -14   2  10       2893.76       2858.26       175.35 o                         
 -12   2  10       1978.54       1842.16       158.14 o                         
 -10   2  10        343.16        399.64        79.63 o                         
  -8   2  10       1685.25       1608.20       101.63 o                         
  -6   2  10        173.75        199.16        51.20 o                         
  -4   2  10        212.54        205.74        51.79 o                         
  -2   2  10       1737.62       1683.32        80.00 o                         
   0   2  10       1143.57       1195.23        96.23 o                         
   2   2  10        336.18        284.06        67.78 o                         
   4   2  10       1326.49       1438.97       105.15 o                         
   6   2  10         56.20        -64.39        64.39 o                         
   8   2  10        187.14        229.33        81.10 o                         
  10   2  10          2.04        -75.78        79.25 o                         
  12   2  10          2.85        -56.44        95.30 o                         
 -17   3  10          4.52         19.26        77.81 o                         
 -15   3  10        505.74        413.02        90.80 o                         
 -13   3  10        266.22        401.06        96.92 o                         
 -11   3  10         15.30        -60.80        60.80 o                         
  -9   3  10        693.52        698.51       106.10 o                         
  -7   3  10       1621.68       1879.32       108.98 o                         
  -5   3  10        841.50        904.13        70.98 o                         
  -3   3  10        747.97        812.05        68.47 o                         
  -1   3  10       3506.95       3658.98       123.18 o                         
   1   3  10        392.67        383.67        62.60 o                         
   3   3  10        498.44        404.31        72.28 o                         
   5   3  10         59.00         10.33        63.45 o                         
   7   3  10        284.03        393.74        85.02 o                         
   9   3  10        497.33        431.40       100.04 o                         
  11   3  10        155.78        164.62        94.40 o                         
 -16   4  10        842.92        976.56       119.86 o                         
 -14   4  10         15.93        -13.17        69.08 o                         
 -12   4  10       5536.32       5797.20       258.48 o                         
 -10   4  10       1660.13       1858.81       139.33 o                         
  -8   4  10         20.04         11.30        51.82 o                         
  -6   4  10        501.75        533.26        70.54 o                         
  -4   4  10       7936.08       8291.63       170.81 o                         
  -2   4  10         28.77          7.26        42.67 o                         
   0   4  10        536.95        506.90        59.95 o                         
   2   4  10        881.97       1080.45        86.40 o                         
   4   4  10        913.74       1197.00       120.95 o                         
   6   4  10         99.07        -19.49        69.25 o                         
   8   4  10       1302.75       1405.87       130.00 o                         
  10   4  10        308.55        122.46        95.95 o                         
  12   4  10         15.08        -18.48        99.09 o                         
 -17   5  10        187.96        230.68        89.11 o                         
 -15   5  10        308.73        394.49        91.89 o                         
 -13   5  10        870.03       1032.75       132.06 o                         
 -11   5  10        125.59        116.24        73.94 o                         
  -9   5  10        249.21        277.18        72.24 o                         
  -7   5  10          8.15         14.15        46.22 o                         
  -5   5  10        936.75        996.82        75.11 o                         
  -3   5  10       1272.74       1605.18        90.77 o                         
  -1   5  10        199.41        160.45        61.81 o                         
   1   5  10       6047.43       6913.62       169.07 o                         
   3   5  10        574.30        581.26        79.70 o                         
   5   5  10       2777.01       2657.16       147.26 o                         
   7   5  10        960.89        813.32       108.99 o                         
   9   5  10        270.53        274.17        93.78 o                         
  11   5  10          0.78         86.52        93.64 o                         
 -16   6  10        113.12        337.66        96.05 o                         
 -14   6  10         72.19         13.23        77.90 o                         
 -12   6  10        220.52        285.79        91.60 o                         
 -10   6  10       1779.19       1777.18       135.86 o                         
  -8   6  10       4832.19       5206.75       181.48 o                         
  -6   6  10       3355.43       3512.55       135.89 o                         
  -4   6  10       6425.47       6566.68       162.85 o                         
  -2   6  10        725.32        653.89        71.84 o                         
   0   6  10        977.55        910.26        82.66 o                         
   2   6  10          2.96        -58.41        58.41 o                         
   4   6  10          3.08        -57.37        57.37 o                         
   6   6  10        117.73        138.89        92.18 o                         
   8   6  10        246.99        152.29        86.68 o                         
  10   6  10        122.62         11.23        84.16 o                         
 -15   7  10         48.88        -25.32        81.99 o                         
 -13   7  10        272.33        290.78        90.98 o                         
 -11   7  10         18.03         -4.49        69.59 o                         
  -9   7  10        563.76        689.09        91.98 o                         
  -7   7  10       2511.78       2586.00       127.34 o                         
  -5   7  10       1409.27       1376.81        91.15 o                         
  -3   7  10       4595.01       4643.55       152.46 o                         
  -1   7  10       5316.97       5520.08       172.33 o                         
   1   7  10       1387.93       1394.57        99.63 o                         
   3   7  10       1079.98       1228.05       107.18 o                         
   5   7  10        943.26        881.12       100.79 o                         
   7   7  10         44.86        -52.33        76.84 o                         
   9   7  10       2374.05       2629.26       200.09 o                         
  11   7  10        188.68        157.57       102.78 o                         
 -16   8  10         93.85         45.96        98.76 o                         
 -14   8  10       5240.16       4957.24       322.67 o                         
 -12   8  10         19.25        -62.35        76.65 o                         
 -10   8  10         28.49        -36.71        71.21 o                         
  -8   8  10       1489.90       1484.40       109.92 o                         
  -6   8  10        259.70        270.45        64.65 o                         
  -4   8  10       5451.28       5663.41       176.93 o                         
  -2   8  10       1040.61       1123.42        96.73 o                         
   0   8  10       4440.49       4289.07       159.30 o                         
   2   8  10       2375.64       2618.66       199.90 o                         
   4   8  10       1048.03       1094.76       127.55 o                         
   6   8  10         48.20        -77.76        77.76 o                         
   8   8  10        190.01         89.74        97.50 o                         
  10   8  10         82.35        137.37       108.24 o                         
 -15   9  10          7.34         31.30        88.13 o                         
 -13   9  10        401.63        343.44        99.19 o                         
 -11   9  10       1274.93       1153.29       163.75 o                         
  -9   9  10        211.36          7.00        72.91 o                         
  -7   9  10       1080.76       1003.41        91.54 o                         
  -5   9  10       2851.64       3027.96       167.49 o                         
  -3   9  10          4.69         19.71        56.11 o                         
  -1   9  10       1713.47       1666.01       114.89 o                         
   1   9  10         88.64        -62.19        64.01 o                         
   3   9  10         88.42         70.06        75.88 o                         
   5   9  10       1077.09       1172.15       133.26 o                         
   7   9  10        146.55        219.62       103.27 o                         
   9   9  10       2845.79       2970.91       200.12 o                         
 -14  10  10        648.18        442.38       122.91 o                         
 -12  10  10         26.81         21.12        83.50 o                         
 -10  10  10       2053.49       1748.10       148.24 o                         
  -8  10  10          1.05         32.00        72.30 o                         
  -6  10  10        509.01        449.29        76.85 o                         
  -4  10  10       1957.19       2117.15       127.40 o                         
  -2  10  10        293.52        340.52        75.38 o                         
   0  10  10       2008.93       2227.83       138.17 o                         
   2  10  10         46.94         83.38        77.53 o                         
   4  10  10        493.61        552.07       107.01 o                         
   6  10  10        344.76        179.40       102.45 o                         
   8  10  10          3.86        -33.34       101.86 o                         
 -13  11  10         30.73         81.84        97.08 o                         
 -11  11  10        117.00         98.21       102.87 o                         
  -9  11  10        646.83        520.09        91.28 o                         
  -7  11  10        947.27        771.95        98.93 o                         
  -5  11  10         82.84        104.37        63.37 o                         
  -3  11  10        497.64        512.68        78.98 o                         
  -1  11  10        465.89        375.73        85.83 o                         
   1  11  10        185.14        169.22        84.46 o                         
   3  11  10         63.00        -62.11        70.30 o                         
   5  11  10        454.20        316.06       109.18 o                         
   7  11  10        174.58        107.52       102.28 o                         
 -12  12  10        257.17        136.35        93.77 o                         
 -10  12  10         95.27        154.63        87.17 o                         
  -8  12  10        109.20         41.94        72.88 o                         
  -6  12  10        220.61        159.75        72.71 o                         
  -4  12  10       2723.16       2648.49       209.20 o                         
  -2  12  10         99.82        141.12        78.27 o                         
   0  12  10        959.19        840.41       129.78 o                         
   2  12  10        250.20        197.29        85.98 o                         
   4  12  10         14.54        -68.91        81.24 o                         
   6  12  10        278.95        233.12       113.12 o                         
 -11  13  10       1186.75        988.35       137.31 o                         
  -9  13  10         92.41         78.37        80.34 o                         
  -7  13  10        487.93        391.40        90.27 o                         
  -5  13  10       1840.15       1862.26       136.48 o                         
  -3  13  10          7.79        -95.64        95.64 o                         
  -1  13  10        333.46        246.53        83.09 o                         
   1  13  10          1.76        -28.95        79.19 o                         
   3  13  10        191.19         92.28        89.10 o                         
   5  13  10        474.37        297.82       113.45 o                         
  -8  14  10         13.21        -88.28        88.28 o                         
  -6  14  10         35.72        137.64        88.73 o                         
  -4  14  10        400.60        415.54       100.78 o                         
  -2  14  10         64.02        -33.50        91.16 o                         
   0  14  10       1728.50       1673.19       138.08 o                         
   2  14  10        286.25        198.04        94.46 o                         
  -5  15  10         74.41         54.12        89.93 o                         
  -3  15  10         29.52        -47.67        93.78 o                         
  -1  15  10         20.22         76.25        92.05 o                         
   1  15  10        708.67        551.37       109.61 o                         
 -17   1  11         57.49         -2.80        82.23 o                         
 -15   1  11       4129.00       4657.46       235.47 o                         
 -13   1  11          3.29         29.57        83.50 o                         
 -11   1  11       2729.91       2636.38       179.96 o                         
  -9   1  11          0.65         26.47        73.79 o                         
  -7   1  11       1059.72       1166.06        94.78 o                         
  -5   1  11         61.36         42.24        57.44 o                         
  -3   1  11       1183.94       1261.95        87.42 o                         
  -1   1  11        435.62        450.97        62.11 o                         
   1   1  11        598.00        505.47        79.28 o                         
   3   1  11        336.65        423.89        80.27 o                         
   5   1  11       1446.82       1592.51       162.62 o                         
   7   1  11         17.45         67.97        79.94 o                         
   9   1  11          9.88        -45.56        91.88 o                         
 -16   2  11        273.85        280.50        97.99 o                         
 -14   2  11        122.94         99.69        80.88 o                         
 -12   2  11        611.78        537.67        96.48 o                         
 -10   2  11        322.86        352.96        88.21 o                         
  -8   2  11       1911.32       2144.14       123.67 o                         
  -6   2  11          3.48         68.55        51.91 o                         
  -4   2  11       7279.34       7477.68       197.70 o                         
  -2   2  11       3503.17       3621.62       128.89 o                         
   0   2  11       4028.91       4075.65       151.76 o                         
   2   2  11       4093.24       4196.23       167.05 o                         
   4   2  11         17.37        -57.15        66.28 o                         
   6   2  11         49.68          2.43        73.25 o                         
   8   2  11         69.21         15.93        80.03 o                         
  10   2  11       1519.14       1369.56       148.76 o                         
 -15   3  11       2146.74       2152.36       237.58 o                         
 -13   3  11        201.18        108.64        83.85 o                         
 -11   3  11       2455.85       2769.98       171.47 o                         
  -9   3  11        386.49        337.60        78.86 o                         
  -7   3  11        735.42        675.13        81.21 o                         
  -5   3  11        559.81        542.72        84.07 o                         
  -3   3  11         22.86         12.68        50.41 o                         
  -1   3  11       6365.54       6405.36       194.59 o                         
   1   3  11         57.11         40.98        61.92 o                         
   3   3  11       1087.48       1029.52       111.10 o                         
   5   3  11       1115.65       1069.44       111.29 o                         
   7   3  11         52.77        -15.78        80.85 o                         
   9   3  11        587.99        458.81       102.16 o                         
 -16   4  11        208.97        205.05        92.78 o                         
 -14   4  11          9.63          0.18        76.73 o                         
 -12   4  11        659.83        683.94       111.31 o                         
 -10   4  11        274.71        159.01       104.18 o                         
  -8   4  11       1639.04       1662.44       115.10 o                         
  -6   4  11       1749.81       1693.45       119.31 o                         
  -4   4  11       1533.29       1499.60        96.13 o                         
  -2   4  11       2574.18       2680.70       121.69 o                         
   0   4  11       1426.74       1682.02       113.41 o                         
   2   4  11        263.23        299.60        75.18 o                         
   4   4  11       1838.26       1430.42       136.91 o                         
   6   4  11         49.67         75.32        76.98 o                         
   8   4  11       2432.65       2612.21       170.72 o                         
  10   4  11        111.15        134.80        99.46 o                         
 -15   5  11       1047.84       1022.56       133.69 o                         
 -13   5  11       1988.17       2103.88       169.33 o                         
 -11   5  11       2159.32       2393.35       176.73 o                         
  -9   5  11       5652.00       5596.19       225.39 o                         
  -7   5  11       1843.79       1785.23       118.41 o                         
  -5   5  11        538.82        614.04        86.18 o                         
  -3   5  11        929.70        819.17        77.50 o                         
  -1   5  11        581.05        522.17        74.20 o                         
   1   5  11         34.22        109.34        71.90 o                         
   3   5  11        202.99        221.02        82.51 o                         
   5   5  11        228.89        308.75        87.37 o                         
   7   5  11       1101.60        987.08       120.93 o                         
   9   5  11          4.49          2.63        94.72 o                         
 -14   6  11         69.61         41.39        88.06 o                         
 -12   6  11       1736.24       1704.54       241.97 o                         
 -10   6  11       2556.35       2908.57       195.25 o                         
  -8   6  11          0.27        -23.04        62.63 o                         
  -6   6  11       1401.67       1314.25       123.40 o                         
  -4   6  11        421.36        369.21        65.18 o                         
  -2   6  11        380.43        307.03        71.80 o                         
   0   6  11         17.22         30.20        64.77 o                         
   2   6  11        856.16        692.20       135.84 o                         
   4   6  11       2932.79       3044.18       176.18 o                         
   6   6  11         12.91         43.23        86.26 o                         
   8   6  11       2190.84       2012.77       177.10 o                         
 -15   7  11        793.63        746.71       127.70 o                         
 -13   7  11         19.00        103.27       115.15 o                         
 -11   7  11        962.17        907.91       196.44 o                         
  -9   7  11        478.88        500.69        97.55 o                         
  -7   7  11       1417.95       1525.61       108.24 o                         
  -5   7  11       1843.40       1767.09       143.54 o                         
  -3   7  11       2622.44       2637.84       144.10 o                         
  -1   7  11         65.37         38.09        64.51 o                         
   1   7  11        118.52        148.58        72.68 o                         
   3   7  11        109.93        195.06        93.60 o                         
   5   7  11        602.21        738.15       135.93 o                         
   7   7  11          8.12         58.84       106.50 o                         
   9   7  11         30.27         64.61       106.62 o                         
 -14   8  11        166.99         34.74        93.01 o                         
 -12   8  11          0.08         53.61        88.04 o                         
 -10   8  11         18.83        -73.82        84.52 o                         
  -8   8  11        693.84        615.99       100.06 o                         
  -6   8  11        661.02        624.34        83.98 o                         
  -4   8  11        130.90        147.65        64.47 o                         
  -2   8  11        993.31       1065.01        98.20 o                         
   0   8  11        193.46        122.09        74.43 o                         
   2   8  11          2.10        -66.78        78.49 o                         
   4   8  11         40.19        -89.68        89.68 o                         
   6   8  11        138.04        138.09       104.01 o                         
   8   8  11        320.04        145.84       115.89 o                         
 -13   9  11       1032.59        825.73       174.17 o                         
 -11   9  11         62.20         98.37        90.59 o                         
  -9   9  11        714.51        895.51       112.23 o                         
  -7   9  11       1748.33       1807.47       119.96 o                         
  -5   9  11        489.88        441.98        78.94 o                         
  -3   9  11        463.91        530.63        83.16 o                         
  -1   9  11        105.39        124.44        79.31 o                         
   1   9  11        695.25        504.74       106.37 o                         
   3   9  11         51.06         43.99       103.38 o                         
   5   9  11        430.32        556.37       118.78 o                         
   7   9  11        115.70        -48.11       106.61 o                         
 -12  10  11       1105.59        965.91       138.10 o                         
 -10  10  11       1371.95       1472.44       147.81 o                         
  -8  10  11         45.12         70.59        81.20 o                         
  -6  10  11       1093.13        975.00       102.47 o                         
  -4  10  11        200.73        217.34        74.84 o                         
  -2  10  11          7.44         16.15        76.97 o                         
   0  10  11        482.57        538.05        93.43 o                         
   2  10  11        179.01        105.87        86.01 o                         
   4  10  11       2998.18       2634.42       187.86 o                         
   6  10  11          2.82        -84.96        98.30 o                         
 -11  11  11        288.54        173.93        98.77 o                         
  -9  11  11       3794.40       3926.83       232.11 o                         
  -7  11  11        476.05        526.60       104.38 o                         
  -5  11  11       2679.13       2833.96       164.33 o                         
  -3  11  11       1035.86        743.73       108.75 o                         
  -1  11  11         12.85         41.51        78.90 o                         
   1  11  11        718.05        497.50       101.59 o                         
   3  11  11          1.76        -83.30        83.30 o                         
   5  11  11        212.26        214.06       108.50 o                         
 -10  12  11        629.30        438.46       142.37 o                         
  -8  12  11         20.98        -75.12        78.40 o                         
  -6  12  11          5.72        -61.89        77.04 o                         
  -4  12  11        439.32        512.91       108.17 o                         
  -2  12  11        159.57        256.35        85.70 o                         
   0  12  11       1923.62       2135.59       150.38 o                         
   2  12  11        230.34        117.60        92.81 o                         
  -7  13  11        257.98        179.76       133.50 o                         
  -5  13  11        802.64        683.68       135.15 o                         
  -3  13  11        259.26         96.41       102.84 o                         
  -1  13  11       1329.61       1340.99       132.72 o                         
   1  13  11        255.95        228.26        94.38 o                         
 -14   0  12        235.70        172.60       119.85 o                         
 -12   0  12       1061.67       1191.28       203.35 o                         
 -10   0  12       3492.22       4164.56       284.50 o                         
  -8   0  12         79.28         70.61        84.08 o                         
  -6   0  12       4221.94       4783.61       253.89 o                         
  -4   0  12       2368.97       2694.95       272.39 o                         
  -2   0  12       3084.87       2722.34       212.19 o                         
   0   0  12        544.25        558.34       118.72 o                         
   2   0  12         42.92         40.24       102.25 o                         
   4   0  12         90.18         82.49       120.26 o                         
   6   0  12         98.71        -27.52       107.86 o                         
   8   0  12        365.14        108.89       163.53 o                         
 -15   1  12        375.52        180.77        95.98 o                         
 -13   1  12        533.16        385.44       103.19 o                         
 -11   1  12         84.23         64.92        86.08 o                         
  -9   1  12       1893.69       1965.78       155.12 o                         
  -7   1  12       2398.87       2549.04       141.50 o                         
  -5   1  12        363.19        392.47        72.88 o                         
  -3   1  12       2255.06       2260.65       117.33 o                         
  -1   1  12        202.81        158.45        71.55 o                         
   1   1  12          5.59        -24.02        63.54 o                         
   3   1  12       1681.79       1623.73       126.08 o                         
   5   1  12        350.74        218.01        87.15 o                         
   7   1  12       4023.46       4399.96       296.12 o                         
 -14   2  12          4.10        -88.47        93.29 o                         
 -12   2  12       2041.83       2082.79       170.78 o                         
 -10   2  12       1170.15       1385.18       155.69 o                         
  -8   2  12        443.82        467.31        83.26 o                         
  -6   2  12       2654.21       2646.88       145.20 o                         
  -4   2  12         98.78         77.89        56.92 o                         
  -2   2  12        654.12        489.29        73.64 o                         
   0   2  12          3.50        -45.41        64.15 o                         
   2   2  12         43.98        -64.43        64.43 o                         
   4   2  12        201.90        116.94        78.54 o                         
   6   2  12         68.60         85.56        86.11 o                         
   8   2  12         28.55        -84.51        84.51 o                         
 -13   3  12         85.00         45.38        91.51 o                         
 -11   3  12        239.28        199.72        96.06 o                         
  -9   3  12        874.23        857.04       141.73 o                         
  -7   3  12        367.52        351.65        77.78 o                         
  -5   3  12        163.41        204.68        62.67 o                         
  -3   3  12        511.90        294.20        66.77 o                         
  -1   3  12       2174.64       1990.14       131.30 o                         
   1   3  12        264.00        105.19        77.68 o                         
   3   3  12        922.44        768.51       106.58 o                         
   5   3  12        661.54        715.12       106.36 o                         
   7   3  12          0.20          5.43        86.99 o                         
 -14   4  12       1111.55        756.16       125.38 o                         
 -12   4  12        297.90        335.52       132.67 o                         
 -10   4  12       1062.30        838.29       151.60 o                         
  -8   4  12        119.93        124.63        77.59 o                         
  -6   4  12       2098.47       2183.39       128.78 o                         
  -4   4  12         32.43         66.22        57.75 o                         
  -2   4  12         25.34        -63.20        63.20 o                         
   0   4  12        150.91         46.87        74.40 o                         
   2   4  12       1762.95       1892.89       137.22 o                         
   4   4  12         37.24         15.44        83.86 o                         
   6   4  12        354.84        253.75        90.61 o                         
 -13   5  12        423.30        240.67       107.87 o                         
 -11   5  12        186.17        278.21       117.13 o                         
  -9   5  12        677.74        542.26       109.92 o                         
  -7   5  12       1566.77       1734.26       131.95 o                         
  -5   5  12          0.99        -18.65        56.55 o                         
  -3   5  12        557.44        509.70        80.49 o                         
  -1   5  12          4.56        -62.42        64.31 o                         
   1   5  12        337.76        156.14        80.17 o                         
   3   5  12        377.66        316.50        95.86 o                         
   5   5  12        308.27        147.17        91.26 o                         
   7   5  12       1672.35       1635.53       279.44 o                         
 -12   6  12          0.74        -19.87        93.62 o                         
 -10   6  12        216.29        357.78       109.82 o                         
  -8   6  12        228.03        176.05        84.82 o                         
  -6   6  12        770.48        715.73        91.76 o                         
  -4   6  12         51.86         -2.05        64.29 o                         
  -2   6  12       2941.13       2550.90       146.83 o                         
   0   6  12         81.31         28.01        73.83 o                         
   2   6  12        895.56        834.24       120.51 o                         
   4   6  12         14.74        -29.19        87.11 o                         
   6   6  12          0.77        -33.14        95.26 o                         
 -11   7  12        461.74        489.92       122.50 o                         
  -9   7  12        173.23        202.34       104.70 o                         
  -7   7  12        176.36        168.12        80.19 o                         
  -5   7  12        406.67        365.46        75.99 o                         
  -3   7  12        149.17         86.75        73.27 o                         
  -1   7  12       4294.09       4612.30       261.96 o                         
   1   7  12        322.02        385.85       103.88 o                         
   3   7  12       3831.09       3672.28       214.64 o                         
   5   7  12        416.21        300.25       120.50 o                         
 -12   8  12       4674.54       5018.66       270.78 o                         
 -10   8  12        880.34        954.89       142.76 o                         
  -8   8  12       2179.51       2289.50       178.89 o                         
  -6   8  12        866.56        575.91        92.31 o                         
  -4   8  12        147.46        148.23        74.90 o                         
  -2   8  12        499.18        528.80        98.19 o                         
   0   8  12        186.20        210.56        91.02 o                         
   2   8  12       1320.05       1150.70       165.82 o                         
   4   8  12         68.23         45.56       105.66 o                         
 -11   9  12         51.50         96.14       102.86 o                         
  -9   9  12          0.83        -91.20        91.20 o                         
  -7   9  12         73.98         35.22        89.21 o                         
  -5   9  12       2122.30       2266.32       207.22 o                         
  -3   9  12         33.20        -79.51        79.51 o                         
  -1   9  12       2778.87       2627.50       199.39 o                         
   1   9  12        790.65        916.87       130.92 o                         
   3   9  12        905.58        719.82       138.17 o                         
  -8  10  12        868.13        795.70       128.29 o                         
  -6  10  12          4.15        -69.29        78.68 o                         
  -4  10  12        790.71        554.83       102.76 o                         
  -2  10  12          8.50        -18.66        82.50 o                         
   0  10  12          0.26        -90.29        90.29 o                         
   2  10  12        454.74        464.12       125.50 o                         
  -7  11  12        250.95        231.61        98.69 o                         
  -5  11  12         27.53         35.40        97.71 o                         
  -3  11  12        739.44        332.35       105.35 o                         
  -1  11  12        269.84        283.60       111.25 o                         
   1  11  12         51.36         57.24       135.76 o                         
 -11   1  13        522.33        535.20       107.27 o                         
  -9   1  13       2072.99       1811.41       140.99 o                         
  -7   1  13        266.20        152.72        70.93 o                         
  -5   1  13        317.50        288.16        75.28 o                         
  -3   1  13          0.78         16.39        74.75 o                         
  -1   1  13        924.78        828.52       114.70 o                         
   1   1  13         16.08         77.19        80.98 o                         
   3   1  13        277.38        296.88       115.39 o                         
   5   1  13        169.36        138.14        92.27 o                         
 -12   2  13       2176.67       2238.85       190.07 o                         
 -10   2  13        134.05        100.95       108.03 o                         
  -8   2  13        381.84        265.06       100.18 o                         
  -6   2  13        309.30        349.91        77.09 o                         
  -4   2  13        393.11        305.53        78.26 o                         
  -2   2  13       1216.39        908.24       124.26 o                         
   0   2  13        622.26        539.97        99.93 o                         
   2   2  13       4257.93       4518.57       325.11 o                         
   4   2  13        200.57        259.99       101.50 o                         
 -11   3  13       4063.95       4326.08       246.69 o                         
  -9   3  13        268.85        174.92       102.95 o                         
  -7   3  13        300.71        146.74        79.23 o                         
  -5   3  13        463.10        232.40        69.97 o                         
  -3   3  13         31.94        -32.55        73.11 o                         
  -1   3  13         30.46         48.20        80.70 o                         
   1   3  13        159.70        -77.76        77.76 o                         
   3   3  13        375.11        365.28       107.03 o                         
   5   3  13        854.55        862.01       128.10 o                         
 -10   4  13        354.91        278.43       107.58 o                         
  -8   4  13         47.22        165.99        93.83 o                         
  -6   4  13       1151.86       1162.44       113.10 o                         
  -4   4  13        100.43        148.67        73.03 o                         
  -2   4  13       2082.52       2160.19       155.55 o                         
   0   4  13        215.03         31.73        82.92 o                         
   2   4  13       1494.74       1242.99       154.33 o                         
   4   4  13         24.30         77.92        90.69 o                         
 -11   5  13         34.53         60.87       104.44 o                         
  -9   5  13        440.23        339.43       114.49 o                         
  -7   5  13       2280.80       2267.94       166.64 o                         
  -5   5  13        230.31        145.37        85.87 o                         
  -3   5  13       2138.07       1956.48       170.95 o                         
  -1   5  13        377.14        383.26        99.13 o                         
   1   5  13         45.37        -16.76        85.80 o                         
   3   5  13        288.76         50.51        97.92 o                         
 -10   6  13       1412.64       1351.32       158.40 o                         
  -8   6  13         83.81         56.23        90.95 o                         
  -6   6  13       2659.68       2772.37       183.92 o                         
  -4   6  13       1650.00       1739.68       142.98 o                         
  -2   6  13        380.87        394.91        96.50 o                         
   0   6  13        799.17        768.81       129.88 o                         
   2   6  13         39.78         28.86        94.15 o                         
  -9   7  13        363.88        557.31       129.12 o                         
  -7   7  13        103.11         52.16        90.05 o                         
  -5   7  13        244.00        179.88        86.37 o                         
  -3   7  13        173.82        177.40        87.32 o                         
  -1   7  13        617.04        466.48       122.40 o                         
   1   7  13        628.12        605.96       123.83 o                         
  -6   8  13         36.40         64.56        81.88 o                         
  -4   8  13          3.58         56.25        79.27 o                         
  -2   8  13        581.90        453.01       110.06 o                         
   0   8  13         60.85         57.25       104.56 o                         
  -3   9  13        278.75         75.28        86.68 o                         
  -8   0  14        776.65        617.71       149.54 o                         
  -6   0  14        858.32       1107.86       158.07 o                         
  -4   0  14       1216.02       1058.67       207.66 o                         
  -2   0  14        223.56         -4.60       139.17 o                         
   0   0  14       1503.19       1716.37       232.64 o                         
  -7   1  14       1695.11       1431.46       158.96 o                         
  -5   1  14         12.93        -22.30        89.81 o                         
  -3   1  14       3520.88       3079.82       222.83 o                         
  -1   1  14        529.18        576.49       118.53 o                         
  -8   2  14        225.17         91.33        93.90 o                         
  -6   2  14        308.18        242.07        89.22 o                         
  -4   2  14        820.68        616.82       126.18 o                         
  -2   2  14          6.02        -48.68        90.82 o                         
   0   2  14        469.70        282.07       112.47 o                         
  -7   3  14         52.87         72.69        87.83 o                         
  -5   3  14        257.31        308.41        98.91 o                         
  -3   3  14        211.42         80.94        93.51 o                         
  -1   3  14        204.71         78.79        97.23 o                         
  -6   4  14         45.49        -15.38        86.18 o                         
  -4   4  14        596.68        465.07       117.72 o                         
  -2   4  14        252.53        172.72       119.86 o                         
                                                                                
